# Supplementary material for: Environmental change drives accelerated adaptation through stimulated copy number variation
Source: PLoS Biol. 2017 Jun 27;15(6):e2001333. doi: 10.1371/journal.pbio.2001333 (PMC5486974; doi:10.1371/journal.pbio.2001333)
Supplement: S1 Table — Peaks were identified by MACS analysis of γH2A data on unstressed cells growing at log phase in YPD (see Materials and methods). Peaks were matched to annotated coding sequences (CDS) using an R script (provided as S1 Text). (XLSX) [file pbio.2001333.s008.xlsx]

## Sheet: Upstream yH2A peak genes for se
YAL069W_CDS		YAL069W	0		YAL069W
YAL068W-A_CDS		YAL068W-A	0		YAL068W-A
YAL068C_CDS		YAL068C	PAU8		PAU8
YAL067W-A_CDS		YAL067W-A	0		YAL067W-A
YAL067C_CDS		YAL067C	SEO1		SEO1
YAL066W_CDS		YAL066W	0		YAL066W
YAL064W_CDS		YAL064W	0		YAL064W
YAL063C-A_CDS		YAL063C-A	0		YAL063C-A
YAL018C_CDS		YAL018C	LDS1		LDS1
YAL017W_CDS		YAL017W	PSK1		PSK1
YAR069C_CDS		YAR069C	0		YAR069C
YAR070C_CDS		YAR070C	0		YAR070C
YAR071W_CDS		YAR071W	PHO11		PHO11
YAR073W_CDS		YAR073W	IMD1		IMD1
YAR075W_CDS		YAR075W	0		YAR075W
YJL225W-A_CDS		YJL225W-A	0		YJL225W-A
YJL225C_CDS		YJL225C	0		YJL225C
YJL220W_CDS		YJL220W	0		YJL220W
YJL221C_CDS		YJL221C	IMA4		IMA4
YJL219W_CDS		YJL219W	HXT9		HXT9
YJL218W_CDS		YJL218W	0		YJL218W
YJL090C_CDS		YJL090C	DPB11		DPB11
YJL089W_CDS		YJL089W	SIP4		SIP4
YJL045W_CDS		YJL045W	0		YJL045W
YJR005C-A_CDS		YJR005C-A	LSO1		LSO1
YJR006W_CDS		YJR006W	POL31		POL31
YJR009C_CDS		YJR009C	TDH2		TDH2
YJR010W_CDS		YJR010W	MET3		MET3
YJR077C_CDS		YJR077C	MIR1		MIR1
YJR078W_CDS		YJR078W	BNA2		BNA2
YJR079W_CDS		YJR079W	0		YJR079W
YJR137C_CDS		YJR137C	MET5		MET5
YJR138W_CDS		YJR138W	IML1		IML1
YJR150C_CDS		YJR150C	DAN1		DAN1
YJR156C_CDS		YJR156C	THI11		THI11
YJR157W_CDS		YJR157W	0		YJR157W
YJR158W_CDS		YJR158W	HXT16		HXT16
YJR159W_CDS		YJR159W	SOR1		SOR1
YJR160C_CDS		YJR160C	MPH3		MPH3
YJR161C_CDS		YJR161C	COS5		COS5
YJR162C_CDS		YJR162C	0		YJR162C
YKL225W_CDS		YKL225W	0		YKL225W
YKL224C_CDS		YKL224C	PAU16		PAU16
YKL223W_CDS		YKL223W	0		YKL223W
YKL222C_CDS		YKL222C	0		YKL222C
YKL221W_CDS		YKL221W	MCH2		MCH2
YKL179C_CDS		YKL179C	COY1		COY1
YKL177W_CDS		YKL177W	0		YKL177W
YKL178C_CDS		YKL178C	STE3		STE3
YKR009C_CDS		YKR009C	FOX2		FOX2
YKR031C_CDS		YKR031C	SPO14		SPO14
YKR034W_CDS		YKR034W	DAL80		DAL80
YKR033C_CDS		YKR033C	0		YKR033C
YKR035W-A_CDS		YKR035W-A	DID2		DID2
YKR105C_CDS		YKR105C	VBA5		VBA5
YKR106W_CDS		YKR106W	GEX2		GEX2
YLL067W-A_CDS		YLL067W-A	0		YLL067W-A
YLL067C_CDS		YLL067C	0		YLL067C
YLL066W-B_CDS		YLL066W-B	0		YLL066W-B
YLL066W-A_CDS		YLL066W-A	0		YLL066W-A
YLL066C_CDS		YLL066C	0		YLL066C
YLL065W_CDS		YLL065W	0		YLL065W
YLL064C_CDS		YLL064C	PAU18		PAU18
YLL048C_CDS		YLL048C	YBT1		YBT1
YLL046C_CDS		YLL046C	RNP1		RNP1
YLL044W_CDS		YLL044W	0		YLL044W
YLL031C_CDS		YLL031C	GPI13		GPI13
YLL030C_CDS		YLL030C	RRT7		RRT7
YLL029W_CDS		YLL029W	FRA1		FRA1
YLL005C_CDS		YLL005C	SPO75		SPO75
YLL004W_CDS		YLL004W	ORC3		ORC3
YLR027C_CDS		YLR027C	AAT2		AAT2
YLR054C_CDS		YLR054C	OSW2		OSW2
YLR154W-C_CDS		YLR154W-C	TAR1		TAR1
YLR154W-E_CDS		YLR154W-E	0		YLR154W-E
YLR154W-F_CDS		YLR154W-F	0		YLR154W-F
YLR154C-H_CDS		YLR154C-H	0		YLR154C-H
YLR157W-E_CDS		YLR157W-E	0		YLR157W-E
YLR157C-C_CDS		YLR157C-C	0		YLR157C-C
YLR159C-A_CDS		YLR159C-A	0		YLR159C-A
YLR162W_CDS		YLR162W	0		YLR162W
YLR162W-A_CDS		YLR162W-A	RRT15		RRT15
YLR272C_CDS		YLR272C	YCS4		YCS4
YLR307C-A_CDS		YLR307C-A	0		YLR307C-A
YLR308W_CDS		YLR308W	CDA2		CDA2
YLR327C_CDS		YLR327C	TMA10		TMA10
YLR328W_CDS		YLR328W	NMA1		NMA1
YLR444C_CDS		YLR444C	0		YLR444C
YLR445W_CDS		YLR445W	GMC2		GMC2
YLR446W_CDS		YLR446W	0		YLR446W
YLR460C_CDS		YLR460C	0		YLR460C
YLR461W_CDS		YLR461W	PAU4		PAU4
YLR462W_CDS		YLR462W	0		YLR462W
YLR464W_CDS		YLR464W	0		YLR464W
YLR463C_CDS		YLR463C	0		YLR463C
YLR466W_CDS		YLR466W	YRF1-4		YRF1-4
YLR465C_CDS		YLR465C	BSC3		BSC3
YLR466C-A_CDS		YLR466C-A	0		YLR466C-A
YLR466C-B_CDS		YLR466C-B	0		YLR466C-B
YLR467W_CDS		YLR467W	YRF1-5		YRF1-5
YLR467C-A_CDS		YLR467C-A	0		YLR467C-A
YML133W-B_CDS		YML133W-B	0		YML133W-B
YML133W-A_CDS		YML133W-A	0		YML133W-A
YML133C_CDS		YML133C	0		YML133C
YML132W_CDS		YML132W	COS3		COS3
YML047C_CDS		YML047C	PRM6		PRM6
YML046W_CDS		YML046W	PRP39		PRP39
YML043C_CDS		YML043C	RRN11		RRN11
YML042W_CDS		YML042W	CAT2		CAT2
YMR081C_CDS		YMR081C	ISF1		ISF1
YMR082C_CDS		YMR082C	0		YMR082C
YMR101C_CDS		YMR101C	SRT1		SRT1
YMR118C_CDS		YMR118C	SHH3		SHH3
YMR119W_CDS		YMR119W	ASI1		ASI1
YMR251W_CDS		YMR251W	GTO3		GTO3
YMR280C_CDS		YMR280C	CAT8		CAT8
YMR281W_CDS		YMR281W	GPI12		GPI12
YMR321C_CDS		YMR321C	0		YMR321C
YMR322C_CDS		YMR322C	SNO4		SNO4
YMR323W_CDS		YMR323W	ERR3		ERR3
YMR324C_CDS		YMR324C	0		YMR324C
YMR325W_CDS		YMR325W	PAU19		PAU19
YMR326C_CDS		YMR326C	0		YMR326C
YNL339W-B_CDS		YNL339W-B	0		YNL339W-B
YNL339W-A_CDS		YNL339W-A	0		YNL339W-A
YNL339C_CDS		YNL339C	YRF1-6		YRF1-6
YNL338W_CDS		YNL338W	0		YNL338W
YNL337W_CDS		YNL337W	0		YNL337W
YNL336W_CDS		YNL336W	COS1		COS1
YNL335W_CDS		YNL335W	DDI3		DDI3
YNL334C_CDS		YNL334C	SNO2		SNO2
YNL333W_CDS		YNL333W	SNZ2		SNZ2
YNL332W_CDS		YNL332W	THI12		THI12
YNL328C_CDS		YNL328C	MDJ2		MDJ2
YNL327W_CDS		YNL327W	EGT2		EGT2
YNL318C_CDS		YNL318C	HXT14		HXT14
YNL317W_CDS		YNL317W	PFS2		PFS2
YNL316C_CDS		YNL316C	PHA2		PHA2
YNL314W_CDS		YNL314W	DAL82		DAL82
YNL271C_CDS		YNL271C	BNI1		BNI1
YNL269W_CDS		YNL269W	BSC4		BSC4
YNR071C_CDS		YNR071C	0		YNR071C
YNR075C-A_CDS		YNR075C-A	0		YNR075C-A
YNR076W_CDS		YNR076W	PAU6		PAU6
YNR077C_CDS		YNR077C	0		YNR077C
YOL166W-A_CDS		YOL166W-A	0		YOL166W-A
YOL166C_CDS		YOL166C	0		YOL166C
YOL165C_CDS		YOL165C	AAD15		AAD15
YOL164W-A_CDS		YOL164W-A	0		YOL164W-A
YOL164W_CDS		YOL164W	BDS1		BDS1
YOL163W_CDS		YOL163W	0		YOL163W
YOL162W_CDS		YOL162W	0		YOL162W
YOL161C_CDS		YOL161C	PAU20		PAU20
YOL160W_CDS		YOL160W	0		YOL160W
YOL159C_CDS		YOL159C	0		YOL159C
YOL157C_CDS		YOL157C	IMA2		IMA2
YOL156W_CDS		YOL156W	HXT11		HXT11
YOL155W-A_CDS		YOL155W-A	0		YOL155W-A
YOL134C_CDS		YOL134C	0		YOL134C
YOL132W_CDS		YOL132W	GAS4		GAS4
YOL131W_CDS		YOL131W	0		YOL131W
YOL124C_CDS		YOL124C	TRM11		TRM11
YOL123W_CDS		YOL123W	HRP1		HRP1
YOL085C_CDS		YOL085C	0		YOL085C
YOL084W_CDS		YOL084W	PHM7		PHM7
YOR007C_CDS		YOR007C	SGT2		SGT2
YOR019W_CDS		YOR019W	0		YOR019W
YOR100C_CDS		YOR100C	CRC1		CRC1
YOR101W_CDS		YOR101W	RAS1		RAS1
YOR213C_CDS		YOR213C	SAS5		SAS5
YOR214C_CDS		YOR214C	SPR2		SPR2
YOR238W_CDS		YOR238W	0		YOR238W
YOR254C_CDS		YOR254C	SEC63		SEC63
YOR255W_CDS		YOR255W	OSW1		OSW1
YOR320C_CDS		YOR320C	GNT1		GNT1
YOR321W_CDS		YOR321W	PMT3		PMT3
YOR327C_CDS		YOR327C	SNC2		SNC2
YOR328W_CDS		YOR328W	PDR10		PDR10
YOR347C_CDS		YOR347C	PYK2		PYK2
YOR387C_CDS		YOR387C	0		YOR387C
YOR388C_CDS		YOR388C	FDH1		FDH1
YOR389W_CDS		YOR389W	0		YOR389W
YOR391C_CDS		YOR391C	HSP33		HSP33
YOR392W_CDS		YOR392W	0		YOR392W
YOR393W_CDS		YOR393W	ERR1		ERR1
YOR394W_CDS		YOR394W	PAU21		PAU21
YOR394C-A_CDS		YOR394C-A	0		YOR394C-A
YOR396W_CDS		YOR396W	YRF1-8		YRF1-8
YOR396C-A_CDS		YOR396C-A	0		YOR396C-A
YPL283W-B_CDS		YPL283W-B	0		YPL283W-B
YPL283W-A_CDS		YPL283W-A	0		YPL283W-A
YPL283C_CDS		YPL283C	YRF1-7		YRF1-7
YPL282C_CDS		YPL282C	PAU22		PAU22
YPL281C_CDS		YPL281C	ERR2		ERR2
YPL280W_CDS		YPL280W	HSP32		HSP32
YPL201C_CDS		YPL201C	YIG1		YIG1
YPL200W_CDS		YPL200W	CSM4		CSM4
YPL187W_CDS		YPL187W	MF(ALPHA)1		MF(ALPHA)1
YPL185W_CDS		YPL185W	0		YPL185W
YPL172C_CDS		YPL172C	COX10		COX10
YPL171C_CDS		YPL171C	OYE3		OYE3
YPL170W_CDS		YPL170W	DAP1		DAP1
YPL130W_CDS		YPL130W	SPO19		SPO19
YPL129W_CDS		YPL129W	TAF14		TAF14
YPL035C_CDS		YPL035C	0		YPL035C
YPL033C_CDS		YPL033C	SRL4		SRL4
YPL021W_CDS		YPL021W	ECM23		ECM23
YPR006C_CDS		YPR006C	ICL2		ICL2
YPR007C_CDS		YPR007C	REC8		REC8
YPR008W_CDS		YPR008W	HAA1		HAA1
YPR075C_CDS		YPR075C	OPY2		OPY2
YPR077C_CDS		YPR077C	0		YPR077C
YPR078C_CDS		YPR078C	0		YPR078C
YPR079W_CDS		YPR079W	MRL1		MRL1
YPR202W_CDS		YPR202W	0		YPR202W
YPR203W_CDS		YPR203W	0		YPR203W
YPR204W_CDS		YPR204W	0		YPR204W
YPR204C-A_CDS		YPR204C-A	0		YPR204C-A
YBL113W-A_CDS		YBL113W-A	0		YBL113W-A
YBL113C_CDS		YBL113C	0		YBL113C
YBL112C_CDS		YBL112C	0		YBL112C
YBL111C_CDS		YBL111C	0		YBL111C
YBL109W_CDS		YBL109W	0		YBL109W
YBL108C-A_CDS		YBL108C-A	PAU9		PAU9
YBL108W_CDS		YBL108W	0		YBL108W
YBL107W-A_CDS		YBL107W-A	0		YBL107W-A
YBL086C_CDS		YBL086C	0		YBL086C
YBL085W_CDS		YBL085W	BOI1		BOI1
YBL064C_CDS		YBL064C	PRX1		PRX1
YBL063W_CDS		YBL063W	KIP1		KIP1
YBR041W_CDS		YBR041W	FAT1		FAT1
YBR076W_CDS		YBR076W	ECM8		ECM8
YBR081C_CDS		YBR081C	SPT7		SPT7
YBR147W_CDS		YBR147W	RTC2		RTC2
YBR148W_CDS		YBR148W	YSW1		YSW1
YBR149W_CDS		YBR149W	ARA1		ARA1
YBR185C_CDS		YBR185C	MBA1		MBA1
YBR186W_CDS		YBR186W	PCH2		PCH2
YBR200W-A_CDS		YBR200W-A	0		YBR200W-A
YBR201W_CDS		YBR201W	DER1		DER1
YBR296C_CDS		YBR296C	PHO89		PHO89
YBR296C-A_CDS		YBR296C-A	0		YBR296C-A
YBR297W_CDS		YBR297W	MAL33		MAL33
YBR298C_CDS		YBR298C	MAL31		MAL31
YBR298C-A_CDS		YBR298C-A	0		YBR298C-A
YBR299W_CDS		YBR299W	MAL32		MAL32
YBR301W_CDS		YBR301W	PAU24		PAU24
YBR300C_CDS		YBR300C	0		YBR300C
YBR302C_CDS		YBR302C	COS2		COS2
YCL076W_CDS		YCL076W	0		YCL076W
YCL073C_CDS		YCL073C	GEX1		GEX1
YCL069W_CDS		YCL069W	VBA3		VBA3
YCL068C_CDS		YCL068C	0		YCL068C
YCL067C_CDS		YCL067C	HMLALPHA2		HMLALPHA2
YCL066W_CDS		YCL066W	HMLALPHA1		HMLALPHA1
YCL065W_CDS		YCL065W	0		YCL065W
YCL049C_CDS		YCL049C	0		YCL049C
YCL048W-A_CDS		YCL048W-A	0		YCL048W-A
YCL048W_CDS		YCL048W	SPS22		SPS22
YCL025C_CDS		YCL025C	AGP1		AGP1
YCL024W_CDS		YCL024W	KCC4		KCC4
YCR038W-A_CDS		YCR038W-A	0		YCR038W-A
YCR038C_CDS		YCR038C	BUD5		BUD5
YCR039C_CDS		YCR039C	MATALPHA2		MATALPHA2
YCR040W_CDS		YCR040W	MATALPHA1		MATALPHA1
YCR041W_CDS		YCR041W	0		YCR041W
YCR098C_CDS		YCR098C	GIT1		GIT1
YCR099C_CDS		YCR099C	0		YCR099C
YCR100C_CDS		YCR100C	0		YCR100C
YCR101C_CDS		YCR101C	0		YCR101C
YCR102C_CDS		YCR102C	0		YCR102C
YCR102W-A_CDS		YCR102W-A	0		YCR102W-A
YCR104W_CDS		YCR104W	PAU3		PAU3
YCR105W_CDS		YCR105W	ADH7		ADH7
YCR106W_CDS		YCR106W	RDS1		RDS1
YDL248W_CDS		YDL248W	COS7		COS7
YDL247W-A_CDS		YDL247W-A	0		YDL247W-A
YDL247W_CDS		YDL247W	MPH2		MPH2
YDL246C_CDS		YDL246C	SOR2		SOR2
YDL245C_CDS		YDL245C	HXT15		HXT15
YDL244W_CDS		YDL244W	THI13		THI13
YDL228C_CDS		YDL228C	0		YDL228C
YDL227C_CDS		YDL227C	HO		HO
YDL169C_CDS		YDL169C	UGX2		UGX2
YDL168W_CDS		YDL168W	SFA1		SFA1
YDL115C_CDS		YDL115C	IWR1		IWR1
YDL114W_CDS		YDL114W	0		YDL114W
YDL007C-A_CDS		YDL007C-A	0		YDL007C-A
YDL007W_CDS		YDL007W	RPT2		RPT2
YDR034C-A_CDS		YDR034C-A	0		YDR034C-A
YDR034W-B_CDS		YDR034W-B	0		YDR034W-B
YDR035W_CDS		YDR035W	ARO3		ARO3
YDR217C_CDS		YDR217C	RAD9		RAD9
YDR218C_CDS		YDR218C	SPR28		SPR28
YDR278C_CDS		YDR278C	0		YDR278C
YDR374C_CDS		YDR374C	PHO92		PHO92
YDR374W-A_CDS		YDR374W-A	WIP1		WIP1
YDR446W_CDS		YDR446W	ECM11		ECM11
YDR498C_CDS		YDR498C	SEC20		SEC20
YDR499W_CDS		YDR499W	LCD1		LCD1
YDR522C_CDS		YDR522C	SPS2		SPS2
YDR541C_CDS		YDR541C	0		YDR541C
YDR542W_CDS		YDR542W	PAU10		PAU10
YDR543C_CDS		YDR543C	0		YDR543C
YDR544C_CDS		YDR544C	0		YDR544C
YDR545W_CDS		YDR545W	YRF1-1		YRF1-1
YDR545C-A_CDS		YDR545C-A	0		YDR545C-A
YEL077W-A_CDS		YEL077W-A	0		YEL077W-A
YEL077C_CDS		YEL077C	0		YEL077C
YEL075W-A_CDS		YEL075W-A	0		YEL075W-A
YEL076C-A_CDS		YEL076C-A	0		YEL076C-A
YEL076C_CDS		YEL076C	0		YEL076C
YEL075C_CDS		YEL075C	0		YEL075C
YEL074W_CDS		YEL074W	0		YEL074W
YEL073C_CDS		YEL073C	0		YEL073C
YEL072W_CDS		YEL072W	RMD6		RMD6
YEL070W_CDS		YEL070W	DSF1		DSF1
YER010C_CDS		YER010C	0		YER010C
YER011W_CDS		YER011W	TIR1		TIR1
YER083C_CDS		YER083C	GET2		GET2
YER084W-A_CDS		YER084W-A	0		YER084W-A
YER086W_CDS		YER086W	ILV1		ILV1
YER105C_CDS		YER105C	NUP157		NUP157
YER106W_CDS		YER106W	MAM1		MAM1
YER111C_CDS		YER111C	SWI4		SWI4
YER112W_CDS		YER112W	LSM4		LSM4
YER186C_CDS		YER186C	0		YER186C
YER187W_CDS		YER187W	0		YER187W
YER188W_CDS		YER188W	0		YER188W
YER188C-A_CDS		YER188C-A	0		YER188C-A
YER189W_CDS		YER189W	0		YER189W
YER190W_CDS		YER190W	YRF1-2		YRF1-2
YER190C-A_CDS		YER190C-A	0		YER190C-A
YER190C-B_CDS		YER190C-B	0		YER190C-B
YFL068W_CDS		YFL068W	0		YFL068W
YFL067W_CDS		YFL067W	0		YFL067W
YFL066C_CDS		YFL066C	0		YFL066C
YFL065C_CDS		YFL065C	0		YFL065C
YFL064C_CDS		YFL064C	0		YFL064C
YFL063W_CDS		YFL063W	0		YFL063W
YFL062W_CDS		YFL062W	COS4		COS4
YFL061W_CDS		YFL061W	DDI2		DDI2
YFL060C_CDS		YFL060C	SNO3		SNO3
YFL059W_CDS		YFL059W	SNZ3		SNZ3
YFL058W_CDS		YFL058W	THI5		THI5
YFL054C_CDS		YFL054C	0		YFL054C
YFL053W_CDS		YFL053W	DAK2		DAK2
YFL052W_CDS		YFL052W	ZNF1		ZNF1
YFL051C_CDS		YFL051C	0		YFL051C
YFL016C_CDS		YFL016C	MDJ1		MDJ1
YFL015C_CDS		YFL015C	0		YFL015C
YFL014W_CDS		YFL014W	HSP12		HSP12
YFL013W-A_CDS		YFL013W-A	0		YFL013W-A
YFL011W_CDS		YFL011W	HXT10		HXT10
YFL010W-A_CDS		YFL010W-A	AUA1		AUA1
YFL003C_CDS		YFL003C	MSH4		MSH4
YFR016C_CDS		YFR016C	0		YFR016C
YFR023W_CDS		YFR023W	PES4		PES4
YFR052C-A_CDS		YFR052C-A	0		YFR052C-A
YFR053C_CDS		YFR053C	HXK1		HXK1
YFR054C_CDS		YFR054C	0		YFR054C
YFR057W_CDS		YFR057W	0		YFR057W
YGL263W_CDS		YGL263W	COS12		COS12
YGL262W_CDS		YGL262W	0		YGL262W
YGL261C_CDS		YGL261C	PAU11		PAU11
YGL260W_CDS		YGL260W	0		YGL260W
YGL259W_CDS		YGL259W	YPS5		YPS5
YGL258W-A_CDS		YGL258W-A	0		YGL258W-A
YGL251C_CDS		YGL251C	HFM1		HFM1
YGL250W_CDS		YGL250W	RMR1		RMR1
YGL170C_CDS		YGL170C	SPO74		SPO74
YGL169W_CDS		YGL169W	SUA5		SUA5
YGL158W_CDS		YGL158W	RCK1		RCK1
YGL157W_CDS		YGL157W	ARI1		ARI1
YGL138C_CDS		YGL138C	0		YGL138C
YGL137W_CDS		YGL137W	SEC27		SEC27
YGL033W_CDS		YGL033W	HOP2		HOP2
YGR068C_CDS		YGR068C	ART5		ART5
YGR070W_CDS		YGR070W	ROM1		ROM1
YGR087C_CDS		YGR087C	PDC6		PDC6
YGR225W_CDS		YGR225W	AMA1		AMA1
YGR226C_CDS		YGR226C	0		YGR226C
YGR227W_CDS		YGR227W	DIE2		DIE2
YGR258C_CDS		YGR258C	RAD2		RAD2
YGR271C-A_CDS		YGR271C-A	EFG1		EFG1
YGR273C_CDS		YGR273C	0		YGR273C
YGR289C_CDS		YGR289C	MAL11		MAL11
YGR291C_CDS		YGR291C	0		YGR291C
YGR292W_CDS		YGR292W	MAL12		MAL12
YGR294W_CDS		YGR294W	PAU12		PAU12
YGR293C_CDS		YGR293C	0		YGR293C
YGR295C_CDS		YGR295C	COS6		COS6
YGR296W_CDS		YGR296W	YRF1-3		YRF1-3
YGR296C-A_CDS		YGR296C-A	0		YGR296C-A
YGR296C-B_CDS		YGR296C-B	0		YGR296C-B
YHL050W-A_CDS		YHL050W-A	0		YHL050W-A
YHL050C_CDS		YHL050C	0		YHL050C
YHL049C_CDS		YHL049C	0		YHL049C
YHL048C-A_CDS		YHL048C-A	0		YHL048C-A
YHL048W_CDS		YHL048W	COS8		COS8
YHL046C_CDS		YHL046C	PAU13		PAU13
YHL045W_CDS		YHL045W	0		YHL045W
YHL044W_CDS		YHL044W	0		YHL044W
YHL043W_CDS		YHL043W	ECM34		ECM34
YHL038C_CDS		YHL038C	CBP2		CBP2
YHL036W_CDS		YHL036W	MUP3		MUP3
YHR005C-A_CDS		YHR005C-A	TIM10		TIM10
YHR006W_CDS		YHR006W	STP2		STP2
YHR053C_CDS		YHR053C	CUP1-1		CUP1-1
YHR054C_CDS		YHR054C	0		YHR054C
YHR054W-A_CDS		YHR054W-A	0		YHR054W-A
YHR055C_CDS		YHR055C	CUP1-2		CUP1-2
YHR079C_CDS		YHR079C	IRE1		IRE1
YHR079C-A_CDS		YHR079C-A	SAE3		SAE3
YHR125W_CDS		YHR125W	0		YHR125W
YHR126C_CDS		YHR126C	ANS1		ANS1
YHR127W_CDS		YHR127W	0		YHR127W
YHR184W_CDS		YHR184W	SSP1		SSP1
YHR185C_CDS		YHR185C	PFS1		PFS1
YHR212W-A_CDS		YHR212W-A	0		YHR212W-A
YHR214C-D_CDS		YHR214C-D	0		YHR214C-D
YHR215W_CDS		YHR215W	PHO12		PHO12
YHR217C_CDS		YHR217C	0		YHR217C
YHR218W_CDS		YHR218W	0		YHR218W
YHR218W-A_CDS		YHR218W-A	0		YHR218W-A
YHR219W_CDS		YHR219W	0		YHR219W
YHR219C-A_CDS		YHR219C-A	0		YHR219C-A
YIL177W-A_CDS		YIL177W-A	0		YIL177W-A
YIL177C_CDS		YIL177C	0		YIL177C
YIL171W-A_CDS		YIL171W-A	0		YIL171W-A
YIL172C_CDS		YIL172C	IMA3		IMA3
YIL145C_CDS		YIL145C	PAN6		PAN6
YIL144W_CDS		YIL144W	NDC80		NDC80
YIL057C_CDS		YIL057C	RGI2		RGI2
YIR039C_CDS		YIR039C	YPS6		YPS6
YIR040C_CDS		YIR040C	0		YIR040C
YIR041W_CDS		YIR041W	PAU15		PAU15
YIR042C_CDS		YIR042C	0		YIR042C

## Sheet: Upstream yH2A genes
YAL069W
YAL068W-A
PAU8
YAL067W-A
SEO1
YAL066W
YAL064W
YAL063C-A
LDS1
PSK1
YAR069C
YAR070C
PHO11
IMD1
YAR075W
YJL225W-A
YJL225C
YJL220W
IMA4
HXT9
YJL218W
DPB11
SIP4
YJL045W
LSO1
POL31
TDH2
MET3
MIR1
BNA2
YJR079W
MET5
IML1
DAN1
THI11
YJR157W
HXT16
SOR1
MPH3
COS5
YJR162C
YKL225W
PAU16
YKL223W
YKL222C
MCH2
COY1
YKL177W
STE3
FOX2
SPO14
DAL80
YKR033C
DID2
VBA5
GEX2
YLL067W-A
YLL067C
YLL066W-B
YLL066W-A
YLL066C
YLL065W
PAU18
YBT1
RNP1
YLL044W
GPI13
RRT7
FRA1
SPO75
ORC3
AAT2
OSW2
TAR1
YLR154W-E
YLR154W-F
YLR154C-H
YLR157W-E
YLR157C-C
YLR159C-A
YLR162W
RRT15
YCS4
YLR307C-A
CDA2
TMA10
NMA1
YLR444C
GMC2
YLR446W
YLR460C
PAU4
YLR462W
YLR464W
YLR463C
YRF1-4
BSC3
YLR466C-A
YLR466C-B
YRF1-5
YLR467C-A
YML133W-B
YML133W-A
YML133C
COS3
PRM6
PRP39
RRN11
CAT2
ISF1
YMR082C
SRT1
SHH3
ASI1
GTO3
CAT8
GPI12
YMR321C
SNO4
ERR3
YMR324C
PAU19
YMR326C
YNL339W-B
YNL339W-A
YRF1-6
YNL338W
YNL337W
COS1
DDI3
SNO2
SNZ2
THI12
MDJ2
EGT2
HXT14
PFS2
PHA2
DAL82
BNI1
BSC4
YNR071C
YNR075C-A
PAU6
YNR077C
YOL166W-A
YOL166C
AAD15
YOL164W-A
BDS1
YOL163W
YOL162W
PAU20
YOL160W
YOL159C
IMA2
HXT11
YOL155W-A
YOL134C
GAS4
YOL131W
TRM11
HRP1
YOL085C
PHM7
SGT2
YOR019W
CRC1
RAS1
SAS5
SPR2
YOR238W
SEC63
OSW1
GNT1
PMT3
SNC2
PDR10
PYK2
YOR387C
FDH1
YOR389W
HSP33
YOR392W
ERR1
PAU21
YOR394C-A
YRF1-8
YOR396C-A
YPL283W-B
YPL283W-A
YRF1-7
PAU22
ERR2
HSP32
YIG1
CSM4
MF(ALPHA)1
YPL185W
COX10
OYE3
DAP1
SPO19
TAF14
YPL035C
SRL4
ECM23
ICL2
REC8
HAA1
OPY2
YPR077C
YPR078C
MRL1
YPR202W
YPR203W
YPR204W
YPR204C-A
YBL113W-A
YBL113C
YBL112C
YBL111C
YBL109W
PAU9
YBL108W
YBL107W-A
YBL086C
BOI1
PRX1
KIP1
FAT1
ECM8
SPT7
RTC2
YSW1
ARA1
MBA1
PCH2
YBR200W-A
DER1
PHO89
YBR296C-A
MAL33
MAL31
YBR298C-A
MAL32
PAU24
YBR300C
COS2
YCL076W
GEX1
VBA3
YCL068C
HMLALPHA2
HMLALPHA1
YCL065W
YCL049C
YCL048W-A
SPS22
AGP1
KCC4
YCR038W-A
BUD5
MATALPHA2
MATALPHA1
YCR041W
GIT1
YCR099C
YCR100C
YCR101C
YCR102C
YCR102W-A
PAU3
ADH7
RDS1
COS7
YDL247W-A
MPH2
SOR2
HXT15
THI13
YDL228C
HO
UGX2
SFA1
IWR1
YDL114W
YDL007C-A
RPT2
YDR034C-A
YDR034W-B
ARO3
RAD9
SPR28
YDR278C
PHO92
WIP1
ECM11
SEC20
LCD1
SPS2
YDR541C
PAU10
YDR543C
YDR544C
YRF1-1
YDR545C-A
YEL077W-A
YEL077C
YEL075W-A
YEL076C-A
YEL076C
YEL075C
YEL074W
YEL073C
RMD6
DSF1
YER010C
TIR1
GET2
YER084W-A
ILV1
NUP157
MAM1
SWI4
LSM4
YER186C
YER187W
YER188W
YER188C-A
YER189W
YRF1-2
YER190C-A
YER190C-B
YFL068W
YFL067W
YFL066C
YFL065C
YFL064C
YFL063W
COS4
DDI2
SNO3
SNZ3
THI5
YFL054C
DAK2
ZNF1
YFL051C
MDJ1
YFL015C
HSP12
YFL013W-A
HXT10
AUA1
MSH4
YFR016C
PES4
YFR052C-A
HXK1
YFR054C
YFR057W
COS12
YGL262W
PAU11
YGL260W
YPS5
YGL258W-A
HFM1
RMR1
SPO74
SUA5
RCK1
ARI1
YGL138C
SEC27
HOP2
ART5
ROM1
PDC6
AMA1
YGR226C
DIE2
RAD2
EFG1
YGR273C
MAL11
YGR291C
MAL12
PAU12
YGR293C
COS6
YRF1-3
YGR296C-A
YGR296C-B
YHL050W-A
YHL050C
YHL049C
YHL048C-A
COS8
PAU13
YHL045W
YHL044W
ECM34
CBP2
MUP3
TIM10
STP2
CUP1-1
YHR054C
YHR054W-A
CUP1-2
IRE1
SAE3
YHR125W
ANS1
YHR127W
SSP1
PFS1
YHR212W-A
YHR214C-D
PHO12
YHR217C
YHR218W
YHR218W-A
YHR219W
YHR219C-A
YIL177W-A
YIL177C
YIL171W-A
IMA3
PAN6
NDC80
RGI2
YPS6
YIR040C
PAU15
YIR042C

## Sheet: Sheet1
YAL069W	SPO14	YLR467C-A	YOL163W	COX10	YCL076W	LCD1	MDJ1	YHL048C-A
YAL068W-A	DAL80	YML133W-B	YOL162W	OYE3	GEX1	SPS2	YFL015C	COS8
PAU8	YKR033C	YML133W-A	PAU20	DAP1	VBA3	YDR541C	HSP12	PAU13
YAL067W-A	DID2	YML133C	YOL160W	SPO19	YCL068C	PAU10	YFL013W-A	YHL045W
SEO1	VBA5	COS3	YOL159C	TAF14	HMLALPHA2	YDR543C	HXT10	YHL044W
YAL066W	GEX2	PRM6	IMA2	YPL035C	HMLALPHA1	YDR544C	AUA1	ECM34
YAL064W	YLL067W-A	PRP39	HXT11	SRL4	YCL065W	YRF1-1	MSH4	CBP2
YAL063C-A	YLL067C	RRN11	YOL155W-A	ECM23	YCL049C	YDR545C-A	YFR016C	MUP3
LDS1	YLL066W-B	CAT2	YOL134C	ICL2	YCL048W-A	YEL077W-A	PES4	TIM10
PSK1	YLL066W-A	ISF1	GAS4	REC8	SPS22	YEL077C	YFR052C-A	STP2
YAR069C	YLL066C	YMR082C	YOL131W	HAA1	AGP1	YEL075W-A	HXK1	CUP1-1
YAR070C	YLL065W	SRT1	TRM11	OPY2	KCC4	YEL076C-A	YFR054C	YHR054C
PHO11	PAU18	SHH3	HRP1	YPR077C	YCR038W-A	YEL076C	YFR057W	YHR054W-A
IMD1	YBT1	ASI1	YOL085C	YPR078C	BUD5	YEL075C	COS12	CUP1-2
YAR075W	RNP1	GTO3	PHM7	MRL1	MATALPHA2	YEL074W	YGL262W	IRE1
YJL225W-A	YLL044W	CAT8	SGT2	YPR202W	MATALPHA1	YEL073C	PAU11	SAE3
YJL225C	GPI13	GPI12	YOR019W	YPR203W	YCR041W	RMD6	YGL260W	YHR125W
YJL220W	RRT7	YMR321C	CRC1	YPR204W	GIT1	DSF1	YPS5	ANS1
IMA4	FRA1	SNO4	RAS1	YPR204C-A	YCR099C	YER010C	YGL258W-A	YHR127W
HXT9	SPO75	ERR3	SAS5	YBL113W-A	YCR100C	TIR1	HFM1	SSP1
YJL218W	ORC3	YMR324C	SPR2	YBL113C	YCR101C	GET2	RMR1	PFS1
DPB11	AAT2	PAU19	YOR238W	YBL112C	YCR102C	YER084W-A	SPO74	YHR212W-A
SIP4	OSW2	YMR326C	SEC63	YBL111C	YCR102W-A	ILV1	SUA5	YHR214C-D
YJL045W	TAR1	YNL339W-B	OSW1	YBL109W	PAU3	NUP157	RCK1	PHO12
LSO1	YLR154W-E	YNL339W-A	GNT1	PAU9	ADH7	MAM1	ARI1	YHR217C
POL31	YLR154W-F	YRF1-6	PMT3	YBL108W	RDS1	SWI4	YGL138C	YHR218W
TDH2	YLR154C-H	YNL338W	SNC2	YBL107W-A	COS7	LSM4	SEC27	YHR218W-A
MET3	YLR157W-E	YNL337W	PDR10	YBL086C	YDL247W-A	YER186C	HOP2	YHR219W
MIR1	YLR157C-C	COS1	PYK2	BOI1	MPH2	YER187W	ART5	YHR219C-A
BNA2	YLR159C-A	DDI3	YOR387C	PRX1	SOR2	YER188W	ROM1	YIL177W-A
YJR079W	YLR162W	SNO2	FDH1	KIP1	HXT15	YER188C-A	PDC6	YIL177C
MET5	RRT15	SNZ2	YOR389W	FAT1	THI13	YER189W	AMA1	YIL171W-A
IML1	YCS4	THI12	HSP33	ECM8	YDL228C	YRF1-2	YGR226C	IMA3
DAN1	YLR307C-A	MDJ2	YOR392W	SPT7	HO	YER190C-A	DIE2	PAN6
THI11	CDA2	EGT2	ERR1	RTC2	UGX2	YER190C-B	RAD2	NDC80
YJR157W	TMA10	HXT14	PAU21	YSW1	SFA1	YFL068W	EFG1	RGI2
HXT16	NMA1	PFS2	YOR394C-A	ARA1	IWR1	YFL067W	YGR273C	YPS6
SOR1	YLR444C	PHA2	YRF1-8	MBA1	YDL114W	YFL066C	MAL11	YIR040C
MPH3	GMC2	DAL82	YOR396C-A	PCH2	YDL007C-A	YFL065C	YGR291C
COS5	YLR446W	BNI1	YPL283W-B	YBR200W-A	RPT2	YFL064C	MAL12
YJR162C	YLR460C	BSC4	YPL283W-A	DER1	YDR034C-A	YFL063W	PAU12
YKL225W	PAU4	YNR071C	YRF1-7	PHO89	YDR034W-B	COS4	YGR293C
PAU16	YLR462W	YNR075C-A	PAU22	YBR296C-A	ARO3	DDI2	COS6
YKL223W	YLR464W	PAU6	ERR2	MAL33	RAD9	SNO3	YRF1-3
YKL222C	YLR463C	YNR077C	HSP32	MAL31	SPR28	SNZ3	YGR296C-A
MCH2	YRF1-4	YOL166W-A	YIG1	YBR298C-A	YDR278C	THI5	YGR296C-B
COY1	BSC3	YOL166C	CSM4	MAL32	PHO92	YFL054C	YHL050W-A
YKL177W	YLR466C-A	AAD15	MF(ALPHA)1	PAU24	WIP1	DAK2	YHL050C
STE3	YLR466C-B	YOL164W-A	YPL185W	YBR300C	ECM11	ZNF1	YHL049C
FOX2	YRF1-5	BDS1	YIR042C	COS2	SEC20	YFL051C	PAU15
