# Supplementary material for: Environmental change drives accelerated adaptation through stimulated copy number variation
Source: PLoS Biol. 2017 Jun 27;15(6):e2001333. doi: 10.1371/journal.pbio.2001333 (PMC5486974; doi:10.1371/journal.pbio.2001333)
Supplement: S2 Data — (XLSX) [file pbio.2001333.s014.xlsx]

## Sheet: Description
		This workbook contains the raw RNAseq data used for genes expression changes in cells grown in YPD±1mM CuSO4 for S2b Fig
		Indexed mRNA-Seq libraries were constructed from 500ng total RNA using the NEBNext Ultra Directional RNA Library Prep Kit (NEB),
		with poly(A) selection using the NEBNext Poly(A) mRNA Magnetic Isolation Module (NEB) and sequenced on an Illumina MiSeq.
		Read data was mapped to genome R64-2-1 using HISAT2 v2.0.5 (--sp 1000,1000).
		Log2 read counts were performed for each annotated CDS using Seqmonk v0.34.1 and normalised for CDS length.

## Sheet: gene expression for S2b Fig
Probe	Chromosome	Start	End	Strand	No value	Feature	ID	Description	Type	Orientation	Distance	lane4943_ACAGTG_BY_L001_R1_trimmed_R64-1-1_hisat2.bam	lane4943_GCCAAT_BY__Cu_L001_R1_trimmed_R64-1-1_hisat2.bam
YAL069W_CDS	I	335	649	+	NaN	YAL069W_CDS	YAL069W_CDS	No description	CDS	overlapping	0	-0.102248	-0.152003
YAL068W-A_CDS	I	538	792	+	NaN	YAL068W-A_CDS	YAL068W-A_CDS	No description	CDS	overlapping	0	-0.102248	-0.152003
YAL068C_CDS	I	1807	2169	-	NaN	YAL068C_CDS	YAL068C_CDS	No description	CDS	overlapping	0	-0.102248	-0.152003
YAL067W-A_CDS	I	2480	2707	+	NaN	YAL067W-A_CDS	YAL067W-A_CDS	No description	CDS	overlapping	0	-0.102248	-0.152003
YAL067C_CDS	I	7235	9016	-	NaN	YAL067C_CDS	YAL067C_CDS	No description	CDS	overlapping	0	4.04976	4.24793
YAL066W_CDS	I	10091	10399	+	NaN	YAL066W_CDS	YAL066W_CDS	No description	CDS	overlapping	0	-0.102248	-0.152003
YAL065C_CDS	I	11565	11951	-	NaN	YAL065C_CDS	YAL065C_CDS	No description	CDS	overlapping	0	4.04976	2.58496
YAL064W-B_CDS	I	12046	12426	+	NaN	YAL064W-B_CDS	YAL064W-B_CDS	No description	CDS	overlapping	0	4.13722	2
YAL064C-A_CDS	I	13363	13743	-	NaN	YAL064C-A_CDS	YAL064C-A_CDS	No description	CDS	overlapping	0	4.50919	4.64386
YAL064W_CDS	I	21566	21850	+	NaN	YAL064W_CDS	YAL064W_CDS	No description	CDS	overlapping	0	1.63472	-0.152003
YAL063C-A_CDS	I	22395	22685	-	NaN	YAL063C-A_CDS	YAL063C-A_CDS	No description	CDS	overlapping	0	0.0497548	2.58496
YAL063C_CDS	I	24000	27968	-	NaN	YAL063C_CDS	YAL063C_CDS	No description	CDS	overlapping	0	5.95664	7.06609
YAL062W_CDS	I	31567	32940	+	NaN	YAL062W_CDS	YAL062W_CDS	No description	CDS	overlapping	0	7.41608	7.10852
YAL061W_CDS	I	33448	34701	+	NaN	YAL061W_CDS	YAL061W_CDS	No description	CDS	overlapping	0	7.764	8.08746
YAL060W_CDS	I	35155	36303	+	NaN	YAL060W_CDS	YAL060W_CDS	No description	CDS	overlapping	0	9.44207	9.683
YAL059C-A_CDS	I	36496	36918	-	NaN	YAL059C-A_CDS	YAL059C-A_CDS	No description	CDS	overlapping	0	7.1995	6.94251
YAL059W_CDS	I	36509	37147	+	NaN	YAL059W_CDS	YAL059W_CDS	No description	CDS	overlapping	0	8.12657	8.02237
YAL058W_CDS	I	37464	38972	+	NaN	YAL058W_CDS	YAL058W_CDS	No description	CDS	overlapping	0	7.64967	7.99435
YAL056C-A_CDS	I	38696	39046	-	NaN	YAL056C-A_CDS	YAL056C-A_CDS	No description	CDS	overlapping	0	5.54161	6.10852
YAL056W_CDS	I	39259	41901	+	NaN	YAL056W_CDS	YAL056W_CDS	No description	CDS	overlapping	0	9.09415	9.08215
YAL055W_CDS	I	42177	42719	+	NaN	YAL055W_CDS	YAL055W_CDS	No description	CDS	overlapping	0	6.61961	7.22882
YAL054C_CDS	I	42881	45022	-	NaN	YAL054C_CDS	YAL054C_CDS	No description	CDS	overlapping	0	6.54161	6.52356
YAL053W_CDS	I	45899	48250	+	NaN	YAL053W_CDS	YAL053W_CDS	No description	CDS	overlapping	0	9.33284	9.28309
YAL051W_CDS	I	48564	51707	+	NaN	YAL051W_CDS	YAL051W_CDS	No description	CDS	overlapping	0	8.60434	8.43879
YAL049C_CDS	I	51855	52595	-	NaN	YAL049C_CDS	YAL049C_CDS	No description	CDS	overlapping	0	8.56939	8.65821
YAL048C_CDS	I	52801	54789	-	NaN	YAL048C_CDS	YAL048C_CDS	No description	CDS	overlapping	0	7.46761	7.40939
YAL047W-A_CDS	I	54584	54913	+	NaN	YAL047W-A_CDS	YAL047W-A_CDS	No description	CDS	overlapping	0	4.13722	3.16993
YAL047C_CDS	I	54989	56857	-	NaN	YAL047C_CDS	YAL047C_CDS	No description	CDS	overlapping	0	7.31654	7.27612
YAL046C_CDS	I	57029	57385	-	NaN	YAL046C_CDS	YAL046C_CDS	No description	CDS	overlapping	0	6.99227	7.17991
YAL045C_CDS	I	57488	57796	-	NaN	YAL045C_CDS	YAL045C_CDS	No description	CDS	overlapping	0	6.66446	6.96578
YAL044W-A_CDS	I	57518	57850	+	NaN	YAL044W-A_CDS	YAL044W-A_CDS	No description	CDS	overlapping	0	7.15828	7.53916
YAL044C_CDS	I	57950	58462	-	NaN	YAL044C_CDS	YAL044C_CDS	No description	CDS	overlapping	0	9.58308	9.59059
YAL043C_CDS	I	58695	61052	-	NaN	YAL043C_CDS	YAL043C_CDS	No description	CDS	overlapping	0	9.09415	9.08481
YAL042C-A_CDS	I	61231	61608	-	NaN	YAL042C-A_CDS	YAL042C-A_CDS	No description	CDS	overlapping	0	8.18931	8.21432
YAL042W_CDS	I	61316	62563	+	NaN	YAL042W_CDS	YAL042W_CDS	No description	CDS	overlapping	0	10.7239	10.7789
YAL041W_CDS	I	62840	65404	+	NaN	YAL041W_CDS	YAL041W_CDS	No description	CDS	overlapping	0	9.40731	9.18239
YAL040C_CDS	I	65778	67520	-	NaN	YAL040C_CDS	YAL040C_CDS	No description	CDS	overlapping	0	9.12122	9.00843
YAL039C_CDS	I	68716	69525	-	NaN	YAL039C_CDS	YAL039C_CDS	No description	CDS	overlapping	0	7.92012	7.98869
YAL038W_CDS	I	71786	73288	+	NaN	YAL038W_CDS	YAL038W_CDS	No description	CDS	overlapping	0	15.7451	15.6546
YAL037C-B_CDS	I	72326	73300	-	NaN	YAL037C-B_CDS	YAL037C-B_CDS	No description	CDS	overlapping	0	15.1739	15.0978
YAL037C-A_CDS	I	73426	73518	-	NaN	YAL037C-A_CDS	YAL037C-A_CDS	No description	CDS	overlapping	0	8.63096	8.55075
YAL037W_CDS	I	74020	74823	+	NaN	YAL037W_CDS	YAL037W_CDS	No description	CDS	overlapping	0	5.17904	5.64386
YAL036C_CDS	I	75043	76152	-	NaN	YAL036C_CDS	YAL036C_CDS	No description	CDS	overlapping	0	9.96563	9.85175
YAL035W_CDS	I	76427	79435	+	NaN	YAL035W_CDS	YAL035W_CDS	No description	CDS	overlapping	0	12.3882	12.3821
YAL034C-B_CDS	I	79489	79842	-	NaN	YAL034C-B_CDS	YAL034C-B_CDS	No description	CDS	overlapping	0	6.17904	6.2854
YAL034W-A_CDS	I	79718	80587	+	NaN	YAL034W-A_CDS	YAL034W-A_CDS	No description	CDS	overlapping	0	6.75019	6.79442
YAL034C_CDS	I	80710	81951	-	NaN	YAL034C_CDS	YAL034C_CDS	No description	CDS	overlapping	0	7.37168	7.30378
YAL033W_CDS	I	82706	83227	+	NaN	YAL033W_CDS	YAL033W_CDS	No description	CDS	overlapping	0	7.01554	7.12928
YAL032C_CDS	I	83335	84474	-	NaN	YAL032C_CDS	YAL032C_CDS	No description	CDS	overlapping	0	7.50919	7.41785
YAL031W-A_CDS	I	84669	84977	+	NaN	YAL031W-A_CDS	YAL031W-A_CDS	No description	CDS	overlapping	0	5.75019	6.08746
YAL031C_CDS	I	84749	87031	-	NaN	YAL031C_CDS	YAL031C_CDS	No description	CDS	overlapping	0	8.14779	8.36632
YAL030W_CDS	I	87286	87752	+	NaN	YAL030W_CDS	YAL030W_CDS	No description	CDS	overlapping	0	7.81794	8.15987
YAL029C_CDS	I	87855	92270	-	NaN	YAL029C_CDS	YAL029C_CDS	No description	CDS	overlapping	0	10.17	10.128
YAL028W_CDS	I	92900	94486	+	NaN	YAL028W_CDS	YAL028W_CDS	No description	CDS	overlapping	0	6.50919	6.80735
YAL027W_CDS	I	94687	95472	+	NaN	YAL027W_CDS	YAL027W_CDS	No description	CDS	overlapping	0	6.67911	6.96578
YAL026C-A_CDS	I	95386	95823	-	NaN	YAL026C-A_CDS	YAL026C-A_CDS	No description	CDS	overlapping	0	6.89524	7.26679
YAL026C_CDS	I	95630	99697	-	NaN	YAL026C_CDS	YAL026C_CDS	No description	CDS	overlapping	0	9.82619	9.82814
YAL025C_CDS	I	100225	101145	-	NaN	YAL025C_CDS	YAL025C_CDS	No description	CDS	overlapping	0	9.82619	9.73132
YAL024C_CDS	I	101565	105872	-	NaN	YAL024C_CDS	YAL024C_CDS	No description	CDS	overlapping	0	8.41608	8.43879
YAL023C_CDS	I	106272	108551	-	NaN	YAL023C_CDS	YAL023C_CDS	No description	CDS	overlapping	0	11.6385	11.5147
YAL022C_CDS	I	108877	110430	-	NaN	YAL022C_CDS	YAL022C_CDS	No description	CDS	overlapping	0	8.95364	8.8009
YAL021C_CDS	I	110846	113359	-	NaN	YAL021C_CDS	YAL021C_CDS	No description	CDS	overlapping	0	8.69361	8.55459
YAL020C_CDS	I	113614	114615	-	NaN	YAL020C_CDS	YAL020C_CDS	No description	CDS	overlapping	0	7.36264	7.52356
YAL019W-A_CDS	I	114250	114819	+	NaN	YAL019W-A_CDS	YAL019W-A_CDS	No description	CDS	overlapping	0	5.9324	5.88264
YAL019W_CDS	I	114919	118314	+	NaN	YAL019W_CDS	YAL019W_CDS	No description	CDS	overlapping	0	9.68457	9.61838
YAL018C_CDS	I	118564	119541	-	NaN	YAL018C_CDS	YAL018C_CDS	No description	CDS	overlapping	0	1.04975	-0.152003
YAL017W_CDS	I	120225	124295	+	NaN	YAL017W_CDS	YAL017W_CDS	No description	CDS	overlapping	0	9.24451	9.17991
YAL016C-B_CDS	I	124307	124492	-	NaN	YAL016C-B_CDS	YAL016C-B_CDS	No description	CDS	overlapping	0	4.85711	5.08746
YAL016C-A_CDS	I	124755	125069	-	NaN	YAL016C-A_CDS	YAL016C-A_CDS	No description	CDS	overlapping	0	6.47602	6.87036
YAL016W_CDS	I	124879	126786	+	NaN	YAL016W_CDS	YAL016W_CDS	No description	CDS	overlapping	0	10.3455	10.3859
YAL015C_CDS	I	126903	128102	-	NaN	YAL015C_CDS	YAL015C_CDS	No description	CDS	overlapping	0	7.4927	7.36632
YAL014C_CDS	I	128252	129019	-	NaN	YAL014C_CDS	YAL014C_CDS	No description	CDS	overlapping	0	7.79122	8.0607
YAL013W_CDS	I	129270	130487	+	NaN	YAL013W_CDS	YAL013W_CDS	No description	CDS	overlapping	0	8.00395	8.2384
YAL012W_CDS	I	130799	131983	+	NaN	YAL012W_CDS	YAL012W_CDS	No description	CDS	overlapping	0	11.9155	11.8142
YAL011W_CDS	I	132199	134076	+	NaN	YAL011W_CDS	YAL011W_CDS	No description	CDS	overlapping	0	8.38514	8.29462
YAL010C_CDS	I	134184	135665	-	NaN	YAL010C_CDS	YAL010C_CDS	No description	CDS	overlapping	0	7.37168	7.52356
YAL009W_CDS	I	135854	136633	+	NaN	YAL009W_CDS	YAL009W_CDS	No description	CDS	overlapping	0	7.33516	7.35755
YAL008W_CDS	I	136914	137510	+	NaN	YAL008W_CDS	YAL008W_CDS	No description	CDS	overlapping	0	7.81131	8.22882
YAL007C_CDS	I	137698	138345	-	NaN	YAL007C_CDS	YAL007C_CDS	No description	CDS	overlapping	0	9.74324	9.81538
YAL005C_CDS	I	139503	141431	-	NaN	YAL005C_CDS	YAL005C_CDS	No description	CDS	overlapping	0	14.7822	14.7181
YAL004W_CDS	I	140760	141407	+	NaN	YAL004W_CDS	YAL004W_CDS	No description	CDS	overlapping	0	12.8988	12.784
YAL003W_CDS	I	142174	143160	+	NaN	YAL003W_CDS	YAL003W_CDS	No description	CDS	overlapping	0	13.6569	13.5739
YAL002W_CDS	I	143707	147531	+	NaN	YAL002W_CDS	YAL002W_CDS	No description	CDS	overlapping	0	8.64221	8.63662
YAL001C_CDS	I	147594	151166	-	NaN	YAL001C_CDS	YAL001C_CDS	No description	CDS	overlapping	0	9.17646	9.22882
YAR002W_CDS	I	152257	153876	+	NaN	YAR002W_CDS	YAR002W_CDS	No description	CDS	overlapping	0	9.58697	9.42627
YAR002C-A_CDS	I	154065	154724	-	NaN	YAR002C-A_CDS	YAR002C-A_CDS	No description	CDS	overlapping	0	9.98492	10.1202
YAR003W_CDS	I	155005	156285	+	NaN	YAR003W_CDS	YAR003W_CDS	No description	CDS	overlapping	0	8.1635	8.36632
YAR007C_CDS	I	156754	158619	-	NaN	YAR007C_CDS	YAR007C_CDS	No description	CDS	overlapping	0	9.5194	9.79766
YAR008W_CDS	I	158966	159793	+	NaN	YAR008W_CDS	YAR008W_CDS	No description	CDS	overlapping	0	7.44207	7.7211
YAR009C_CDS	I	160597	164187	-	NaN	YAR009C_CDS	YAR009C_CDS	No description	CDS	overlapping	0	7.64221	7.2854
YAR010C_CDS	I	164544	165866	-	NaN	YAR010C_CDS	YAR010C_CDS	No description	CDS	overlapping	0	5.98049	5.20945
YAR014C_CDS	I	166742	168871	-	NaN	YAR014C_CDS	YAR014C_CDS	No description	CDS	overlapping	0	9.4927	9.63481
YAR015W_CDS	I	169375	170295	+	NaN	YAR015W_CDS	YAR015W_CDS	No description	CDS	overlapping	0	10.6196	10.4429
YAR018C_CDS	I	170396	171703	-	NaN	YAR018C_CDS	YAR018C_CDS	No description	CDS	overlapping	0	7.84417	7.66534
YAR019C_CDS	I	172211	175135	-	NaN	YAR019C_CDS	YAR019C_CDS	No description	CDS	overlapping	0	7.48438	7.45121
YAR019W-A_CDS	I	174998	175330	+	NaN	YAR019W-A_CDS	YAR019W-A_CDS	No description	CDS	overlapping	0	2.04975	1.58496
YAR020C_CDS	I	176856	177023	-	NaN	YAR020C_CDS	YAR020C_CDS	No description	CDS	overlapping	0	3.95665	4.08746
YAR023C_CDS	I	179281	179820	-	NaN	YAR023C_CDS	YAR023C_CDS	No description	CDS	overlapping	0	5.09415	5.67243
YAR027W_CDS	I	183770	184477	+	NaN	YAR027W_CDS	YAR027W_CDS	No description	CDS	overlapping	0	8.28816	8.72451
YAR028W_CDS	I	184892	185596	+	NaN	YAR028W_CDS	YAR028W_CDS	No description	CDS	overlapping	0	7.35354	7.59246
YAR029W_CDS	I	186321	186545	+	NaN	YAR029W_CDS	YAR029W_CDS	No description	CDS	overlapping	0	4.85711	5.20945
YAR030C_CDS	I	186512	186853	-	NaN	YAR030C_CDS	YAR030C_CDS	No description	CDS	overlapping	0	4.75019	5.42626
YAR031W_CDS	I	186836	187732	+	NaN	YAR031W_CDS	YAR031W_CDS	No description	CDS	overlapping	0	7.56546	7.07682
YAR033W_CDS	I	188107	188811	+	NaN	YAR033W_CDS	YAR033W_CDS	No description	CDS	overlapping	0	7.03844	6.42626
YAR035W_CDS	I	190193	192256	+	NaN	YAR035W_CDS	YAR035W_CDS	No description	CDS	overlapping	0	6.02703	6.20945
YAR035C-A_CDS	I	192337	192417	-	NaN	YAR035C-A_CDS	YAR035C-A_CDS	No description	CDS	overlapping	0	1.04975	1.58496
YAR042W_CDS	I	192619	196185	+	NaN	YAR042W_CDS	YAR042W_CDS	No description	CDS	overlapping	0	9.55358	9.44915
YAR047C_CDS	I	201467	201787	-	NaN	YAR047C_CDS	YAR047C_CDS	No description	CDS	overlapping	0	2.63472	2.80735
YAR050W_CDS	I	203403	208016	+	NaN	YAR050W_CDS	YAR050W_CDS	No description	CDS	overlapping	0	7.24943	6.56986
YAR053W_CDS	I	208367	208663	+	NaN	YAR053W_CDS	YAR053W_CDS	No description	CDS	overlapping	0	1.63472	3
YAR060C_CDS	I	217157	217492	-	NaN	YAR060C_CDS	YAR060C_CDS	No description	CDS	overlapping	0	1.04975	1.58496
YAR064W_CDS	I	220198	220497	+	NaN	YAR064W_CDS	YAR064W_CDS	No description	CDS	overlapping	0	4.29768	4.32193
YAR066W_CDS	I	221049	221660	+	NaN	YAR066W_CDS	YAR066W_CDS	No description	CDS	overlapping	0	4.13722	4.90689
YAR068W_CDS	I	222406	222891	+	NaN	YAR068W_CDS	YAR068W_CDS	No description	CDS	overlapping	0	3.85711	3.80735
YAR069C_CDS	I	224011	224304	-	NaN	YAR069C_CDS	YAR069C_CDS	No description	CDS	overlapping	0	1.04975	-0.152003
YAR070C_CDS	I	224563	224862	-	NaN	YAR070C_CDS	YAR070C_CDS	No description	CDS	overlapping	0	-0.102248	-0.152003
YAR071W_CDS	I	225460	226863	+	NaN	YAR071W_CDS	YAR071W_CDS	No description	CDS	overlapping	0	5.63472	6.55459
YAR073W_CDS	I	227742	228953	+	NaN	YAR073W_CDS	YAR073W_CDS	No description	CDS	overlapping	0	6.58891	6.47573
YAR075W_CDS	I	228844	229317	+	NaN	YAR075W_CDS	YAR075W_CDS	No description	CDS	overlapping	0	5.13722	5.55459
YBL113C_CDS	II	280	2658	-	NaN	YBL113C_CDS	YBL113C_CDS	No description	CDS	overlapping	0	7.03844	7.26679
YBL113W-A_CDS	II	646	1128	+	NaN	YBL113W-A_CDS	YBL113W-A_CDS	No description	CDS	overlapping	0	4.85711	5.49185
YBL112C_CDS	II	2582	2899	-	NaN	YBL112C_CDS	YBL112C_CDS	No description	CDS	overlapping	0	3.04975	2.80735
YBL111C_CDS	II	2907	5009	-	NaN	YBL111C_CDS	YBL111C_CDS	No description	CDS	overlapping	0	3.85711	4.70044
YBL109W_CDS	II	5790	6125	+	NaN	YBL109W_CDS	YBL109W_CDS	No description	CDS	overlapping	0	-0.102248	0
YBL108C-A_CDS	II	7605	7733	-	NaN	YBL108C-A_CDS	YBL108C-A_CDS	No description	CDS	overlapping	0	0.0497548	2
YBL108W_CDS	II	8177	8482	+	NaN	YBL108W_CDS	YBL108W_CDS	No description	CDS	overlapping	0	-0.102248	0
YBL107W-A_CDS	II	9268	9372	+	NaN	YBL107W-A_CDS	YBL107W-A_CDS	No description	CDS	overlapping	0	-0.102248	-0.152003
YBL107C_CDS	II	9961	10551	-	NaN	YBL107C_CDS	YBL107C_CDS	No description	CDS	overlapping	0	7.73626	8.04439
YBL106C_CDS	II	10847	13879	-	NaN	YBL106C_CDS	YBL106C_CDS	No description	CDS	overlapping	0	7.53357	7.59246
YBL105C_CDS	II	14241	17696	-	NaN	YBL105C_CDS	YBL105C_CDS	No description	CDS	overlapping	0	9.70975	9.65284
YBL104C_CDS	II	18177	21293	-	NaN	YBL104C_CDS	YBL104C_CDS	No description	CDS	overlapping	0	8.63847	8.40088
YBL103C_CDS	II	22076	23536	-	NaN	YBL103C_CDS	YBL103C_CDS	No description	CDS	overlapping	0	8.18418	7.97154
YBL102W_CDS	II	24098	24745	+	NaN	YBL102W_CDS	YBL102W_CDS	No description	CDS	overlapping	0	8.79122	8.90388
YBL101C_CDS	II	24946	28299	-	NaN	YBL101C_CDS	YBL101C_CDS	No description	CDS	overlapping	0	8.56939	8.24793
YBL100W-C_CDS	II	28427	28546	+	NaN	YBL100W-C_CDS	YBL100W-C_CDS	No description	CDS	overlapping	0	2.37168	1.58496
YBL100W-A_CDS	II	29935	31251	+	NaN	YBL100W-A_CDS	YBL100W-A_CDS	No description	CDS	overlapping	0	3.85711	4.70044
YBL100W-B_CDS	II	29935	35248	+	NaN	YBL100W-B_CDS	YBL100W-B_CDS	No description	CDS	overlapping	0	6.81794	7.05528
YBL100C_CDS	II	36989	37303	-	NaN	YBL100C_CDS	YBL100C_CDS	No description	CDS	overlapping	0	9.28816	9.24317
YBL099W_CDS	II	37053	38690	+	NaN	YBL099W_CDS	YBL099W_CDS	No description	CDS	overlapping	0	11.755	11.9403
YBL098W_CDS	II	39145	40527	+	NaN	YBL098W_CDS	YBL098W_CDS	No description	CDS	overlapping	0	7.45063	7.47573
YBL097W_CDS	II	40831	43095	+	NaN	YBL097W_CDS	YBL097W_CDS	No description	CDS	overlapping	0	7.88264	7.74147
YBL096C_CDS	II	43174	43482	-	NaN	YBL096C_CDS	YBL096C_CDS	No description	CDS	overlapping	0	4.69361	4.32193
YBL095W_CDS	II	43277	44089	+	NaN	YBL095W_CDS	YBL095W_CDS	No description	CDS	overlapping	0	7.07212	7.12928
YBL094C_CDS	II	43765	44097	-	NaN	YBL094C_CDS	YBL094C_CDS	No description	CDS	overlapping	0	6.17904	6.2854
YBL093C_CDS	II	44256	44918	-	NaN	YBL093C_CDS	YBL093C_CDS	No description	CDS	overlapping	0	8.36264	8.49185
YBL092W_CDS	II	45978	46370	+	NaN	YBL092W_CDS	YBL092W_CDS	No description	CDS	overlapping	0	13.6128	13.604
YBL091C-A_CDS	II	46565	47180	-	NaN	YBL091C-A_CDS	YBL091C-A_CDS	No description	CDS	overlapping	0	7.08318	7.2854
YBL091C_CDS	II	47363	48628	-	NaN	YBL091C_CDS	YBL091C_CDS	No description	CDS	overlapping	0	10.7554	10.7372
YBL090W_CDS	II	48825	49358	+	NaN	YBL090W_CDS	YBL090W_CDS	No description	CDS	overlapping	0	7.79795	7.85175
YBL089W_CDS	II	49574	50953	+	NaN	YBL089W_CDS	YBL089W_CDS	No description	CDS	overlapping	0	7.59665	7.84549
YBL088C_CDS	II	51019	59382	-	NaN	YBL088C_CDS	YBL088C_CDS	No description	CDS	overlapping	0	8.9015	8.7879
YBL087C_CDS	II	59822	60739	-	NaN	YBL087C_CDS	YBL087C_CDS	No description	CDS	overlapping	0	12.2306	12.3778
YBL086C_CDS	II	61202	62602	-	NaN	YBL086C_CDS	YBL086C_CDS	No description	CDS	overlapping	0	7.85711	7.60733
YBL085W_CDS	II	63876	66818	+	NaN	YBL085W_CDS	YBL085W_CDS	No description	CDS	overlapping	0	9.72571	9.75822
YBL084C_CDS	II	67169	69445	-	NaN	YBL084C_CDS	YBL084C_CDS	No description	CDS	overlapping	0	8.07212	7.85798
YBL083C_CDS	II	69713	70138	-	NaN	YBL083C_CDS	YBL083C_CDS	No description	CDS	overlapping	0	7.13722	7.08746
YBL082C_CDS	II	69751	71127	-	NaN	YBL082C_CDS	YBL082C_CDS	No description	CDS	overlapping	0	8.4029	8.33539
YBL081W_CDS	II	71866	72972	+	NaN	YBL081W_CDS	YBL081W_CDS	No description	CDS	overlapping	0	8.19441	8.12928
YBL080C_CDS	II	73070	74695	-	NaN	YBL080C_CDS	YBL080C_CDS	No description	CDS	overlapping	0	7.50919	7.40939
YBL079W_CDS	II	75259	79767	+	NaN	YBL079W_CDS	YBL079W_CDS	No description	CDS	overlapping	0	10.1372	9.99577
YBL078C_CDS	II	80378	80731	-	NaN	YBL078C_CDS	YBL078C_CDS	No description	CDS	overlapping	0	5.80464	5.93074
YBL077W_CDS	II	80897	81328	+	NaN	YBL077W_CDS	YBL077W_CDS	No description	CDS	overlapping	0	9.68275	9.75656
YBL076C_CDS	II	81043	84261	-	NaN	YBL076C_CDS	YBL076C_CDS	No description	CDS	overlapping	0	12.4439	12.3834
YBL075C_CDS	II	84499	86448	-	NaN	YBL075C_CDS	YBL075C_CDS	No description	CDS	overlapping	0	8.04411	7.97728
YBL074C_CDS	II	86722	87789	-	NaN	YBL074C_CDS	YBL074C_CDS	No description	CDS	overlapping	0	6.09415	6.47573
YBL073W_CDS	II	87646	87957	+	NaN	YBL073W_CDS	YBL073W_CDS	No description	CDS	overlapping	0	3.21968	3
YBL072C_CDS	II	88523	89125	-	NaN	YBL072C_CDS	YBL072C_CDS	No description	CDS	overlapping	0	13.5707	13.6089
YBL071C-B_CDS	II	89458	89556	-	NaN	YBL071C-B_CDS	YBL071C-B_CDS	No description	CDS	overlapping	0	-0.102248	0
YBL071W-A_CDS	II	89978	90226	+	NaN	YBL071W-A_CDS	YBL071W-A_CDS	No description	CDS	overlapping	0	6.1995	6.61471
YBL071C_CDS	II	90223	90531	-	NaN	YBL071C_CDS	YBL071C_CDS	No description	CDS	overlapping	0	7.17904	7.04439
YBL070C_CDS	II	90605	90925	-	NaN	YBL070C_CDS	YBL070C_CDS	No description	CDS	overlapping	0	5.80464	5.80735
YBL069W_CDS	II	90741	92030	+	NaN	YBL069W_CDS	YBL069W_CDS	No description	CDS	overlapping	0	8.50919	8.56986
YBL068W-A_CDS	II	91794	92030	+	NaN	YBL068W-A_CDS	YBL068W-A_CDS	No description	CDS	overlapping	0	6.50919	6.61471
YBL068W_CDS	II	92414	93394	+	NaN	YBL068W_CDS	YBL068W_CDS	No description	CDS	overlapping	0	8.62718	8.59619
YBL067C_CDS	II	93639	95882	-	NaN	YBL067C_CDS	YBL067C_CDS	No description	CDS	overlapping	0	8.95364	8.69697
YBL066C_CDS	II	96669	100115	-	NaN	YBL066C_CDS	YBL066C_CDS	No description	CDS	overlapping	0	7.85065	7.94837
YBL065W_CDS	II	99963	100307	+	NaN	YBL065W_CDS	YBL065W_CDS	No description	CDS	overlapping	0	3.04975	2.80735
YBL064C_CDS	II	100371	101156	-	NaN	YBL064C_CDS	YBL064C_CDS	No description	CDS	overlapping	0	9.15828	9.41151
YBL063W_CDS	II	101886	105221	+	NaN	YBL063W_CDS	YBL063W_CDS	No description	CDS	overlapping	0	8.31654	8.40939
YBL062W_CDS	II	105308	105688	+	NaN	YBL062W_CDS	YBL062W_CDS	No description	CDS	overlapping	0	7.36264	7.30378
YBL061C_CDS	II	105316	107406	-	NaN	YBL061C_CDS	YBL061C_CDS	No description	CDS	overlapping	0	9.29055	9.2384
YBL060W_CDS	II	107932	109995	+	NaN	YBL060W_CDS	YBL060W_CDS	No description	CDS	overlapping	0	7.88264	7.81378
YBL059C-A_CDS	II	110125	110539	-	NaN	YBL059C-A_CDS	YBL059C-A_CDS	No description	CDS	overlapping	0	7.01554	7.30378
YBL059W_CDS	II	110594	111244	+	NaN	YBL059W_CDS	YBL059W_CDS	No description	CDS	overlapping	0	6.33516	6.30378
YBL058W_CDS	II	111437	112708	+	NaN	YBL058W_CDS	YBL058W_CDS	No description	CDS	overlapping	0	10.3501	10.3565
YBL057C_CDS	II	112801	113427	-	NaN	YBL057C_CDS	YBL057C_CDS	No description	CDS	overlapping	0	8.23463	8.42206
YBL056W_CDS	II	113762	115168	+	NaN	YBL056W_CDS	YBL056W_CDS	No description	CDS	overlapping	0	10.3863	10.4878
YBL055C_CDS	II	115573	116829	-	NaN	YBL055C_CDS	YBL055C_CDS	No description	CDS	overlapping	0	8.22966	8.15482
YBL054W_CDS	II	117589	119166	+	NaN	YBL054W_CDS	YBL054W_CDS	No description	CDS	overlapping	0	8.81794	8.36632
YBL053W_CDS	II	119335	119709	+	NaN	YBL053W_CDS	YBL053W_CDS	No description	CDS	overlapping	0	7.15828	7.29462
YBL052C_CDS	II	119379	121874	-	NaN	YBL052C_CDS	YBL052C_CDS	No description	CDS	overlapping	0	9.39183	9.45327
YBL051C_CDS	II	122753	124759	-	NaN	YBL051C_CDS	YBL051C_CDS	No description	CDS	overlapping	0	10.1252	9.96289
YBL050W_CDS	II	125125	126119	+	NaN	YBL050W_CDS	YBL050W_CDS	No description	CDS	overlapping	0	9.12657	9.25974
YBL049W_CDS	II	126828	127244	+	NaN	YBL049W_CDS	YBL049W_CDS	No description	CDS	overlapping	0	5.21968	6.02237
YBL048W_CDS	II	127299	127610	+	NaN	YBL048W_CDS	YBL048W_CDS	No description	CDS	overlapping	0	3.75019	4.75489
YBL047C_CDS	II	127895	132040	-	NaN	YBL047C_CDS	YBL047C_CDS	No description	CDS	overlapping	0	10.9871	10.8218
YBL046W_CDS	II	132424	133749	+	NaN	YBL046W_CDS	YBL046W_CDS	No description	CDS	overlapping	0	8.08867	7.98299
YBL045C_CDS	II	134143	135516	-	NaN	YBL045C_CDS	YBL045C_CDS	No description	CDS	overlapping	0	10.1037	10.2538
YBL044W_CDS	II	135998	136366	+	NaN	YBL044W_CDS	YBL044W_CDS	No description	CDS	overlapping	0	1.63472	1
YBL043W_CDS	II	136688	137461	+	NaN	YBL043W_CDS	YBL043W_CDS	No description	CDS	overlapping	0	4.04976	4.39232
YBL042C_CDS	II	138341	140260	-	NaN	YBL042C_CDS	YBL042C_CDS	No description	CDS	overlapping	0	9.56743	9.26679
YBL041W_CDS	II	141247	141972	+	NaN	YBL041W_CDS	YBL041W_CDS	No description	CDS	overlapping	0	10.179	10.2644
YBL040C_CDS	II	142112	142868	-	NaN	YBL040C_CDS	YBL040C_CDS	No description	CDS	overlapping	0	9.01265	9.1267
YBL039W-B_CDS	II	143393	143572	+	NaN	YBL039W-B_CDS	YBL039W-B_CDS	No description	CDS	overlapping	0	5.40731	5.64386
YBL039C_CDS	II	143989	145728	-	NaN	YBL039C_CDS	YBL039C_CDS	No description	CDS	overlapping	0	10.9544	10.8329
YBL039C-A_CDS	II	144948	145031	-	NaN	YBL039C-A_CDS	YBL039C-A_CDS	No description	CDS	overlapping	0	7.56546	7.45943
YBL038W_CDS	II	146187	146885	+	NaN	YBL038W_CDS	YBL038W_CDS	No description	CDS	overlapping	0	8.14779	8.03892
YBL037W_CDS	II	147209	150286	+	NaN	YBL037W_CDS	YBL037W_CDS	No description	CDS	overlapping	0	8.74672	8.71425
YBL036C_CDS	II	150447	151220	-	NaN	YBL036C_CDS	YBL036C_CDS	No description	CDS	overlapping	0	9.14251	9.24555
YBL035C_CDS	II	151493	153610	-	NaN	YBL035C_CDS	YBL035C_CDS	No description	CDS	overlapping	0	8.54561	8.71081
YBL034C_CDS	II	153848	158389	-	NaN	YBL034C_CDS	YBL034C_CDS	No description	CDS	overlapping	0	8.49684	8.41785
YBL033C_CDS	II	158656	159693	-	NaN	YBL033C_CDS	YBL033C_CDS	No description	CDS	overlapping	0	8.10504	8.08746
YBL032W_CDS	II	160184	161329	+	NaN	YBL032W_CDS	YBL032W_CDS	No description	CDS	overlapping	0	10.1266	10.0634
YBL031W_CDS	II	161699	162715	+	NaN	YBL031W_CDS	YBL031W_CDS	No description	CDS	overlapping	0	7.50919	7.20945
YBL030C_CDS	II	163041	163997	-	NaN	YBL030C_CDS	YBL030C_CDS	No description	CDS	overlapping	0	11.1465	11.3614
YBL029C-A_CDS	II	164488	164772	-	NaN	YBL029C-A_CDS	YBL029C-A_CDS	No description	CDS	overlapping	0	6.40731	6.52356
YBL029W_CDS	II	166134	167264	+	NaN	YBL029W_CDS	YBL029W_CDS	No description	CDS	overlapping	0	6.55755	6.61471
YBL028C_CDS	II	167518	167838	-	NaN	YBL028C_CDS	YBL028C_CDS	No description	CDS	overlapping	0	8.37168	8.43045
YBL027W_CDS	II	168423	169376	+	NaN	YBL027W_CDS	YBL027W_CDS	No description	CDS	overlapping	0	13.3179	13.411
YBL026W_CDS	II	170623	171038	+	NaN	YBL026W_CDS	YBL026W_CDS	No description	CDS	overlapping	0	8.34896	8.59246
YBL025W_CDS	II	171481	171918	+	NaN	YBL025W_CDS	YBL025W_CDS	No description	CDS	overlapping	0	6.1995	6.06609
YBL024W_CDS	II	172534	174588	+	NaN	YBL024W_CDS	YBL024W_CDS	No description	CDS	overlapping	0	10.1944	10.1523
YBL023C_CDS	II	174920	177526	-	NaN	YBL023C_CDS	YBL023C_CDS	No description	CDS	overlapping	0	8.63096	8.32193
YBL022C_CDS	II	177874	181275	-	NaN	YBL022C_CDS	YBL022C_CDS	No description	CDS	overlapping	0	10.6534	10.6609
YBL021C_CDS	II	181660	182094	-	NaN	YBL021C_CDS	YBL021C_CDS	No description	CDS	overlapping	0	6.40731	6.84549
YBL020W_CDS	II	182401	184125	+	NaN	YBL020W_CDS	YBL020W_CDS	No description	CDS	overlapping	0	8.70081	8.60363
YBL019W_CDS	II	184353	185915	+	NaN	YBL019W_CDS	YBL019W_CDS	No description	CDS	overlapping	0	7.28816	7.25739
YBL018C_CDS	II	185998	186474	-	NaN	YBL018C_CDS	YBL018C_CDS	No description	CDS	overlapping	0	7.42479	7.25739
YBL017C_CDS	II	186844	191583	-	NaN	YBL017C_CDS	YBL017C_CDS	No description	CDS	overlapping	0	10.3683	10.2958
YBL016W_CDS	II	192451	193512	+	NaN	YBL016W_CDS	YBL016W_CDS	No description	CDS	overlapping	0	8.72923	9.02514
YBL015W_CDS	II	194122	195702	+	NaN	YBL015W_CDS	YBL015W_CDS	No description	CDS	overlapping	0	7.77768	8.10329
YBL014C_CDS	II	199064	201748	-	NaN	YBL014C_CDS	YBL014C_CDS	No description	CDS	overlapping	0	8.53357	8.47168
YBL013W_CDS	II	202056	203261	+	NaN	YBL013W_CDS	YBL013W_CDS	No description	CDS	overlapping	0	5.25921	5.2854
YBL012C_CDS	II	203406	203807	-	NaN	YBL012C_CDS	YBL012C_CDS	No description	CDS	overlapping	0	6.81794	6.78136
YBL011W_CDS	II	203538	205817	+	NaN	YBL011W_CDS	YBL011W_CDS	No description	CDS	overlapping	0	9.86834	9.8009
YBL010C_CDS	II	206107	206949	-	NaN	YBL010C_CDS	YBL010C_CDS	No description	CDS	overlapping	0	7.08318	7.11894
YBL009W_CDS	II	207194	209224	+	NaN	YBL009W_CDS	YBL009W_CDS	No description	CDS	overlapping	0	8.67181	8.71768
YBL008W-A_CDS	II	209409	209648	+	NaN	YBL008W-A_CDS	YBL008W-A_CDS	No description	CDS	overlapping	0	-0.102248	-0.152003
YBL008W_CDS	II	209653	212175	+	NaN	YBL008W_CDS	YBL008W_CDS	No description	CDS	overlapping	0	8.32588	8.224
YBL007C_CDS	II	212632	216366	-	NaN	YBL007C_CDS	YBL007C_CDS	No description	CDS	overlapping	0	10.9209	10.7347
YBL006C_CDS	II	216587	217129	-	NaN	YBL006C_CDS	YBL006C_CDS	No description	CDS	overlapping	0	7.88264	7.97154
YBL006W-A_CDS	II	216711	216860	+	NaN	YBL006W-A_CDS	YBL006W-A_CDS	No description	CDS	overlapping	0	6.70797	6.85798
YBL005W_CDS	II	217470	220400	+	NaN	YBL005W_CDS	YBL005W_CDS	No description	CDS	overlapping	0	9.2071	9.16742
YBL005W-A_CDS	II	221330	222652	+	NaN	YBL005W-A_CDS	YBL005W-A_CDS	No description	CDS	overlapping	0	8.43346	8.12928
YBL005W-B_CDS	II	221330	226598	+	NaN	YBL005W-B_CDS	YBL005W-B_CDS	No description	CDS	overlapping	0	9.88106	9.5812
YBL004W_CDS	II	227636	235117	+	NaN	YBL004W_CDS	YBL004W_CDS	No description	CDS	overlapping	0	10.1944	9.91886
YBL003C_CDS	II	235394	235792	-	NaN	YBL003C_CDS	YBL003C_CDS	No description	CDS	overlapping	0	11.4394	11.5396
YBL002W_CDS	II	236492	236887	+	NaN	YBL002W_CDS	YBL002W_CDS	No description	CDS	overlapping	0	11.7376	11.7138
YBL001C_CDS	II	237153	237467	-	NaN	YBL001C_CDS	YBL001C_CDS	No description	CDS	overlapping	0	8.80798	8.99718
YBR001C_CDS	II	238941	241283	-	NaN	YBR001C_CDS	YBR001C_CDS	No description	CDS	overlapping	0	8.39405	8.57365
YBR002C_CDS	II	241708	242568	-	NaN	YBR002C_CDS	YBR002C_CDS	No description	CDS	overlapping	0	8.35354	8.36632
YBR003W_CDS	II	242809	244230	+	NaN	YBR003W_CDS	YBR003W_CDS	No description	CDS	overlapping	0	8.77427	8.65464
YBR004C_CDS	II	244366	245667	-	NaN	YBR004C_CDS	YBR004C_CDS	No description	CDS	overlapping	0	7.90774	7.65105
YBR005W_CDS	II	245906	246547	+	NaN	YBR005W_CDS	YBR005W_CDS	No description	CDS	overlapping	0	6.25921	6.47573
YBR006W_CDS	II	247010	248503	+	NaN	YBR006W_CDS	YBR006W_CDS	No description	CDS	overlapping	0	7.52549	7.66534
YBR007C_CDS	II	248806	251016	-	NaN	YBR007C_CDS	YBR007C_CDS	No description	CDS	overlapping	0	8.32122	8.16491
YBR008C_CDS	II	252563	254209	-	NaN	YBR008C_CDS	YBR008C_CDS	No description	CDS	overlapping	0	7.99812	7.98869
YBR009C_CDS	II	255373	255684	-	NaN	YBR009C_CDS	YBR009C_CDS	No description	CDS	overlapping	0	11.8571	12.0563
YBR010W_CDS	II	256331	256741	+	NaN	YBR010W_CDS	YBR010W_CDS	No description	CDS	overlapping	0	11.716	11.7818
YBR011C_CDS	II	257112	257975	-	NaN	YBR011C_CDS	YBR011C_CDS	No description	CDS	overlapping	0	12.6466	12.6357
YBR012C_CDS	II	259147	259566	-	NaN	YBR012C_CDS	YBR012C_CDS	No description	CDS	overlapping	0	5.29768	4.70044
YBR012W-A_CDS	II	259869	261191	+	NaN	YBR012W-A_CDS	YBR012W-A_CDS	No description	CDS	overlapping	0	4.50919	3.80735
YBR012W-B_CDS	II	259869	265140	+	NaN	YBR012W-B_CDS	YBR012W-B_CDS	No description	CDS	overlapping	0	8.67546	8.41785
YBR013C_CDS	II	265492	265881	-	NaN	YBR013C_CDS	YBR013C_CDS	No description	CDS	overlapping	0	6.31654	6.76818
YBR014C_CDS	II	266725	267336	-	NaN	YBR014C_CDS	YBR014C_CDS	No description	CDS	overlapping	0	8.53759	8.56986
YBR015C_CDS	II	267710	269503	-	NaN	YBR015C_CDS	YBR015C_CDS	No description	CDS	overlapping	0	10.2309	10.2095
YBR016W_CDS	II	270247	270633	+	NaN	YBR016W_CDS	YBR016W_CDS	No description	CDS	overlapping	0	7.70081	7.62205
YBR017C_CDS	II	270947	273703	-	NaN	YBR017C_CDS	YBR017C_CDS	No description	CDS	overlapping	0	10.1145	10.1485
YBR018C_CDS	II	274427	275527	-	NaN	YBR018C_CDS	YBR018C_CDS	No description	CDS	overlapping	0	4.85711	4.32193
YBR019C_CDS	II	276253	278352	-	NaN	YBR019C_CDS	YBR019C_CDS	No description	CDS	overlapping	0	6.54161	6.16993
YBR020W_CDS	II	279021	280607	+	NaN	YBR020W_CDS	YBR020W_CDS	No description	CDS	overlapping	0	6.45915	6.33985
YBR021W_CDS	II	281443	283344	+	NaN	YBR021W_CDS	YBR021W_CDS	No description	CDS	overlapping	0	7.9324	7.71425
YBR022W_CDS	II	283738	284271	+	NaN	YBR022W_CDS	YBR022W_CDS	No description	CDS	overlapping	0	7.21968	7.54689
YBR023C_CDS	II	284428	287925	-	NaN	YBR023C_CDS	YBR023C_CDS	No description	CDS	overlapping	0	9.90618	9.92481
YBR024W_CDS	II	289445	290350	+	NaN	YBR024W_CDS	YBR024W_CDS	No description	CDS	overlapping	0	7.35354	7.70044
YBR025C_CDS	II	290681	291865	-	NaN	YBR025C_CDS	YBR025C_CDS	No description	CDS	overlapping	0	12.1839	12.1128
YBR026C_CDS	II	292877	294019	-	NaN	YBR026C_CDS	YBR026C_CDS	No description	CDS	overlapping	0	9.34208	9.51175
YBR027C_CDS	II	294024	294356	-	NaN	YBR027C_CDS	YBR027C_CDS	No description	CDS	overlapping	0	4.29768	4.80736
YBR028C_CDS	II	294425	296002	-	NaN	YBR028C_CDS	YBR028C_CDS	No description	CDS	overlapping	0	8.38514	8.43045
YBR029C_CDS	II	296369	297742	-	NaN	YBR029C_CDS	YBR029C_CDS	No description	CDS	overlapping	0	9.49684	9.46352
YBR030W_CDS	II	298292	299950	+	NaN	YBR030W_CDS	YBR030W_CDS	No description	CDS	overlapping	0	8.25433	8.13955
YBR031W_CDS	II	300166	301254	+	NaN	YBR031W_CDS	YBR031W_CDS	No description	CDS	overlapping	0	13.7404	13.7248
YBR032W_CDS	II	301519	301821	+	NaN	YBR032W_CDS	YBR032W_CDS	No description	CDS	overlapping	0	3.04975	2.32193
YBR033W_CDS	II	301944	304703	+	NaN	YBR033W_CDS	YBR033W_CDS	No description	CDS	overlapping	0	6.84417	6.70044
YBR034C_CDS	II	304930	305976	-	NaN	YBR034C_CDS	YBR034C_CDS	No description	CDS	overlapping	0	10.001	9.92481
YBR035C_CDS	II	306269	306955	-	NaN	YBR035C_CDS	YBR035C_CDS	No description	CDS	overlapping	0	9.37168	9.42206
YBR036C_CDS	II	309081	310313	-	NaN	YBR036C_CDS	YBR036C_CDS	No description	CDS	overlapping	0	9.50097	9.60177
YBR037C_CDS	II	310565	311452	-	NaN	YBR037C_CDS	YBR037C_CDS	No description	CDS	overlapping	0	8.00395	8.20945
YBR038W_CDS	II	311898	314789	+	NaN	YBR038W_CDS	YBR038W_CDS	No description	CDS	overlapping	0	9.59279	9.27612
YBR039W_CDS	II	315575	316510	+	NaN	YBR039W_CDS	YBR039W_CDS	No description	CDS	overlapping	0	9.96862	10.1215
YBR040W_CDS	II	316968	317864	+	NaN	YBR040W_CDS	YBR040W_CDS	No description	CDS	overlapping	0	5.80464	6.97728
YBR041W_CDS	II	318266	320275	+	NaN	YBR041W_CDS	YBR041W_CDS	No description	CDS	overlapping	0	9.62907	9.75989
YBR042C_CDS	II	320416	321609	-	NaN	YBR042C_CDS	YBR042C_CDS	No description	CDS	overlapping	0	8.73975	8.64024
YBR043C_CDS	II	321876	323945	-	NaN	YBR043C_CDS	YBR043C_CDS	No description	CDS	overlapping	0	8.4117	8.51964
YBR044C_CDS	II	324341	326059	-	NaN	YBR044C_CDS	YBR044C_CDS	No description	CDS	overlapping	0	8.21968	8.15482
YBR045C_CDS	II	328173	330092	-	NaN	YBR045C_CDS	YBR045C_CDS	No description	CDS	overlapping	0	5.44207	5.49185
YBR046C_CDS	II	330507	331511	-	NaN	YBR046C_CDS	YBR046C_CDS	No description	CDS	overlapping	0	7.98639	8.49985
YBR047W_CDS	II	331833	332360	+	NaN	YBR047W_CDS	YBR047W_CDS	No description	CDS	overlapping	0	5.21968	5.35755
YBR048W_CDS	II	332831	333812	+	NaN	YBR048W_CDS	YBR048W_CDS	No description	CDS	overlapping	0	12.6448	12.7136
YBR049C_CDS	II	334386	336818	-	NaN	YBR049C_CDS	YBR049C_CDS	No description	CDS	overlapping	0	9.75711	9.7364
YBR050C_CDS	II	337183	338199	-	NaN	YBR050C_CDS	YBR050C_CDS	No description	CDS	overlapping	0	4.04976	4.32193
YBR051W_CDS	II	337988	338338	+	NaN	YBR051W_CDS	YBR051W_CDS	No description	CDS	overlapping	0	1.04975	2.58496
YBR052C_CDS	II	338720	339352	-	NaN	YBR052C_CDS	YBR052C_CDS	No description	CDS	overlapping	0	9.57919	9.86882
YBR053C_CDS	II	339675	340751	-	NaN	YBR053C_CDS	YBR053C_CDS	No description	CDS	overlapping	0	8.81463	9.03892
YBR054W_CDS	II	343101	344135	+	NaN	YBR054W_CDS	YBR054W_CDS	No description	CDS	overlapping	0	9.77938	9.90839
YBR055C_CDS	II	344602	347301	-	NaN	YBR055C_CDS	YBR055C_CDS	No description	CDS	overlapping	0	8.86033	8.94251
YBR056W_CDS	II	347879	349384	+	NaN	YBR056W_CDS	YBR056W_CDS	No description	CDS	overlapping	0	9.33516	9.47573
YBR056W-A_CDS	II	351255	351455	+	NaN	YBR056W-A_CDS	YBR056W-A_CDS	No description	CDS	overlapping	0	3.21968	3.32193
YBR056C-B_CDS	II	351293	351451	-	NaN	YBR056C-B_CDS	YBR056C-B_CDS	No description	CDS	overlapping	0	3.04975	3.16993
YBR057C_CDS	II	352193	353293	-	NaN	YBR057C_CDS	YBR057C_CDS	No description	CDS	overlapping	0	8.25433	8.39661
YBR058C_CDS	II	353672	356017	-	NaN	YBR058C_CDS	YBR058C_CDS	No description	CDS	overlapping	0	9.09415	9.04712
YBR058C-A_CDS	II	356324	356566	-	NaN	YBR058C-A_CDS	YBR058C-A_CDS	No description	CDS	overlapping	0	8.38514	8.41785
YBR059C_CDS	II	356861	360187	-	NaN	YBR059C_CDS	YBR059C_CDS	No description	CDS	overlapping	0	9.77256	9.70736
YBR060C_CDS	II	360652	362514	-	NaN	YBR060C_CDS	YBR060C_CDS	No description	CDS	overlapping	0	8.64221	8.633
YBR061C_CDS	II	364787	365719	-	NaN	YBR061C_CDS	YBR061C_CDS	No description	CDS	overlapping	0	8.27857	8.25267
YBR062C_CDS	II	365976	366600	-	NaN	YBR062C_CDS	YBR062C_CDS	No description	CDS	overlapping	0	7.5496	7.59246
YBR063C_CDS	II	366970	368184	-	NaN	YBR063C_CDS	YBR063C_CDS	No description	CDS	overlapping	0	7.55755	7.76818
YBR064W_CDS	II	367763	368191	+	NaN	YBR064W_CDS	YBR064W_CDS	No description	CDS	overlapping	0	6.04975	6.39232
YBR065C_CDS	II	368584	369678	-	NaN	YBR065C_CDS	YBR065C_CDS	No description	CDS	overlapping	0	7.55755	7.21917
YBR066C_CDS	II	370037	370699	-	NaN	YBR066C_CDS	YBR066C_CDS	No description	CDS	overlapping	0	6.89524	7.08746
YBR067C_CDS	II	372103	372735	-	NaN	YBR067C_CDS	YBR067C_CDS	No description	CDS	overlapping	0	11.2408	11.4853
YBR068C_CDS	II	373861	375690	-	NaN	YBR068C_CDS	YBR068C_CDS	No description	CDS	overlapping	0	10.5694	10.5177
YBR069C_CDS	II	376574	378433	-	NaN	YBR069C_CDS	YBR069C_CDS	No description	CDS	overlapping	0	10.8803	10.6909
YBR070C_CDS	II	379221	379934	-	NaN	YBR070C_CDS	YBR070C_CDS	No description	CDS	overlapping	0	7.69361	7.75489
YBR071W_CDS	II	380411	381046	+	NaN	YBR071W_CDS	YBR071W_CDS	No description	CDS	overlapping	0	7.95062	8.08215
YBR072W_CDS	II	382030	382674	+	NaN	YBR072W_CDS	YBR072W_CDS	No description	CDS	overlapping	0	8.66078	9.48985
YBR072C-A_CDS	II	382860	383021	-	NaN	YBR072C-A_CDS	YBR072C-A_CDS	No description	CDS	overlapping	0	-0.102248	0
YBR073W_CDS	II	383112	385988	+	NaN	YBR073W_CDS	YBR073W_CDS	No description	CDS	overlapping	0	10.0227	10.0265
YBR074W_CDS	II	386286	389216	+	NaN	YBR074W_CDS	YBR074W_CDS	No description	CDS	overlapping	0	9.56743	9.45533
YBR076W_CDS	II	390227	391291	+	NaN	YBR076W_CDS	YBR076W_CDS	No description	CDS	overlapping	0	4.57332	5.32193
YBR076C-A_CDS	II	391351	391617	-	NaN	YBR076C-A_CDS	YBR076C-A_CDS	No description	CDS	overlapping	0	5.77768	5.83289
YBR077C_CDS	II	391805	392293	-	NaN	YBR077C_CDS	YBR077C_CDS	No description	CDS	overlapping	0	7.67181	7.85798
YBR078W_CDS	II	393123	394742	+	NaN	YBR078W_CDS	YBR078W_CDS	No description	CDS	overlapping	0	13.0821	13.1285
YBR079C_CDS	II	395383	398277	-	NaN	YBR079C_CDS	YBR079C_CDS	No description	CDS	overlapping	0	11.7044	11.4168
YBR080C_CDS	II	398614	400890	-	NaN	YBR080C_CDS	YBR080C_CDS	No description	CDS	overlapping	0	10.0199	10.0251
YBR081C_CDS	II	401253	405251	-	NaN	YBR081C_CDS	YBR081C_CDS	No description	CDS	overlapping	0	9.57919	9.47371
YBR082C_CDS	II	406628	407169	-	NaN	YBR082C_CDS	YBR082C_CDS	No description	CDS	overlapping	0	10.8866	10.8525
YBR083W_CDS	II	409169	410629	+	NaN	YBR083W_CDS	YBR083W_CDS	No description	CDS	overlapping	0	9.39405	9.48784
YBR084W_CDS	II	411054	413981	+	NaN	YBR084W_CDS	YBR084W_CDS	No description	CDS	overlapping	0	10.8952	10.8765
YBR084C-A_CDS	II	414186	415261	-	NaN	YBR084C-A_CDS	YBR084C-A_CDS	No description	CDS	overlapping	0	13.0758	13.1299
YBR085W_CDS	II	415983	416906	+	NaN	YBR085W_CDS	YBR085W_CDS	No description	CDS	overlapping	0	6.9324	6.96578
YBR085C-A_CDS	II	418907	419164	-	NaN	YBR085C-A_CDS	YBR085C-A_CDS	No description	CDS	overlapping	0	7.02703	7.22882
YBR086C_CDS	II	420201	423041	-	NaN	YBR086C_CDS	YBR086C_CDS	No description	CDS	overlapping	0	11.1693	11.1459
YBR087W_CDS	II	423765	424829	+	NaN	YBR087W_CDS	YBR087W_CDS	No description	CDS	overlapping	0	8.50919	8.45533
YBR088C_CDS	II	424990	425766	-	NaN	YBR088C_CDS	YBR088C_CDS	No description	CDS	overlapping	0	10.0427	10.1497
YBR089W_CDS	II	425183	425782	+	NaN	YBR089W_CDS	YBR089W_CDS	No description	CDS	overlapping	0	9.63659	9.66711
YBR089C-A_CDS	II	426190	426489	-	NaN	YBR089C-A_CDS	YBR089C-A_CDS	No description	CDS	overlapping	0	9.00104	9.06609
YBR090C_CDS	II	426333	427058	-	NaN	YBR090C_CDS	YBR090C_CDS	No description	CDS	overlapping	0	7.79795	7.88874
YBR091C_CDS	II	427155	427484	-	NaN	YBR091C_CDS	YBR091C_CDS	No description	CDS	overlapping	0	6.37168	6.45943
YBR092C_CDS	II	427698	429101	-	NaN	YBR092C_CDS	YBR092C_CDS	No description	CDS	overlapping	0	10.7929	10.6609
YBR093C_CDS	II	429548	430951	-	NaN	YBR093C_CDS	YBR093C_CDS	No description	CDS	overlapping	0	8.00976	8.06609
YBR094W_CDS	II	432036	434297	+	NaN	YBR094W_CDS	YBR094W_CDS	No description	CDS	overlapping	0	8.79122	8.78464
YBR095C_CDS	II	434406	435698	-	NaN	YBR095C_CDS	YBR095C_CDS	No description	CDS	overlapping	0	8.13722	7.98299
YBR096W_CDS	II	436021	436713	+	NaN	YBR096W_CDS	YBR096W_CDS	No description	CDS	overlapping	0	9.04411	9.24079
YBR097W_CDS	II	436951	441315	+	NaN	YBR097W_CDS	YBR097W_CDS	No description	CDS	overlapping	0	8.22468	8.3443
YBR098W_CDS	II	441515	443590	+	NaN	YBR098W_CDS	YBR098W_CDS	No description	CDS	overlapping	0	7.31654	7.56224
YBR099C_CDS	II	442924	443307	-	NaN	YBR099C_CDS	YBR099C_CDS	No description	CDS	overlapping	0	5.13722	5.39232
YBR101C_CDS	II	443821	444693	-	NaN	YBR101C_CDS	YBR101C_CDS	No description	CDS	overlapping	0	9.11315	9.19967
YBR102C_CDS	II	445062	447323	-	NaN	YBR102C_CDS	YBR102C_CDS	No description	CDS	overlapping	0	8.71153	8.71081
YBR103W_CDS	II	447709	449316	+	NaN	YBR103W_CDS	YBR103W_CDS	No description	CDS	overlapping	0	8.21466	8.17493
YBR103C-A_CDS	II	449320	449463	-	NaN	YBR103C-A_CDS	YBR103C-A_CDS	No description	CDS	overlapping	0	3.04975	3.80735
YBR104W_CDS	II	449667	450656	+	NaN	YBR104W_CDS	YBR104W_CDS	No description	CDS	overlapping	0	8.39405	8.2384
YBR105C_CDS	II	450881	451969	-	NaN	YBR105C_CDS	YBR105C_CDS	No description	CDS	overlapping	0	8.06656	8.10852
YBR106W_CDS	II	452658	453224	+	NaN	YBR106W_CDS	YBR106W_CDS	No description	CDS	overlapping	0	11.4215	11.4863
YBR107C_CDS	II	453793	454530	-	NaN	YBR107C_CDS	YBR107C_CDS	No description	CDS	overlapping	0	6.80464	6.59991
YBR108W_CDS	II	454822	457665	+	NaN	YBR108W_CDS	YBR108W_CDS	No description	CDS	overlapping	0	8.53759	8.49185
YBR109C_CDS	II	457919	458362	-	NaN	YBR109C_CDS	YBR109C_CDS	No description	CDS	overlapping	0	9.97901	9.99152
YBR109W-A_CDS	II	458608	458832	+	NaN	YBR109W-A_CDS	YBR109W-A_CDS	No description	CDS	overlapping	0	3.21968	2.58496
YBR110W_CDS	II	458872	460221	+	NaN	YBR110W_CDS	YBR110W_CDS	No description	CDS	overlapping	0	8.98049	8.97728
YBR111C_CDS	II	461178	461873	-	NaN	YBR111C_CDS	YBR111C_CDS	No description	CDS	overlapping	0	9.60626	9.783
YBR111W-A_CDS	II	462139	462579	+	NaN	YBR111W-A_CDS	YBR111W-A_CDS	No description	CDS	overlapping	0	7.44207	7.45943
YBR112C_CDS	II	462870	465770	-	NaN	YBR112C_CDS	YBR112C_CDS	No description	CDS	overlapping	0	10.3683	10.1536
YBR113W_CDS	II	465566	466048	+	NaN	YBR113W_CDS	YBR113W_CDS	No description	CDS	overlapping	0	6.72218	6.71425
YBR114W_CDS	II	467248	469620	+	NaN	YBR114W_CDS	YBR114W_CDS	No description	CDS	overlapping	0	8.04975	7.98299
YBR115C_CDS	II	469748	473926	-	NaN	YBR115C_CDS	YBR115C_CDS	No description	CDS	overlapping	0	10.1504	9.97728
YBR116C_CDS	II	474199	474726	-	NaN	YBR116C_CDS	YBR116C_CDS	No description	CDS	overlapping	0	3.21968	3.58496
YBR117C_CDS	II	474392	476437	-	NaN	YBR117C_CDS	YBR117C_CDS	No description	CDS	overlapping	0	6.13722	5.90689
YBR118W_CDS	II	477671	479047	+	NaN	YBR118W_CDS	YBR118W_CDS	No description	CDS	overlapping	0	16.0273	15.9904
YBR119W_CDS	II	479338	480323	+	NaN	YBR119W_CDS	YBR119W_CDS	No description	CDS	overlapping	0	7.4927	7.63663
YBR120C_CDS	II	480435	480923	-	NaN	YBR120C_CDS	YBR120C_CDS	No description	CDS	overlapping	0	7.38067	7.74147
YBR121C_CDS	II	481364	483367	-	NaN	YBR121C_CDS	YBR121C_CDS	No description	CDS	overlapping	0	12.494	12.5135
YBR121C-A_CDS	II	482326	482484	-	NaN	YBR121C-A_CDS	YBR121C-A_CDS	No description	CDS	overlapping	0	9.00686	8.8392
YBR122C_CDS	II	483970	484503	-	NaN	YBR122C_CDS	YBR122C_CDS	No description	CDS	overlapping	0	8.65338	8.49185
YBR123C_CDS	II	484742	486691	-	NaN	YBR123C_CDS	YBR123C_CDS	No description	CDS	overlapping	0	8.36717	8.14466
YBR124W_CDS	II	486507	486866	+	NaN	YBR124W_CDS	YBR124W_CDS	No description	CDS	overlapping	0	4.44207	4.39232
YBR125C_CDS	II	487199	488380	-	NaN	YBR125C_CDS	YBR125C_CDS	No description	CDS	overlapping	0	7.77085	7.98869
YBR126C_CDS	II	488905	490392	-	NaN	YBR126C_CDS	YBR126C_CDS	No description	CDS	overlapping	0	10.8587	11.1624
YBR126W-A_CDS	II	490850	491056	+	NaN	YBR126W-A_CDS	YBR126W-A_CDS	No description	CDS	overlapping	0	8.75019	9.02514
YBR126W-B_CDS	II	490927	491070	+	NaN	YBR126W-B_CDS	YBR126W-B_CDS	No description	CDS	overlapping	0	8.92934	9.13955
YBR127C_CDS	II	491269	492822	-	NaN	YBR127C_CDS	YBR127C_CDS	No description	CDS	overlapping	0	11.825	11.8162
YBR128C_CDS	II	493081	494115	-	NaN	YBR128C_CDS	YBR128C_CDS	No description	CDS	overlapping	0	6.27857	6.24793
YBR129C_CDS	II	494353	495339	-	NaN	YBR129C_CDS	YBR129C_CDS	No description	CDS	overlapping	0	7.60434	7.93664
YBR130C_CDS	II	495592	496869	-	NaN	YBR130C_CDS	YBR130C_CDS	No description	CDS	overlapping	0	9.33053	9.21674
YBR131W_CDS	II	497163	499277	+	NaN	YBR131W_CDS	YBR131W_CDS	No description	CDS	overlapping	0	7.44207	7.20945
YBR131C-A_CDS	II	497650	497739	-	NaN	YBR131C-A_CDS	YBR131C-A_CDS	No description	CDS	overlapping	0	3.37168	3.32193
YBR132C_CDS	II	499652	501442	-	NaN	YBR132C_CDS	YBR132C_CDS	No description	CDS	overlapping	0	7.12657	7.24793
YBR133C_CDS	II	501804	504287	-	NaN	YBR133C_CDS	YBR133C_CDS	No description	CDS	overlapping	0	9.51532	9.52943
YBR134W_CDS	II	504243	504644	+	NaN	YBR134W_CDS	YBR134W_CDS	No description	CDS	overlapping	0	3.37168	2.80735
YBR135W_CDS	II	504854	505306	+	NaN	YBR135W_CDS	YBR135W_CDS	No description	CDS	overlapping	0	8.04411	8.03892
YBR136W_CDS	II	505668	512774	+	NaN	YBR136W_CDS	YBR136W_CDS	No description	CDS	overlapping	0	7.86993	7.84549
YBR137W_CDS	II	513044	513583	+	NaN	YBR137W_CDS	YBR137W_CDS	No description	CDS	overlapping	0	7.71509	7.93074
YBR138C_CDS	II	513762	515336	-	NaN	YBR138C_CDS	YBR138C_CDS	No description	CDS	overlapping	0	7.04975	6.88264
YBR139W_CDS	II	515664	517190	+	NaN	YBR139W_CDS	YBR139W_CDS	No description	CDS	overlapping	0	9.19186	9.34873
YBR140C_CDS	II	517350	526628	-	NaN	YBR140C_CDS	YBR140C_CDS	No description	CDS	overlapping	0	9.64967	9.62936
YBR141C_CDS	II	527025	528038	-	NaN	YBR141C_CDS	YBR141C_CDS	No description	CDS	overlapping	0	7.37168	7.12928
YBR141W-A_CDS	II	527167	527262	+	NaN	YBR141W-A_CDS	YBR141W-A_CDS	No description	CDS	overlapping	0	4.50919	4.39232
YBR142W_CDS	II	528317	530638	+	NaN	YBR142W_CDS	YBR142W_CDS	No description	CDS	overlapping	0	9.81628	9.58308
YBR143C_CDS	II	530869	532182	-	NaN	YBR143C_CDS	YBR143C_CDS	No description	CDS	overlapping	0	11.6483	11.6613
YBR144C_CDS	II	533235	533549	-	NaN	YBR144C_CDS	YBR144C_CDS	No description	CDS	overlapping	0	-0.102248	0
YBR145W_CDS	II	533762	534817	+	NaN	YBR145W_CDS	YBR145W_CDS	No description	CDS	overlapping	0	7.26892	7.15987
YBR146W_CDS	II	535260	536096	+	NaN	YBR146W_CDS	YBR146W_CDS	No description	CDS	overlapping	0	9.29768	9.37721
YBR147W_CDS	II	536575	537465	+	NaN	YBR147W_CDS	YBR147W_CDS	No description	CDS	overlapping	0	3.85711	4.39232
YBR148W_CDS	II	537876	539705	+	NaN	YBR148W_CDS	YBR148W_CDS	No description	CDS	overlapping	0	4.21968	4.85798
YBR149W_CDS	II	539987	541021	+	NaN	YBR149W_CDS	YBR149W_CDS	No description	CDS	overlapping	0	10.3829	10.5245
YBR150C_CDS	II	541209	544493	-	NaN	YBR150C_CDS	YBR150C_CDS	No description	CDS	overlapping	0	7.8763	7.76155
YBR151W_CDS	II	545028	545978	+	NaN	YBR151W_CDS	YBR151W_CDS	No description	CDS	overlapping	0	10.4948	10.5304
YBR152W_CDS	II	546376	547251	+	NaN	YBR152W_CDS	YBR152W_CDS	No description	CDS	overlapping	0	6.54161	6.56986
YBR153W_CDS	II	547460	548194	+	NaN	YBR153W_CDS	YBR153W_CDS	No description	CDS	overlapping	0	7.83111	7.59991
YBR154C_CDS	II	548362	549009	-	NaN	YBR154C_CDS	YBR154C_CDS	No description	CDS	overlapping	0	10.0384	9.96867
YBR155W_CDS	II	549771	550928	+	NaN	YBR155W_CDS	YBR155W_CDS	No description	CDS	overlapping	0	8.92012	8.70044
YBR156C_CDS	II	551104	553200	-	NaN	YBR156C_CDS	YBR156C_CDS	No description	CDS	overlapping	0	7.98639	8.03342
YBR157C_CDS	II	553543	554310	-	NaN	YBR157C_CDS	YBR157C_CDS	No description	CDS	overlapping	0	7.67181	7.57743
YBR158W_CDS	II	556549	558198	+	NaN	YBR158W_CDS	YBR158W_CDS	No description	CDS	overlapping	0	10.9849	10.8719
YBR159W_CDS	II	558685	559728	+	NaN	YBR159W_CDS	YBR159W_CDS	No description	CDS	overlapping	0	10.3581	10.3891
YBR160W_CDS	II	560078	560974	+	NaN	YBR160W_CDS	YBR160W_CDS	No description	CDS	overlapping	0	8.49684	8.42206
YBR161W_CDS	II	561634	562764	+	NaN	YBR161W_CDS	YBR161W_CDS	No description	CDS	overlapping	0	7.64967	7.36632
YBR162C_CDS	II	563203	564570	-	NaN	YBR162C_CDS	YBR162C_CDS	No description	CDS	overlapping	0	12.1379	12.1706
YBR162W-A_CDS	II	565231	565428	+	NaN	YBR162W-A_CDS	YBR162W-A_CDS	No description	CDS	overlapping	0	8.4117	8.49985
YBR163W_CDS	II	565723	567480	+	NaN	YBR163W_CDS	YBR163W_CDS	No description	CDS	overlapping	0	8.33516	8.10329
YBR164C_CDS	II	567875	568426	-	NaN	YBR164C_CDS	YBR164C_CDS	No description	CDS	overlapping	0	9.00686	9.14466
YBR165W_CDS	II	568852	569685	+	NaN	YBR165W_CDS	YBR165W_CDS	No description	CDS	overlapping	0	7.03844	7.16993
YBR166C_CDS	II	569842	571200	-	NaN	YBR166C_CDS	YBR166C_CDS	No description	CDS	overlapping	0	8.72571	8.8857
YBR167C_CDS	II	571468	571890	-	NaN	YBR167C_CDS	YBR167C_CDS	No description	CDS	overlapping	0	6.73626	6.96578
YBR168W_CDS	II	572371	573612	+	NaN	YBR168W_CDS	YBR168W_CDS	No description	CDS	overlapping	0	7.64221	7.82018
YBR169C_CDS	II	573915	575996	-	NaN	YBR169C_CDS	YBR169C_CDS	No description	CDS	overlapping	0	8.69	9.07146
YBR170C_CDS	II	576344	578086	-	NaN	YBR170C_CDS	YBR170C_CDS	No description	CDS	overlapping	0	8.77427	8.75154
YBR171W_CDS	II	578364	578984	+	NaN	YBR171W_CDS	YBR171W_CDS	No description	CDS	overlapping	0	8.85711	8.93074
YBR172C_CDS	II	579150	581372	-	NaN	YBR172C_CDS	YBR172C_CDS	No description	CDS	overlapping	0	9.79459	9.66178
YBR173C_CDS	II	581726	582172	-	NaN	YBR173C_CDS	YBR173C_CDS	No description	CDS	overlapping	0	8.74324	8.81378
YBR174C_CDS	II	582338	582652	-	NaN	YBR174C_CDS	YBR174C_CDS	No description	CDS	overlapping	0	5.04976	5.08746
YBR175W_CDS	II	582408	583355	+	NaN	YBR175W_CDS	YBR175W_CDS	No description	CDS	overlapping	0	7.67181	7.53138
YBR176W_CDS	II	583720	584658	+	NaN	YBR176W_CDS	YBR176W_CDS	No description	CDS	overlapping	0	7.64967	7.5157
YBR177C_CDS	II	584807	586162	-	NaN	YBR177C_CDS	YBR177C_CDS	No description	CDS	overlapping	0	9.49477	9.60733
YBR178W_CDS	II	586071	586445	+	NaN	YBR178W_CDS	YBR178W_CDS	No description	CDS	overlapping	0	4.29768	3.45943
YBR179C_CDS	II	586547	589114	-	NaN	YBR179C_CDS	YBR179C_CDS	No description	CDS	overlapping	0	8.79459	8.5812
YBR180W_CDS	II	589741	591459	+	NaN	YBR180W_CDS	YBR180W_CDS	No description	CDS	overlapping	0	4.85711	4.58496
YBR181C_CDS	II	591712	592774	-	NaN	YBR181C_CDS	YBR181C_CDS	No description	CDS	overlapping	0	13.2476	12.0627
YBR182C_CDS	II	593506	594864	-	NaN	YBR182C_CDS	YBR182C_CDS	No description	CDS	overlapping	0	5.57332	5.49185
YBR182C-A_CDS	II	595361	595555	-	NaN	YBR182C-A_CDS	YBR182C-A_CDS	No description	CDS	overlapping	0	3.04975	2
YBR183W_CDS	II	596115	597065	+	NaN	YBR183W_CDS	YBR183W_CDS	No description	CDS	overlapping	0	7.22966	7.53138
YBR184W_CDS	II	597363	598934	+	NaN	YBR184W_CDS	YBR184W_CDS	No description	CDS	overlapping	0	5.77768	6.04439
YBR185C_CDS	II	599123	599959	-	NaN	YBR185C_CDS	YBR185C_CDS	No description	CDS	overlapping	0	7.45063	7.85175
YBR186W_CDS	II	600553	602360	+	NaN	YBR186W_CDS	YBR186W_CDS	No description	CDS	overlapping	0	6.31654	6.55459
YBR187W_CDS	II	602634	603476	+	NaN	YBR187W_CDS	YBR187W_CDS	No description	CDS	overlapping	0	10.1319	10.0875
YBR188C_CDS	II	603685	604107	-	NaN	YBR188C_CDS	YBR188C_CDS	No description	CDS	overlapping	0	6.64967	6.79442
YBR189W_CDS	II	604508	605508	+	NaN	YBR189W_CDS	YBR189W_CDS	No description	CDS	overlapping	0	13.7253	13.7266
YBR190W_CDS	II	605966	606277	+	NaN	YBR190W_CDS	YBR190W_CDS	No description	CDS	overlapping	0	0.0497548	2.58496
YBR191W_CDS	II	606270	607140	+	NaN	YBR191W_CDS	YBR191W_CDS	No description	CDS	overlapping	0	13.0942	13.2064
YBR191W-A_CDS	II	607149	607223	+	NaN	YBR191W-A_CDS	YBR191W-A_CDS	No description	CDS	overlapping	0	10.8474	10.7245
YBR192W_CDS	II	607652	608785	+	NaN	YBR192W_CDS	YBR192W_CDS	No description	CDS	overlapping	0	8.45915	8.67948
YBR193C_CDS	II	609082	609753	-	NaN	YBR193C_CDS	YBR193C_CDS	No description	CDS	overlapping	0	7.25921	7.05528
YBR194W_CDS	II	610038	610409	+	NaN	YBR194W_CDS	YBR194W_CDS	No description	CDS	overlapping	0	5.66446	6
YBR195C_CDS	II	610614	611882	-	NaN	YBR195C_CDS	YBR195C_CDS	No description	CDS	overlapping	0	8.03275	7.98869
YBR196C_CDS	II	612236	613900	-	NaN	YBR196C_CDS	YBR196C_CDS	No description	CDS	overlapping	0	13.6873	13.695
YBR196C-A_CDS	II	614024	614173	-	NaN	YBR196C-A_CDS	YBR196C-A_CDS	No description	CDS	overlapping	0	3.04975	2.58496
YBR196C-B_CDS	II	614526	614630	-	NaN	YBR196C-B_CDS	YBR196C-B_CDS	No description	CDS	overlapping	0	3.63472	3.32193
YBR197C_CDS	II	615203	615856	-	NaN	YBR197C_CDS	YBR197C_CDS	No description	CDS	overlapping	0	7.36264	7.18982
YBR198C_CDS	II	616127	618523	-	NaN	YBR198C_CDS	YBR198C_CDS	No description	CDS	overlapping	0	9.81794	9.76487
YBR199W_CDS	II	618909	620303	+	NaN	YBR199W_CDS	YBR199W_CDS	No description	CDS	overlapping	0	10.1931	10.2958
YBR200W_CDS	II	620872	622527	+	NaN	YBR200W_CDS	YBR200W_CDS	No description	CDS	overlapping	0	8.67911	8.60363
YBR200W-A_CDS	II	622983	623147	+	NaN	YBR200W-A_CDS	YBR200W-A_CDS	No description	CDS	overlapping	0	-0.102248	0
YBR201W_CDS	II	623576	624211	+	NaN	YBR201W_CDS	YBR201W_CDS	No description	CDS	overlapping	0	7.11584	7.13955
YBR201C-A_CDS	II	624493	624696	-	NaN	YBR201C-A_CDS	YBR201C-A_CDS	No description	CDS	overlapping	0	3.95665	3.70044
YBR202W_CDS	II	625772	628309	+	NaN	YBR202W_CDS	YBR202W_CDS	No description	CDS	overlapping	0	9.1319	8.91886
YBR203W_CDS	II	629168	631942	+	NaN	YBR203W_CDS	YBR203W_CDS	No description	CDS	overlapping	0	6.07212	6.06609
YBR204C_CDS	II	632254	633381	-	NaN	YBR204C_CDS	YBR204C_CDS	No description	CDS	overlapping	0	7.764	7.9542
YBR205W_CDS	II	633622	634836	+	NaN	YBR205W_CDS	YBR205W_CDS	No description	CDS	overlapping	0	9.83275	9.73301
YBR206W_CDS	II	634601	634924	+	NaN	YBR206W_CDS	YBR206W_CDS	No description	CDS	overlapping	0	8.27376	8.02237
YBR207W_CDS	II	635146	636543	+	NaN	YBR207W_CDS	YBR207W_CDS	No description	CDS	overlapping	0	9.21717	9.09276
YBR208C_CDS	II	636703	642210	-	NaN	YBR208C_CDS	YBR208C_CDS	No description	CDS	overlapping	0	8.92012	9.0607
YBR209W_CDS	II	642583	642900	+	NaN	YBR209W_CDS	YBR209W_CDS	No description	CDS	overlapping	0	-0.102248	-0.152003
YBR210W_CDS	II	645550	645978	+	NaN	YBR210W_CDS	YBR210W_CDS	No description	CDS	overlapping	0	7.24943	7.2384
YBR211C_CDS	II	646158	647132	-	NaN	YBR211C_CDS	YBR211C_CDS	No description	CDS	overlapping	0	7.26892	7.18982
YBR212W_CDS	II	647886	649904	+	NaN	YBR212W_CDS	YBR212W_CDS	No description	CDS	overlapping	0	8.73626	8.59991
YBR213W_CDS	II	650368	651192	+	NaN	YBR213W_CDS	YBR213W_CDS	No description	CDS	overlapping	0	6.55755	6.04439
YBR214W_CDS	II	651415	652998	+	NaN	YBR214W_CDS	YBR214W_CDS	No description	CDS	overlapping	0	8.51736	8.56986
YBR215W_CDS	II	653356	655317	+	NaN	YBR215W_CDS	YBR215W_CDS	No description	CDS	overlapping	0	8.55358	8.64024
YBR216C_CDS	II	655576	657600	-	NaN	YBR216C_CDS	YBR216C_CDS	No description	CDS	overlapping	0	8.29768	8.30834
YBR217W_CDS	II	657832	658392	+	NaN	YBR217W_CDS	YBR217W_CDS	No description	CDS	overlapping	0	6.25921	6.2854
YBR218C_CDS	II	658707	662249	-	NaN	YBR218C_CDS	YBR218C_CDS	No description	CDS	overlapping	0	10.6149	10.4838
YBR219C_CDS	II	662499	663303	-	NaN	YBR219C_CDS	YBR219C_CDS	No description	CDS	overlapping	0	7.26892	6.96578
YBR220C_CDS	II	662995	664677	-	NaN	YBR220C_CDS	YBR220C_CDS	No description	CDS	overlapping	0	8.91084	8.89178
YBR221C_CDS	II	665153	666253	-	NaN	YBR221C_CDS	YBR221C_CDS	No description	CDS	overlapping	0	11.4576	11.4964
YBR221W-A_CDS	II	666538	666642	+	NaN	YBR221W-A_CDS	YBR221W-A_CDS	No description	CDS	overlapping	0	3.95665	4.24793
YBR222C_CDS	II	666720	668351	-	NaN	YBR222C_CDS	YBR222C_CDS	No description	CDS	overlapping	0	9.72923	9.68124
YBR223C_CDS	II	668663	670297	-	NaN	YBR223C_CDS	YBR223C_CDS	No description	CDS	overlapping	0	7.01554	7.18982
YBR223W-A_CDS	II	668721	668840	+	NaN	YBR223W-A_CDS	YBR223W-A_CDS	No description	CDS	overlapping	0	3.63472	4.08746
YBR224W_CDS	II	670125	670640	+	NaN	YBR224W_CDS	YBR224W_CDS	No description	CDS	overlapping	0	3.37168	3.16993
YBR225W_CDS	II	670627	673329	+	NaN	YBR225W_CDS	YBR225W_CDS	No description	CDS	overlapping	0	7.52549	7.78136
YBR226C_CDS	II	673155	673565	-	NaN	YBR226C_CDS	YBR226C_CDS	No description	CDS	overlapping	0	4.80464	5.24793
YBR227C_CDS	II	673572	675134	-	NaN	YBR227C_CDS	YBR227C_CDS	No description	CDS	overlapping	0	8.39848	8.633
YBR228W_CDS	II	675313	676227	+	NaN	YBR228W_CDS	YBR228W_CDS	No description	CDS	overlapping	0	6.86993	6.91886
YBR229C_CDS	II	676357	679221	-	NaN	YBR229C_CDS	YBR229C_CDS	No description	CDS	overlapping	0	9.70439	9.73471
YBR230C_CDS	II	679549	680050	-	NaN	YBR230C_CDS	YBR230C_CDS	No description	CDS	overlapping	0	7.81131	8.17493
YBR230W-A_CDS	II	680362	680562	+	NaN	YBR230W-A_CDS	YBR230W-A_CDS	No description	CDS	overlapping	0	5.88264	5.93074
YBR231C_CDS	II	682179	683090	-	NaN	YBR231C_CDS	YBR231C_CDS	No description	CDS	overlapping	0	7.33516	7.3837
YBR232C_CDS	II	683373	683732	-	NaN	YBR232C_CDS	YBR232C_CDS	No description	CDS	overlapping	0	5.66446	5.83289
YBR233W_CDS	II	683428	684669	+	NaN	YBR233W_CDS	YBR233W_CDS	No description	CDS	overlapping	0	7.97457	7.93074
YBR233W-A_CDS	II	684977	685261	+	NaN	YBR233W-A_CDS	YBR233W-A_CDS	No description	CDS	overlapping	0	6.66446	6.88264
YBR234C_CDS	II	685438	686592	-	NaN	YBR234C_CDS	YBR234C_CDS	No description	CDS	overlapping	0	10.1332	10.2408
YBR235W_CDS	II	686901	690263	+	NaN	YBR235W_CDS	YBR235W_CDS	No description	CDS	overlapping	0	8.9015	8.94251
YBR236C_CDS	II	690383	691693	-	NaN	YBR236C_CDS	YBR236C_CDS	No description	CDS	overlapping	0	8.63472	8.74819
YBR237W_CDS	II	691969	694518	+	NaN	YBR237W_CDS	YBR237W_CDS	No description	CDS	overlapping	0	8.48855	8.25739
YBR238C_CDS	II	695107	697302	-	NaN	YBR238C_CDS	YBR238C_CDS	No description	CDS	overlapping	0	7.764	7.57743
YBR239C_CDS	II	698354	699943	-	NaN	YBR239C_CDS	YBR239C_CDS	No description	CDS	overlapping	0	7.33516	7.08746
YBR240C_CDS	II	700490	701842	-	NaN	YBR240C_CDS	YBR240C_CDS	No description	CDS	overlapping	0	4.95665	4
YBR241C_CDS	II	702589	704055	-	NaN	YBR241C_CDS	YBR241C_CDS	No description	CDS	overlapping	0	7.37168	7.71425
YBR242W_CDS	II	704670	705386	+	NaN	YBR242W_CDS	YBR242W_CDS	No description	CDS	overlapping	0	8.54161	8.53916
YBR243C_CDS	II	705447	706793	-	NaN	YBR243C_CDS	YBR243C_CDS	No description	CDS	overlapping	0	8.9232	8.97728
YBR244W_CDS	II	707528	708016	+	NaN	YBR244W_CDS	YBR244W_CDS	No description	CDS	overlapping	0	9.49477	9.43045
YBR245C_CDS	II	708150	711539	-	NaN	YBR245C_CDS	YBR245C_CDS	No description	CDS	overlapping	0	9.83929	9.64926
YBR246W_CDS	II	711591	712754	+	NaN	YBR246W_CDS	YBR246W_CDS	No description	CDS	overlapping	0	8.55358	8.54689
YBR247C_CDS	II	713004	714455	-	NaN	YBR247C_CDS	YBR247C_CDS	No description	CDS	overlapping	0	9.4313	9.42836
YBR248C_CDS	II	714807	716465	-	NaN	YBR248C_CDS	YBR248C_CDS	No description	CDS	overlapping	0	9.78277	9.65284
YBR249C_CDS	II	716882	717994	-	NaN	YBR249C_CDS	YBR249C_CDS	No description	CDS	overlapping	0	11.1312	11.1592
YBR250W_CDS	II	719033	720604	+	NaN	YBR250W_CDS	YBR250W_CDS	No description	CDS	overlapping	0	4.21968	4.39232
YBR251W_CDS	II	721390	722313	+	NaN	YBR251W_CDS	YBR251W_CDS	No description	CDS	overlapping	0	8.1319	8.34873
YBR252W_CDS	II	722611	723054	+	NaN	YBR252W_CDS	YBR252W_CDS	No description	CDS	overlapping	0	8.71864	8.87958
YBR253W_CDS	II	723270	723635	+	NaN	YBR253W_CDS	YBR253W_CDS	No description	CDS	overlapping	0	7.39848	7.76818
YBR254C_CDS	II	723736	724263	-	NaN	YBR254C_CDS	YBR254C_CDS	No description	CDS	overlapping	0	6.85711	7.05528
YBR255W_CDS	II	724456	726540	+	NaN	YBR255W_CDS	YBR255W_CDS	No description	CDS	overlapping	0	8.06098	8.10329
YBR255C-A_CDS	II	726618	727074	-	NaN	YBR255C-A_CDS	YBR255C-A_CDS	No description	CDS	overlapping	0	6.58891	6.45943
YBR256C_CDS	II	727386	728102	-	NaN	YBR256C_CDS	YBR256C_CDS	No description	CDS	overlapping	0	9.02417	9.12928
YBR257W_CDS	II	728885	729724	+	NaN	YBR257W_CDS	YBR257W_CDS	No description	CDS	overlapping	0	7.65709	7.62205
YBR258C_CDS	II	729734	730162	-	NaN	YBR258C_CDS	YBR258C_CDS	No description	CDS	overlapping	0	6.3896	6.30378
YBR259W_CDS	II	730387	732453	+	NaN	YBR259W_CDS	YBR259W_CDS	No description	CDS	overlapping	0	7.84417	7.66534
YBR260C_CDS	II	732639	734639	-	NaN	YBR260C_CDS	YBR260C_CDS	No description	CDS	overlapping	0	8.39848	8.43045
YBR261C_CDS	II	734832	735530	-	NaN	YBR261C_CDS	YBR261C_CDS	No description	CDS	overlapping	0	8.64594	8.55459
YBR262C_CDS	II	735720	736040	-	NaN	YBR262C_CDS	YBR262C_CDS	No description	CDS	overlapping	0	7.24943	7.44294
YBR263W_CDS	II	736264	737736	+	NaN	YBR263W_CDS	YBR263W_CDS	No description	CDS	overlapping	0	10.6691	10.633
YBR264C_CDS	II	737770	738369	-	NaN	YBR264C_CDS	YBR264C_CDS	No description	CDS	overlapping	0	7.96264	8.15482
YBR265W_CDS	II	738582	739544	+	NaN	YBR265W_CDS	YBR265W_CDS	No description	CDS	overlapping	0	8.63096	9.04166
YBR267W_CDS	II	739841	741022	+	NaN	YBR267W_CDS	YBR267W_CDS	No description	CDS	overlapping	0	9.3142	9.01681
YBR266C_CDS	II	739936	740388	-	NaN	YBR266C_CDS	YBR266C_CDS	No description	CDS	overlapping	0	8.07212	7.69349
YBR268W_CDS	II	741299	741616	+	NaN	YBR268W_CDS	YBR268W_CDS	No description	CDS	overlapping	0	7.42479	7.41785
YBR269C_CDS	II	742160	742576	-	NaN	YBR269C_CDS	YBR269C_CDS	No description	CDS	overlapping	0	7.57332	7.78136
YBR270C_CDS	II	742761	744398	-	NaN	YBR270C_CDS	YBR270C_CDS	No description	CDS	overlapping	0	6.764	6.90689
YBR271W_CDS	II	744852	746111	+	NaN	YBR271W_CDS	YBR271W_CDS	No description	CDS	overlapping	0	8.18931	7.90689
YBR272C_CDS	II	746361	747803	-	NaN	YBR272C_CDS	YBR272C_CDS	No description	CDS	overlapping	0	8.0213	8.26209
YBR273C_CDS	II	748061	749371	-	NaN	YBR273C_CDS	YBR273C_CDS	No description	CDS	overlapping	0	8.59665	8.64386
YBR274W_CDS	II	749594	751177	+	NaN	YBR274W_CDS	YBR274W_CDS	No description	CDS	overlapping	0	7.71509	7.91886
YBR275C_CDS	II	751356	757106	-	NaN	YBR275C_CDS	YBR275C_CDS	No description	CDS	overlapping	0	9.4095	9.25739
YBR276C_CDS	II	757620	760043	-	NaN	YBR276C_CDS	YBR276C_CDS	No description	CDS	overlapping	0	9.64967	9.63844
YBR277C_CDS	II	760215	760616	-	NaN	YBR277C_CDS	YBR277C_CDS	No description	CDS	overlapping	0	6.13722	5.80735
YBR278W_CDS	II	760294	760899	+	NaN	YBR278W_CDS	YBR278W_CDS	No description	CDS	overlapping	0	7.40731	7.34873
YBR279W_CDS	II	761257	762594	+	NaN	YBR279W_CDS	YBR279W_CDS	No description	CDS	overlapping	0	9.58697	9.48784
YBR280C_CDS	II	762784	764697	-	NaN	YBR280C_CDS	YBR280C_CDS	No description	CDS	overlapping	0	7.07212	7.40088
YBR281C_CDS	II	764970	767606	-	NaN	YBR281C_CDS	YBR281C_CDS	No description	CDS	overlapping	0	8.91703	8.9542
YBR282W_CDS	II	768240	768680	+	NaN	YBR282W_CDS	YBR282W_CDS	No description	CDS	overlapping	0	7.98049	8.35315
YBR283C_CDS	II	768943	770415	-	NaN	YBR283C_CDS	YBR283C_CDS	No description	CDS	overlapping	0	10.9116	10.8186
YBR284W_CDS	II	771239	773632	+	NaN	YBR284W_CDS	YBR284W_CDS	No description	CDS	overlapping	0	5.80464	5.42626
YBR285W_CDS	II	773922	774356	+	NaN	YBR285W_CDS	YBR285W_CDS	No description	CDS	overlapping	0	3.75019	3.80735
YBR286W_CDS	II	774700	776313	+	NaN	YBR286W_CDS	YBR286W_CDS	No description	CDS	overlapping	0	12.5824	12.6801
YBR287W_CDS	II	776571	777854	+	NaN	YBR287W_CDS	YBR287W_CDS	No description	CDS	overlapping	0	8.63847	8.77149
YBR288C_CDS	II	778012	779463	-	NaN	YBR288C_CDS	YBR288C_CDS	No description	CDS	overlapping	0	8.88265	8.90989
YBR289W_CDS	II	779667	782384	+	NaN	YBR289W_CDS	YBR289W_CDS	No description	CDS	overlapping	0	8.50097	8.51964
YBR290W_CDS	II	782591	783556	+	NaN	YBR290W_CDS	YBR290W_CDS	No description	CDS	overlapping	0	8.31654	8.28077
YBR291C_CDS	II	783673	784572	-	NaN	YBR291C_CDS	YBR291C_CDS	No description	CDS	overlapping	0	7.10504	6.78136
YBR292C_CDS	II	784702	785073	-	NaN	YBR292C_CDS	YBR292C_CDS	No description	CDS	overlapping	0	4.29768	3.90689
YBR293W_CDS	II	787006	788430	+	NaN	YBR293W_CDS	YBR293W_CDS	No description	CDS	overlapping	0	7.39848	7.33092
YBR294W_CDS	II	789235	791814	+	NaN	YBR294W_CDS	YBR294W_CDS	No description	CDS	overlapping	0	7.34438	7.11894
YBR295W_CDS	II	792849	796499	+	NaN	YBR295W_CDS	YBR295W_CDS	No description	CDS	overlapping	0	7.50097	7.70736
YBR296C_CDS	II	796798	798522	-	NaN	YBR296C_CDS	YBR296C_CDS	No description	CDS	overlapping	0	2.85711	3.32193
YBR296C-A_CDS	II	800123	800242	-	NaN	YBR296C-A_CDS	YBR296C-A_CDS	No description	CDS	overlapping	0	-0.102248	-0.152003
YBR297W_CDS	II	800523	801929	+	NaN	YBR297W_CDS	YBR297W_CDS	No description	CDS	overlapping	0	6.07212	5.45943
YBR298C_CDS	II	802631	804475	-	NaN	YBR298C_CDS	YBR298C_CDS	No description	CDS	overlapping	0	6.29768	6.35755
YBR298C-A_CDS	II	805035	805256	-	NaN	YBR298C-A_CDS	YBR298C-A_CDS	No description	CDS	overlapping	0	-0.102248	-0.152003
YBR299W_CDS	II	805351	807105	+	NaN	YBR299W_CDS	YBR299W_CDS	No description	CDS	overlapping	0	4.29768	5
YBR300C_CDS	II	808600	809097	-	NaN	YBR300C_CDS	YBR300C_CDS	No description	CDS	overlapping	0	2.63472	3.16993
YBR301W_CDS	II	809057	809419	+	NaN	YBR301W_CDS	YBR301W_CDS	No description	CDS	overlapping	0	3.04975	3.16993
YBR302C_CDS	II	810340	811479	-	NaN	YBR302C_CDS	YBR302C_CDS	No description	CDS	overlapping	0	8.26407	8.31288
YCL076W_CDS	III	1392	2135	+	NaN	YCL076W_CDS	YCL076W_CDS	No description	CDS	overlapping	0	-0.102248	-0.152003
YCL073C_CDS	III	6479	8326	-	NaN	YCL073C_CDS	YCL073C_CDS	No description	CDS	overlapping	0	4.50919	4.24793
YCL069W_CDS	III	9706	11082	+	NaN	YCL069W_CDS	YCL069W_CDS	No description	CDS	overlapping	0	4.63472	4.32193
YCL068C_CDS	III	11503	12285	-	NaN	YCL068C_CDS	YCL068C_CDS	No description	CDS	overlapping	0	3.50919	3.45943
YCL067C_CDS	III	12386	13018	-	NaN	YCL067C_CDS	YCL067C_CDS	No description	CDS	overlapping	0	2.63472	4.52356
YCL066W_CDS	III	13282	13809	+	NaN	YCL066W_CDS	YCL066W_CDS	No description	CDS	overlapping	0	-0.102248	-0.152003
YCL065W_CDS	III	13751	14119	+	NaN	YCL065W_CDS	YCL065W_CDS	No description	CDS	overlapping	0	2.04975	3.58496
YCL064C_CDS	III	15798	16880	-	NaN	YCL064C_CDS	YCL064C_CDS	No description	CDS	overlapping	0	11.7222	11.6225
YCL063W_CDS	III	17290	18561	+	NaN	YCL063W_CDS	YCL063W_CDS	No description	CDS	overlapping	0	8.29768	8.21432
YCL061C_CDS	III	18816	22106	-	NaN	YCL061C_CDS	YCL061C_CDS	No description	CDS	overlapping	0	9.06098	9.04166
YCL059C_CDS	III	22429	23379	-	NaN	YCL059C_CDS	YCL059C_CDS	No description	CDS	overlapping	0	9.67911	9.64926
YCL058C_CDS	III	23523	23981	-	NaN	YCL058C_CDS	YCL058C_CDS	No description	CDS	overlapping	0	8.32588	8.3443
YCL058W-A_CDS	III	23584	23925	+	NaN	YCL058W-A_CDS	YCL058W-A_CDS	No description	CDS	overlapping	0	7.8763	7.76155
YCL057C-A_CDS	III	24032	24325	-	NaN	YCL057C-A_CDS	YCL057C-A_CDS	No description	CDS	overlapping	0	8.48855	8.77149
YCL057W_CDS	III	24768	26906	+	NaN	YCL057W_CDS	YCL057W_CDS	No description	CDS	overlapping	0	10.4051	10.4179
YCL056C_CDS	III	26925	27359	-	NaN	YCL056C_CDS	YCL056C_CDS	No description	CDS	overlapping	0	7.23958	7.49185
YCL055W_CDS	III	27929	28936	+	NaN	YCL055W_CDS	YCL055W_CDS	No description	CDS	overlapping	0	8.66078	9.17243
YCL054W-A_CDS	III	30910	30996	+	NaN	YCL054W-A_CDS	YCL054W-A_CDS	No description	CDS	overlapping	0	4.37168	4.52356
YCL054W_CDS	III	31449	33974	+	NaN	YCL054W_CDS	YCL054W_CDS	No description	CDS	overlapping	0	10.4538	10.4189
YCL052C_CDS	III	34143	35393	-	NaN	YCL052C_CDS	YCL052C_CDS	No description	CDS	overlapping	0	8.64221	8.70044
YCL051W_CDS	III	35865	37616	+	NaN	YCL051W_CDS	YCL051W_CDS	No description	CDS	overlapping	0	8.28816	8.26679
YCL050C_CDS	III	37836	38801	-	NaN	YCL050C_CDS	YCL050C_CDS	No description	CDS	overlapping	0	10.7929	10.7398
YCL049C_CDS	III	39786	40724	-	NaN	YCL049C_CDS	YCL049C_CDS	No description	CDS	overlapping	0	7.69361	7.67243
YCL048W-A_CDS	III	41488	41727	+	NaN	YCL048W-A_CDS	YCL048W-A_CDS	No description	CDS	overlapping	0	0.0497548	2.32193
YCL048W_CDS	III	42165	43556	+	NaN	YCL048W_CDS	YCL048W_CDS	No description	CDS	overlapping	0	2.85711	1.58496
YCL047C_CDS	III	43661	44437	-	NaN	YCL047C_CDS	YCL047C_CDS	No description	CDS	overlapping	0	7.04975	6.96578
YCL045C_CDS	III	44623	46905	-	NaN	YCL045C_CDS	YCL045C_CDS	No description	CDS	overlapping	0	10.6043	10.4252
YCL046W_CDS	III	46640	46963	+	NaN	YCL046W_CDS	YCL046W_CDS	No description	CDS	overlapping	0	6.94457	6.62936
YCL044C_CDS	III	47111	48364	-	NaN	YCL044C_CDS	YCL044C_CDS	No description	CDS	overlapping	0	8.01554	7.98299
YCL043C_CDS	III	48653	50221	-	NaN	YCL043C_CDS	YCL043C_CDS	No description	CDS	overlapping	0	12.7908	12.7836
YCL041C_CDS	III	50133	50627	-	NaN	YCL041C_CDS	YCL041C_CDS	No description	CDS	overlapping	0	7.61961	7.31288
YCL042W_CDS	III	50584	50943	+	NaN	YCL042W_CDS	YCL042W_CDS	No description	CDS	overlapping	0	6.88264	7.04439
YCL040W_CDS	III	50838	52340	+	NaN	YCL040W_CDS	YCL040W_CDS	No description	CDS	overlapping	0	11.1306	11.4893
YCL039W_CDS	III	52645	54882	+	NaN	YCL039W_CDS	YCL039W_CDS	No description	CDS	overlapping	0	8.30714	8.5157
YCL038C_CDS	III	54941	56527	-	NaN	YCL038C_CDS	YCL038C_CDS	No description	CDS	overlapping	0	7.88264	7.82655
YCL037C_CDS	III	57374	58678	-	NaN	YCL037C_CDS	YCL037C_CDS	No description	CDS	overlapping	0	8.06656	7.94251
YCL036W_CDS	III	59026	60726	+	NaN	YCL036W_CDS	YCL036W_CDS	No description	CDS	overlapping	0	8.69	8.48382
YCL035C_CDS	III	60841	61173	-	NaN	YCL035C_CDS	YCL035C_CDS	No description	CDS	overlapping	0	9.2071	9.52943
YCL034W_CDS	III	61658	62722	+	NaN	YCL034W_CDS	YCL034W_CDS	No description	CDS	overlapping	0	8.76743	8.87345
YCL033C_CDS	III	62776	63282	-	NaN	YCL033C_CDS	YCL033C_CDS	No description	CDS	overlapping	0	7.62718	7.66534
YCL032W_CDS	III	63441	64481	+	NaN	YCL032W_CDS	YCL032W_CDS	No description	CDS	overlapping	0	7.43346	7.66534
YCL031C_CDS	III	64675	65568	-	NaN	YCL031C_CDS	YCL031C_CDS	No description	CDS	overlapping	0	9.56151	9.54303
YCL030C_CDS	III	65934	68333	-	NaN	YCL030C_CDS	YCL030C_CDS	No description	CDS	overlapping	0	11.2178	11.1098
YCL029C_CDS	III	68599	69921	-	NaN	YCL029C_CDS	YCL029C_CDS	No description	CDS	overlapping	0	7.86354	7.90087
YCL028W_CDS	III	70150	71367	+	NaN	YCL028W_CDS	YCL028W_CDS	No description	CDS	overlapping	0	9.95815	10.0417
YCL027W_CDS	III	71803	73341	+	NaN	YCL027W_CDS	YCL027W_CDS	No description	CDS	overlapping	0	8.48855	8.73809
YCL026C-B_CDS	III	73405	73986	-	NaN	YCL026C-B_CDS	YCL026C-B_CDS	No description	CDS	overlapping	0	6.54161	6.49185
YCL026C-A_CDS	III	74704	75285	-	NaN	YCL026C-A_CDS	YCL026C-A_CDS	No description	CDS	overlapping	0	3.63472	3.58496
YCL025C_CDS	III	76018	77919	-	NaN	YCL025C_CDS	YCL025C_CDS	No description	CDS	overlapping	0	8.26892	8.683
YCL023C_CDS	III	78949	79296	-	NaN	YCL023C_CDS	YCL023C_CDS	No description	CDS	overlapping	0	2.37168	1.58496
YCL024W_CDS	III	79162	82275	+	NaN	YCL024W_CDS	YCL024W_CDS	No description	CDS	overlapping	0	8.9232	9.07146
YCL022C_CDS	III	81570	82085	-	NaN	YCL022C_CDS	YCL022C_CDS	No description	CDS	overlapping	0	6.95664	7.04439
YCL021W-A_CDS	III	83620	83997	+	NaN	YCL021W-A_CDS	YCL021W-A_CDS	No description	CDS	overlapping	0	5.77768	5.64386
YCL020W_CDS	III	85102	86418	+	NaN	YCL020W_CDS	YCL020W_CDS	No description	CDS	overlapping	0	3.75019	4.16993
YCL019W_CDS	III	85102	90415	+	NaN	YCL019W_CDS	YCL019W_CDS	No description	CDS	overlapping	0	4.90774	5.52356
YCL018W_CDS	III	91324	92418	+	NaN	YCL018W_CDS	YCL018W_CDS	No description	CDS	overlapping	0	-0.102248	-0.152003
YCL017C_CDS	III	92777	94270	-	NaN	YCL017C_CDS	YCL017C_CDS	No description	CDS	overlapping	0	9.53357	9.44915
YCL016C_CDS	III	94621	95763	-	NaN	YCL016C_CDS	YCL016C_CDS	No description	CDS	overlapping	0	6.88264	6.97728
YCL014W_CDS	III	96281	101191	+	NaN	YCL014W_CDS	YCL014W_CDS	No description	CDS	overlapping	0	8.9324	8.71768
YCL012C_CDS	III	101317	101788	-	NaN	YCL012C_CDS	YCL012C_CDS	No description	CDS	overlapping	0	6.84417	7.33985
YCL011C_CDS	III	102075	103358	-	NaN	YCL011C_CDS	YCL011C_CDS	No description	CDS	overlapping	0	10.427	10.4157
YCL010C_CDS	III	103571	104350	-	NaN	YCL010C_CDS	YCL010C_CDS	No description	CDS	overlapping	0	8.36717	8.25739
YCL009C_CDS	III	104619	105548	-	NaN	YCL009C_CDS	YCL009C_CDS	No description	CDS	overlapping	0	10.9664	10.8556
YCL008C_CDS	III	105696	106853	-	NaN	YCL008C_CDS	YCL008C_CDS	No description	CDS	overlapping	0	8.0213	7.98869
YCL007C_CDS	III	106974	107366	-	NaN	YCL007C_CDS	YCL007C_CDS	No description	CDS	overlapping	0	8.35354	8.29002
YCL005W-A_CDS	III	107023	107417	+	NaN	YCL005W-A_CDS	YCL005W-A_CDS	No description	CDS	overlapping	0	9.00686	8.92184
YCL005W_CDS	III	108021	108791	+	NaN	YCL005W_CDS	YCL005W_CDS	No description	CDS	overlapping	0	7.59665	7.74147
YCL004W_CDS	III	109105	110670	+	NaN	YCL004W_CDS	YCL004W_CDS	No description	CDS	overlapping	0	7.58114	7.49185
YCL002C_CDS	III	110808	111675	-	NaN	YCL002C_CDS	YCL002C_CDS	No description	CDS	overlapping	0	7.88264	7.91886
YCL001W_CDS	III	111916	112482	+	NaN	YCL001W_CDS	YCL001W_CDS	No description	CDS	overlapping	0	9.10232	9.17991
YCL001W-A_CDS	III	113080	113541	+	NaN	YCL001W-A_CDS	YCL001W-A_CDS	No description	CDS	overlapping	0	3.50919	3.45943
YCL001W-B_CDS	III	113770	114024	+	NaN	YCL001W-B_CDS	YCL001W-B_CDS	No description	CDS	overlapping	0	3.75019	3.70044
YCR001W_CDS	III	115685	115999	+	NaN	YCR001W_CDS	YCR001W_CDS	No description	CDS	overlapping	0	4.04976	4.39232
YCR002C_CDS	III	117380	118348	-	NaN	YCR002C_CDS	YCR002C_CDS	No description	CDS	overlapping	0	9.38291	9.30606
YCR003W_CDS	III	118620	119171	+	NaN	YCR003W_CDS	YCR003W_CDS	No description	CDS	overlapping	0	7.75711	7.70736
YCR004C_CDS	III	119575	120318	-	NaN	YCR004C_CDS	YCR004C_CDS	No description	CDS	overlapping	0	10.4029	10.5108
YCR005C_CDS	III	120946	122328	-	NaN	YCR005C_CDS	YCR005C_CDS	No description	CDS	overlapping	0	8.71509	8.64024
YCR006C_CDS	III	122530	123003	-	NaN	YCR006C_CDS	YCR006C_CDS	No description	CDS	overlapping	0	4.69361	5.2854
YCR007C_CDS	III	126011	126730	-	NaN	YCR007C_CDS	YCR007C_CDS	No description	CDS	overlapping	0	5.37168	5.67243
YCR008W_CDS	III	128470	130281	+	NaN	YCR008W_CDS	YCR008W_CDS	No description	CDS	overlapping	0	9.39627	9.3443
YCR009C_CDS	III	130745	131542	-	NaN	YCR009C_CDS	YCR009C_CDS	No description	CDS	overlapping	0	9.84742	10.0098
YCR010C_CDS	III	132273	133124	-	NaN	YCR010C_CDS	YCR010C_CDS	No description	CDS	overlapping	0	4.04976	4.16993
YCR011C_CDS	III	133724	136873	-	NaN	YCR011C_CDS	YCR011C_CDS	No description	CDS	overlapping	0	10.0707	10.1824
YCR012W_CDS	III	137746	138996	+	NaN	YCR012W_CDS	YCR012W_CDS	No description	CDS	overlapping	0	15.44	15.4442
YCR013C_CDS	III	138402	139049	-	NaN	YCR013C_CDS	YCR013C_CDS	No description	CDS	overlapping	0	14.5399	14.5459
YCR014C_CDS	III	139185	140933	-	NaN	YCR014C_CDS	YCR014C_CDS	No description	CDS	overlapping	0	7.4927	7.39232
YCR015C_CDS	III	141217	142170	-	NaN	YCR015C_CDS	YCR015C_CDS	No description	CDS	overlapping	0	6.83111	6.45943
YCR016W_CDS	III	143634	144506	+	NaN	YCR016W_CDS	YCR016W_CDS	No description	CDS	overlapping	0	8.9324	8.89178
YCR017C_CDS	III	144773	147634	-	NaN	YCR017C_CDS	YCR017C_CDS	No description	CDS	overlapping	0	10.2941	10.2348
YCR018C_CDS	III	148238	148903	-	NaN	YCR018C_CDS	YCR018C_CDS	No description	CDS	overlapping	0	7.25921	7.40939
YCR018C-A_CDS	III	151608	151862	-	NaN	YCR018C-A_CDS	YCR018C-A_CDS	No description	CDS	overlapping	0	2.85711	3.80735
YCR019W_CDS	III	152837	153928	+	NaN	YCR019W_CDS	YCR019W_CDS	No description	CDS	overlapping	0	7.25921	7.52356
YCR020C_CDS	III	154012	154659	-	NaN	YCR020C_CDS	YCR020C_CDS	No description	CDS	overlapping	0	5.88264	5.72792
YCR020C-A_CDS	III	154830	155096	-	NaN	YCR020C-A_CDS	YCR020C-A_CDS	No description	CDS	overlapping	0	6.54161	6.49185
YCR020W-B_CDS	III	155320	155556	+	NaN	YCR020W-B_CDS	YCR020W-B_CDS	No description	CDS	overlapping	0	5.57332	5.45943
YCR021C_CDS	III	156109	157107	-	NaN	YCR021C_CDS	YCR021C_CDS	No description	CDS	overlapping	0	6.40731	6.62936
YCR022C_CDS	III	157421	157765	-	NaN	YCR022C_CDS	YCR022C_CDS	No description	CDS	overlapping	0	2.37168	2
YCR023C_CDS	III	158538	160373	-	NaN	YCR023C_CDS	YCR023C_CDS	No description	CDS	overlapping	0	8.9385	9.09011
YCR024C_CDS	III	160744	162222	-	NaN	YCR024C_CDS	YCR024C_CDS	No description	CDS	overlapping	0	7.42479	7.31288
YCR024C-B_CDS	III	162599	162865	-	NaN	YCR024C-B_CDS	YCR024C-B_CDS	No description	CDS	overlapping	0	11.6469	11.4863
YCR024C-A_CDS	III	162945	163067	-	NaN	YCR024C-A_CDS	YCR024C-A_CDS	No description	CDS	overlapping	0	10.4906	10.3696
YCR025C_CDS	III	163446	163856	-	NaN	YCR025C_CDS	YCR025C_CDS	No description	CDS	overlapping	0	3.85711	4.16993
YCR026C_CDS	III	164111	166339	-	NaN	YCR026C_CDS	YCR026C_CDS	No description	CDS	overlapping	0	8.79795	8.96
YCR027C_CDS	III	167370	167999	-	NaN	YCR027C_CDS	YCR027C_CDS	No description	CDS	overlapping	0	7.11584	7.19967
YCR028C_CDS	III	170886	172424	-	NaN	YCR028C_CDS	YCR028C_CDS	No description	CDS	overlapping	0	8.34438	8.01681
YCR028C-A_CDS	III	172950	173440	-	NaN	YCR028C-A_CDS	YCR028C-A_CDS	No description	CDS	overlapping	0	9.85227	9.86573
YCR030C_CDS	III	173826	176438	-	NaN	YCR030C_CDS	YCR030C_CDS	No description	CDS	overlapping	0	9.43777	9.49185
YCR031C_CDS	III	177500	178220	-	NaN	YCR031C_CDS	YCR031C_CDS	No description	CDS	overlapping	0	13.0735	13.1534
YCR032W_CDS	III	179520	186023	+	NaN	YCR032W_CDS	YCR032W_CDS	No description	CDS	overlapping	0	8.58503	8.67243
YCR033W_CDS	III	186489	190169	+	NaN	YCR033W_CDS	YCR033W_CDS	No description	CDS	overlapping	0	9.86354	9.83447
YCR034W_CDS	III	190592	191635	+	NaN	YCR034W_CDS	YCR034W_CDS	No description	CDS	overlapping	0	10.3672	10.2935
YCR035C_CDS	III	191834	193018	-	NaN	YCR035C_CDS	YCR035C_CDS	No description	CDS	overlapping	0	9.14251	9.19722
YCR036W_CDS	III	193297	194298	+	NaN	YCR036W_CDS	YCR036W_CDS	No description	CDS	overlapping	0	8.9324	9.00843
YCR037C_CDS	III	194414	197185	-	NaN	YCR037C_CDS	YCR037C_CDS	No description	CDS	overlapping	0	9.25188	8.99718
YCR038C_CDS	III	197621	199549	-	NaN	YCR038C_CDS	YCR038C_CDS	No description	CDS	overlapping	0	6.79122	7.02237
YCR038W-A_CDS	III	199293	199418	+	NaN	YCR038W-A_CDS	YCR038W-A_CDS	No description	CDS	overlapping	0	1.04975	1
YCR039C_CDS	III	199546	200178	-	NaN	YCR039C_CDS	YCR039C_CDS	No description	CDS	overlapping	0	2.63472	4.64386
YCR040W_CDS	III	200442	200969	+	NaN	YCR040W_CDS	YCR040W_CDS	No description	CDS	overlapping	0	-0.102248	1
YCR041W_CDS	III	200911	201243	+	NaN	YCR041W_CDS	YCR041W_CDS	No description	CDS	overlapping	0	5.57332	5.72792
YCR042C_CDS	III	201174	205397	-	NaN	YCR042C_CDS	YCR042C_CDS	No description	CDS	overlapping	0	9.52751	9.37069
YCR043C_CDS	III	206261	206644	-	NaN	YCR043C_CDS	YCR043C_CDS	No description	CDS	overlapping	0	8.1635	8.29462
YCR044C_CDS	III	206877	207950	-	NaN	YCR044C_CDS	YCR044C_CDS	No description	CDS	overlapping	0	8.74672	8.46761
YCR045C_CDS	III	208135	209610	-	NaN	YCR045C_CDS	YCR045C_CDS	No description	CDS	overlapping	0	7.45063	7.45943
YCR045W-A_CDS	III	208751	209101	+	NaN	YCR045W-A_CDS	YCR045W-A_CDS	No description	CDS	overlapping	0	6.07212	5.80735
YCR046C_CDS	III	209914	210423	-	NaN	YCR046C_CDS	YCR046C_CDS	No description	CDS	overlapping	0	8.4117	8.54689
YCR047C_CDS	III	210718	211545	-	NaN	YCR047C_CDS	YCR047C_CDS	No description	CDS	overlapping	0	8.58891	8.37938
YCR047W-A_CDS	III	211301	211507	+	NaN	YCR047W-A_CDS	YCR047W-A_CDS	No description	CDS	overlapping	0	6.81794	6.59991
YCR049C_CDS	III	211871	212317	-	NaN	YCR049C_CDS	YCR049C_CDS	No description	CDS	overlapping	0	6.77768	6.59991
YCR048W_CDS	III	211929	213761	+	NaN	YCR048W_CDS	YCR048W_CDS	No description	CDS	overlapping	0	9.30714	9.0954
YCR050C_CDS	III	213464	213772	-	NaN	YCR050C_CDS	YCR050C_CDS	No description	CDS	overlapping	0	6.75019	6.78136
YCR051W_CDS	III	214071	214739	+	NaN	YCR051W_CDS	YCR051W_CDS	No description	CDS	overlapping	0	9.15042	9.08481
YCR052W_CDS	III	214994	216445	+	NaN	YCR052W_CDS	YCR052W_CDS	No description	CDS	overlapping	0	9.32588	9.20701
YCR053W_CDS	III	216697	218241	+	NaN	YCR053W_CDS	YCR053W_CDS	No description	CDS	overlapping	0	11.7942	11.733
YCR054C_CDS	III	218376	220067	-	NaN	YCR054C_CDS	YCR054C_CDS	No description	CDS	overlapping	0	7.99812	7.69349
YCR057C_CDS	III	220457	223228	-	NaN	YCR057C_CDS	YCR057C_CDS	No description	CDS	overlapping	0	10.1438	9.84392
YCR059C_CDS	III	223454	224230	-	NaN	YCR059C_CDS	YCR059C_CDS	No description	CDS	overlapping	0	8.35354	8.43045
YCR060W_CDS	III	224399	224734	+	NaN	YCR060W_CDS	YCR060W_CDS	No description	CDS	overlapping	0	6.89524	7.08746
YCR061W_CDS	III	225563	227458	+	NaN	YCR061W_CDS	YCR061W_CDS	No description	CDS	overlapping	0	7.4927	7.75489
YCR064C_CDS	III	228095	228505	-	NaN	YCR064C_CDS	YCR064C_CDS	No description	CDS	overlapping	0	3.95665	4.45943
YCR063W_CDS	III	228318	228791	+	NaN	YCR063W_CDS	YCR063W_CDS	No description	CDS	overlapping	0	5.50919	5.12928
YCR065W_CDS	III	229310	231004	+	NaN	YCR065W_CDS	YCR065W_CDS	No description	CDS	overlapping	0	8.88896	9.07414
YCR066W_CDS	III	231500	232963	+	NaN	YCR066W_CDS	YCR066W_CDS	No description	CDS	overlapping	0	6.66446	6.85798
YCR067C_CDS	III	233125	236322	-	NaN	YCR067C_CDS	YCR067C_CDS	No description	CDS	overlapping	0	9.57332	9.44501
YCR068W_CDS	III	237214	238776	+	NaN	YCR068W_CDS	YCR068W_CDS	No description	CDS	overlapping	0	7.83111	7.47573
YCR069W_CDS	III	239055	240011	+	NaN	YCR069W_CDS	YCR069W_CDS	No description	CDS	overlapping	0	9.55557	9.51767
YCR071C_CDS	III	240103	240543	-	NaN	YCR071C_CDS	YCR071C_CDS	No description	CDS	overlapping	0	7.67911	7.88874
YCR072C_CDS	III	240805	242352	-	NaN	YCR072C_CDS	YCR072C_CDS	No description	CDS	overlapping	0	8.99812	8.74147
YCR073C_CDS	III	242588	246583	-	NaN	YCR073C_CDS	YCR073C_CDS	No description	CDS	overlapping	0	8.11045	7.98869
YCR073W-A_CDS	III	246963	247910	+	NaN	YCR073W-A_CDS	YCR073W-A_CDS	No description	CDS	overlapping	0	8.73975	8.67243
YCR075C_CDS	III	248033	248815	-	NaN	YCR075C_CDS	YCR075C_CDS	No description	CDS	overlapping	0	7.34438	7.52356
YCR075W-A_CDS	III	248975	249202	+	NaN	YCR075W-A_CDS	YCR075W-A_CDS	No description	CDS	overlapping	0	6.25921	6.6865
YCR076C_CDS	III	249293	250045	-	NaN	YCR076C_CDS	YCR076C_CDS	No description	CDS	overlapping	0	7.11584	7.35755
YCR077C_CDS	III	250238	252628	-	NaN	YCR077C_CDS	YCR077C_CDS	No description	CDS	overlapping	0	9.8555	9.72792
YCR079W_CDS	III	252845	254173	+	NaN	YCR079W_CDS	YCR079W_CDS	No description	CDS	overlapping	0	7.30714	7.60733
YCR081W_CDS	III	254371	258654	+	NaN	YCR081W_CDS	YCR081W_CDS	No description	CDS	overlapping	0	8.07212	8.05528
YCR081C-A_CDS	III	258415	258651	-	NaN	YCR081C-A_CDS	YCR081C-A_CDS	No description	CDS	overlapping	0	5.00395	4.9542
YCR082W_CDS	III	258883	259269	+	NaN	YCR082W_CDS	YCR082W_CDS	No description	CDS	overlapping	0	8.43777	8.57365
YCR083W_CDS	III	259578	259961	+	NaN	YCR083W_CDS	YCR083W_CDS	No description	CDS	overlapping	0	6.84417	7.21917
YCR084C_CDS	III	260311	262452	-	NaN	YCR084C_CDS	YCR084C_CDS	No description	CDS	overlapping	0	10.7895	10.6055
YCR085W_CDS	III	262916	263269	+	NaN	YCR085W_CDS	YCR085W_CDS	No description	CDS	overlapping	0	3.04975	2
YCR086W_CDS	III	263392	263964	+	NaN	YCR086W_CDS	YCR086W_CDS	No description	CDS	overlapping	0	7.14779	7.05528
YCR087W_CDS	III	263976	264491	+	NaN	YCR087W_CDS	YCR087W_CDS	No description	CDS	overlapping	0	8.15304	8.14975
YCR087C-A_CDS	III	264006	264467	-	NaN	YCR087C-A_CDS	YCR087C-A_CDS	No description	CDS	overlapping	0	8.08318	8.06609
YCR088W_CDS	III	265068	266846	+	NaN	YCR088W_CDS	YCR088W_CDS	No description	CDS	overlapping	0	10.9278	10.8865
YCR089W_CDS	III	267434	272263	+	NaN	YCR089W_CDS	YCR089W_CDS	No description	CDS	overlapping	0	8.86354	9.16742
YCR090C_CDS	III	272315	272863	-	NaN	YCR090C_CDS	YCR090C_CDS	No description	CDS	overlapping	0	8.25433	8.22882
YCR091W_CDS	III	274404	276566	+	NaN	YCR091W_CDS	YCR091W_CDS	No description	CDS	overlapping	0	7.14779	7.17991
YCR092C_CDS	III	276764	279820	-	NaN	YCR092C_CDS	YCR092C_CDS	No description	CDS	overlapping	0	8.65338	8.42206
YCR093W_CDS	III	280117	286443	+	NaN	YCR093W_CDS	YCR093W_CDS	No description	CDS	overlapping	0	10.3683	10.2621
YCR094W_CDS	III	286762	287937	+	NaN	YCR094W_CDS	YCR094W_CDS	No description	CDS	overlapping	0	8.48855	8.5157
YCR095C_CDS	III	288170	289258	-	NaN	YCR095C_CDS	YCR095C_CDS	No description	CDS	overlapping	0	7.75711	7.71425
YCR095W-A_CDS	III	289639	289797	+	NaN	YCR095W-A_CDS	YCR095W-A_CDS	No description	CDS	overlapping	0	2.37168	2.32193
YCR096C_CDS	III	293179	293538	-	NaN	YCR096C_CDS	YCR096C_CDS	No description	CDS	overlapping	0	7.58891	7.55459
YCR097W_CDS	III	293835	294321	+	NaN	YCR097W_CDS	YCR097W_CDS	No description	CDS	overlapping	0	8.1635	8.11374
YCR097W-A_CDS	III	294439	294705	+	NaN	YCR097W-A_CDS	YCR097W-A_CDS	No description	CDS	overlapping	0	1.04975	2
YCR098C_CDS	III	297049	298605	-	NaN	YCR098C_CDS	YCR098C_CDS	No description	CDS	overlapping	0	4.63472	5.16993
YCR099C_CDS	III	300832	301299	-	NaN	YCR099C_CDS	YCR099C_CDS	No description	CDS	overlapping	0	4.95665	5.08746
YCR100C_CDS	III	301271	302221	-	NaN	YCR100C_CDS	YCR100C_CDS	No description	CDS	overlapping	0	5.50919	5.83289
YCR101C_CDS	III	302482	303030	-	NaN	YCR101C_CDS	YCR101C_CDS	No description	CDS	overlapping	0	3.95665	3.58496
YCR102C_CDS	III	304361	305467	-	NaN	YCR102C_CDS	YCR102C_CDS	No description	CDS	overlapping	0	5.66446	5.35755
YCR102W-A_CDS	III	306735	306932	+	NaN	YCR102W-A_CDS	YCR102W-A_CDS	No description	CDS	overlapping	0	2.37168	3.16993
YCR104W_CDS	III	307801	308175	+	NaN	YCR104W_CDS	YCR104W_CDS	No description	CDS	overlapping	0	2.85711	3.32193
YCR105W_CDS	III	309070	310155	+	NaN	YCR105W_CDS	YCR105W_CDS	No description	CDS	overlapping	0	5.63472	5.85798
YCR106W_CDS	III	310958	313456	+	NaN	YCR106W_CDS	YCR106W_CDS	No description	CDS	overlapping	0	7.69361	7.70044
YCR107W_CDS	III	313890	314981	+	NaN	YCR107W_CDS	YCR107W_CDS	No description	CDS	overlapping	0	7.10504	6.58496
YCR108C_CDS	III	315997	316188	-	NaN	YCR108C_CDS	YCR108C_CDS	No description	CDS	overlapping	0	-0.102248	-0.152003
YDL248W_CDS	IV	1802	2953	+	NaN	YDL248W_CDS	YDL248W_CDS	No description	CDS	overlapping	0	7.58891	7.33985
YDL247W-A_CDS	IV	3762	3836	+	NaN	YDL247W-A_CDS	YDL247W-A_CDS	No description	CDS	overlapping	0	3.21968	3
YDL247W_CDS	IV	5985	7814	+	NaN	YDL247W_CDS	YDL247W_CDS	No description	CDS	overlapping	0	6.09415	6
YDL246C_CDS	IV	8683	9756	-	NaN	YDL246C_CDS	YDL246C_CDS	No description	CDS	overlapping	0	4.90774	4.58496
YDL245C_CDS	IV	11657	13360	-	NaN	YDL245C_CDS	YDL245C_CDS	No description	CDS	overlapping	0	4.37168	4.90689
YDL244W_CDS	IV	16204	17226	+	NaN	YDL244W_CDS	YDL244W_CDS	No description	CDS	overlapping	0	3.50919	3.58496
YDL243C_CDS	IV	17577	18566	-	NaN	YDL243C_CDS	YDL243C_CDS	No description	CDS	overlapping	0	6.45915	6.33985
YDL242W_CDS	IV	18959	19312	+	NaN	YDL242W_CDS	YDL242W_CDS	No description	CDS	overlapping	0	3.37168	3.70044
YDL241W_CDS	IV	20635	21006	+	NaN	YDL241W_CDS	YDL241W_CDS	No description	CDS	overlapping	0	5.88264	5.64386
YDL240C-A_CDS	IV	22471	22608	-	NaN	YDL240C-A_CDS	YDL240C-A_CDS	No description	CDS	overlapping	0	1.04975	1.58496
YDL240W_CDS	IV	22823	25876	+	NaN	YDL240W_CDS	YDL240W_CDS	No description	CDS	overlapping	0	8.51736	8.56224
YDL239C_CDS	IV	26403	28775	-	NaN	YDL239C_CDS	YDL239C_CDS	No description	CDS	overlapping	0	7.29768	7.57743
YDL238C_CDS	IV	28985	30454	-	NaN	YDL238C_CDS	YDL238C_CDS	No description	CDS	overlapping	0	6.25921	6.64386
YDL237W_CDS	IV	30657	31829	+	NaN	YDL237W_CDS	YDL237W_CDS	No description	CDS	overlapping	0	9.24943	9.28309
YDL236W_CDS	IV	32296	33234	+	NaN	YDL236W_CDS	YDL236W_CDS	No description	CDS	overlapping	0	9.85065	9.89482
YDL235C_CDS	IV	33415	33918	-	NaN	YDL235C_CDS	YDL235C_CDS	No description	CDS	overlapping	0	8.67546	8.58872
YDL234C_CDS	IV	34237	36477	-	NaN	YDL234C_CDS	YDL234C_CDS	No description	CDS	overlapping	0	8.29768	8.26679
YDL233W_CDS	IV	36797	38173	+	NaN	YDL233W_CDS	YDL233W_CDS	No description	CDS	overlapping	0	7.31654	7.11894
YDL232W_CDS	IV	38487	38597	+	NaN	YDL232W_CDS	YDL232W_CDS	No description	CDS	overlapping	0	5.98049	5.83289
YDL231C_CDS	IV	38867	42244	-	NaN	YDL231C_CDS	YDL231C_CDS	No description	CDS	overlapping	0	8.92012	8.97442
YDL230W_CDS	IV	42700	43707	+	NaN	YDL230W_CDS	YDL230W_CDS	No description	CDS	overlapping	0	7.31654	7.44294
YDL229W_CDS	IV	44065	45906	+	NaN	YDL229W_CDS	YDL229W_CDS	No description	CDS	overlapping	0	14.2346	13.594
YDL228C_CDS	IV	45277	45918	-	NaN	YDL228C_CDS	YDL228C_CDS	No description	CDS	overlapping	0	13.0128	12.6517
YDL227C_CDS	IV	46271	48031	-	NaN	YDL227C_CDS	YDL227C_CDS	No description	CDS	overlapping	0	9.81131	9.94544
YDL226C_CDS	IV	51115	52173	-	NaN	YDL226C_CDS	YDL226C_CDS	No description	CDS	overlapping	0	9.75019	9.83605
YDL225W_CDS	IV	52445	54100	+	NaN	YDL225W_CDS	YDL225W_CDS	No description	CDS	overlapping	0	9.54561	9.56796
YDL224C_CDS	IV	54397	56346	-	NaN	YDL224C_CDS	YDL224C_CDS	No description	CDS	overlapping	0	9.37394	9.34207
YDL223C_CDS	IV	57265	60405	-	NaN	YDL223C_CDS	YDL223C_CDS	No description	CDS	overlapping	0	7.52549	7.46761
YDL222C_CDS	IV	60872	61801	-	NaN	YDL222C_CDS	YDL222C_CDS	No description	CDS	overlapping	0	4.69361	4.90689
YDL221W_CDS	IV	62011	62562	+	NaN	YDL221W_CDS	YDL221W_CDS	No description	CDS	overlapping	0	5.98049	6.04439
YDL220C_CDS	IV	62244	65018	-	NaN	YDL220C_CDS	YDL220C_CDS	No description	CDS	overlapping	0	7.67911	7.50779
YDL219W_CDS	IV	65242	65765	+	NaN	YDL219W_CDS	YDL219W_CDS	No description	CDS	overlapping	0	7.64221	8.07682
YDL218W_CDS	IV	66493	67446	+	NaN	YDL218W_CDS	YDL218W_CDS	No description	CDS	overlapping	0	5.04976	4.90689
YDL217C_CDS	IV	67983	68606	-	NaN	YDL217C_CDS	YDL217C_CDS	No description	CDS	overlapping	0	7.92012	7.99435
YDL216C_CDS	IV	68997	70319	-	NaN	YDL216C_CDS	YDL216C_CDS	No description	CDS	overlapping	0	6.94457	7.10852
YDL215C_CDS	IV	70640	73918	-	NaN	YDL215C_CDS	YDL215C_CDS	No description	CDS	overlapping	0	8.90462	8.98299
YDL214C_CDS	IV	74446	76545	-	NaN	YDL214C_CDS	YDL214C_CDS	No description	CDS	overlapping	0	5.40731	5.16993
YDL213C_CDS	IV	77289	77966	-	NaN	YDL213C_CDS	YDL213C_CDS	No description	CDS	overlapping	0	9.56939	9.49586
YDL212W_CDS	IV	78426	79058	+	NaN	YDL212W_CDS	YDL212W_CDS	No description	CDS	overlapping	0	9.9476	9.96723
YDL211C_CDS	IV	79294	80412	-	NaN	YDL211C_CDS	YDL211C_CDS	No description	CDS	overlapping	0	6.75019	6.76818
YDL210W_CDS	IV	84270	85985	+	NaN	YDL210W_CDS	YDL210W_CDS	No description	CDS	overlapping	0	4.95665	4.90689
YDL209C_CDS	IV	86207	87226	-	NaN	YDL209C_CDS	YDL209C_CDS	No description	CDS	overlapping	0	7.4927	7.55459
YDL208W_CDS	IV	87512	87982	+	NaN	YDL208W_CDS	YDL208W_CDS	No description	CDS	overlapping	0	10.3985	10.4336
YDL207W_CDS	IV	88248	89864	+	NaN	YDL207W_CDS	YDL207W_CDS	No description	CDS	overlapping	0	9.02417	8.91588
YDL206W_CDS	IV	90176	92464	+	NaN	YDL206W_CDS	YDL206W_CDS	No description	CDS	overlapping	0	7.60434	7.7211
YDL205C_CDS	IV	92762	93745	-	NaN	YDL205C_CDS	YDL205C_CDS	No description	CDS	overlapping	0	9.19696	9.21674
YDL204W_CDS	IV	94605	95786	+	NaN	YDL204W_CDS	YDL204W_CDS	No description	CDS	overlapping	0	6.57332	7.01123
YDL203C_CDS	IV	96082	97953	-	NaN	YDL203C_CDS	YDL203C_CDS	No description	CDS	overlapping	0	8.31185	8.21432
YDL202W_CDS	IV	98475	99224	+	NaN	YDL202W_CDS	YDL202W_CDS	No description	CDS	overlapping	0	8.34438	8.49586
YDL201W_CDS	IV	99561	100421	+	NaN	YDL201W_CDS	YDL201W_CDS	No description	CDS	overlapping	0	9.03275	8.91886
YDL200C_CDS	IV	100501	101067	-	NaN	YDL200C_CDS	YDL200C_CDS	No description	CDS	overlapping	0	6.77768	7.04439
YDL199C_CDS	IV	101290	103353	-	NaN	YDL199C_CDS	YDL199C_CDS	No description	CDS	overlapping	0	5.9324	6
YDL198C_CDS	IV	103649	104551	-	NaN	YDL198C_CDS	YDL198C_CDS	No description	CDS	overlapping	0	9.02417	9.00282
YDL197C_CDS	IV	104917	106494	-	NaN	YDL197C_CDS	YDL197C_CDS	No description	CDS	overlapping	0	8.21968	8.16491
YDL196W_CDS	IV	106741	107070	+	NaN	YDL196W_CDS	YDL196W_CDS	No description	CDS	overlapping	0	-0.102248	0
YDL195W_CDS	IV	107208	111029	+	NaN	YDL195W_CDS	YDL195W_CDS	No description	CDS	overlapping	0	11.2103	11.1523
YDL194W_CDS	IV	111580	114234	+	NaN	YDL194W_CDS	YDL194W_CDS	No description	CDS	overlapping	0	7.38067	7.15987
YDL193W_CDS	IV	114672	115799	+	NaN	YDL193W_CDS	YDL193W_CDS	No description	CDS	overlapping	0	8.53357	8.58496
YDL192W_CDS	IV	116321	116866	+	NaN	YDL192W_CDS	YDL192W_CDS	No description	CDS	overlapping	0	11.764	11.8657
YDL191W_CDS	IV	117664	118517	+	NaN	YDL191W_CDS	YDL191W_CDS	No description	CDS	overlapping	0	12.3849	12.2085
YDL190C_CDS	IV	118707	121592	-	NaN	YDL190C_CDS	YDL190C_CDS	No description	CDS	overlapping	0	9.59472	9.69
YDL189W_CDS	IV	122216	123589	+	NaN	YDL189W_CDS	YDL189W_CDS	No description	CDS	overlapping	0	8.92012	9.07949
YDL188C_CDS	IV	123865	124998	-	NaN	YDL188C_CDS	YDL188C_CDS	No description	CDS	overlapping	0	9.05818	9.10591
YDL187C_CDS	IV	125509	125838	-	NaN	YDL187C_CDS	YDL187C_CDS	No description	CDS	overlapping	0	3.04975	1
YDL186W_CDS	IV	125616	126449	+	NaN	YDL186W_CDS	YDL186W_CDS	No description	CDS	overlapping	0	4.95665	4.45943
YDL185C-A_CDS	IV	126608	126835	-	NaN	YDL185C-A_CDS	YDL185C-A_CDS	No description	CDS	overlapping	0	5.77768	5.75489
YDL185W_CDS	IV	126787	130002	+	NaN	YDL185W_CDS	YDL185W_CDS	No description	CDS	overlapping	0	12.4482	12.4702
YDL184C_CDS	IV	130407	130484	-	NaN	YDL184C_CDS	YDL184C_CDS	No description	CDS	overlapping	0	7.47602	7.21917
YDL183C_CDS	IV	130871	131833	-	NaN	YDL183C_CDS	YDL183C_CDS	No description	CDS	overlapping	0	5.72218	6.10852
YDL182W_CDS	IV	133437	134723	+	NaN	YDL182W_CDS	YDL182W_CDS	No description	CDS	overlapping	0	9.59858	8.74483
YDL181W_CDS	IV	135179	135436	+	NaN	YDL181W_CDS	YDL181W_CDS	No description	CDS	overlapping	0	6.72218	7.34873
YDL180W_CDS	IV	135896	137539	+	NaN	YDL180W_CDS	YDL180W_CDS	No description	CDS	overlapping	0	8.03275	8.22882
YDL179W_CDS	IV	138291	139205	+	NaN	YDL179W_CDS	YDL179W_CDS	No description	CDS	overlapping	0	7.83766	7.82655
YDL178W_CDS	IV	139522	141114	+	NaN	YDL178W_CDS	YDL178W_CDS	No description	CDS	overlapping	0	9.07766	9.32418
YDL177C_CDS	IV	141209	141721	-	NaN	YDL177C_CDS	YDL177C_CDS	No description	CDS	overlapping	0	6.61961	6.56986
YDL176W_CDS	IV	142097	144223	+	NaN	YDL176W_CDS	YDL176W_CDS	No description	CDS	overlapping	0	7.92012	8.01681
YDL175C_CDS	IV	144484	145518	-	NaN	YDL175C_CDS	YDL175C_CDS	No description	CDS	overlapping	0	7.36264	7.35755
YDL174C_CDS	IV	145826	147589	-	NaN	YDL174C_CDS	YDL174C_CDS	No description	CDS	overlapping	0	8.95965	9.03892
YDL173W_CDS	IV	148191	149078	+	NaN	YDL173W_CDS	YDL173W_CDS	No description	CDS	overlapping	0	9.29768	9.37069
YDL172C_CDS	IV	148607	149086	-	NaN	YDL172C_CDS	YDL172C_CDS	No description	CDS	overlapping	0	8.76743	8.77808
YDL171C_CDS	IV	149203	155640	-	NaN	YDL171C_CDS	YDL171C_CDS	No description	CDS	overlapping	0	9.89524	9.84862
YDL170W_CDS	IV	156318	157904	+	NaN	YDL170W_CDS	YDL170W_CDS	No description	CDS	overlapping	0	7.42479	7.47573
YDL169C_CDS	IV	158064	158735	-	NaN	YDL169C_CDS	YDL169C_CDS	No description	CDS	overlapping	0	4.44207	5.08746
YDL168W_CDS	IV	159604	160764	+	NaN	YDL168W_CDS	YDL168W_CDS	No description	CDS	overlapping	0	9.60434	9.67419
YDL167C_CDS	IV	160995	163154	-	NaN	YDL167C_CDS	YDL167C_CDS	No description	CDS	overlapping	0	9.49477	9.19476
YDL166C_CDS	IV	163449	164042	-	NaN	YDL166C_CDS	YDL166C_CDS	No description	CDS	overlapping	0	8.30714	8.23362
YDL165W_CDS	IV	164290	164865	+	NaN	YDL165W_CDS	YDL165W_CDS	No description	CDS	overlapping	0	8.30714	8.21917
YDL164C_CDS	IV	164987	167254	-	NaN	YDL164C_CDS	YDL164C_CDS	No description	CDS	overlapping	0	8.91394	8.98014
YDL163W_CDS	IV	166956	167258	+	NaN	YDL163W_CDS	YDL163W_CDS	No description	CDS	overlapping	0	5.57332	4.9542
YDL162C_CDS	IV	167359	167715	-	NaN	YDL162C_CDS	YDL162C_CDS	No description	CDS	overlapping	0	2.04975	1
YDL161W_CDS	IV	167714	169078	+	NaN	YDL161W_CDS	YDL161W_CDS	No description	CDS	overlapping	0	9.39627	9.30834
YDL160C-A_CDS	IV	169366	169608	-	NaN	YDL160C-A_CDS	YDL160C-A_CDS	No description	CDS	overlapping	0	6.07212	6.24793
YDL160C_CDS	IV	170410	171930	-	NaN	YDL160C_CDS	YDL160C_CDS	No description	CDS	overlapping	0	8.89524	8.97154
YDL159W-A_CDS	IV	172182	172313	+	NaN	YDL159W-A_CDS	YDL159W-A_CDS	No description	CDS	overlapping	0	-0.102248	-0.152003
YDL159W_CDS	IV	172481	174028	+	NaN	YDL159W_CDS	YDL159W_CDS	No description	CDS	overlapping	0	7.75019	7.73471
YDL159C-B_CDS	IV	173056	173232	-	NaN	YDL159C-B_CDS	YDL159C-B_CDS	No description	CDS	overlapping	0	4.90774	4.64386
YDL158C_CDS	IV	173866	174174	-	NaN	YDL158C_CDS	YDL158C_CDS	No description	CDS	overlapping	0	7.25921	7.45943
YDL157C_CDS	IV	174232	174588	-	NaN	YDL157C_CDS	YDL157C_CDS	No description	CDS	overlapping	0	8.81794	8.83605
YDL156W_CDS	IV	174918	176486	+	NaN	YDL156W_CDS	YDL156W_CDS	No description	CDS	overlapping	0	7.43346	7.45943
YDL155W_CDS	IV	176773	178056	+	NaN	YDL155W_CDS	YDL155W_CDS	No description	CDS	overlapping	0	8.55358	8.82337
YDL154W_CDS	IV	178334	181039	+	NaN	YDL154W_CDS	YDL154W_CDS	No description	CDS	overlapping	0	7.38067	7.41785
YDL153C_CDS	IV	181186	183018	-	NaN	YDL153C_CDS	YDL153C_CDS	No description	CDS	overlapping	0	10.105	10.1472
YDL152W_CDS	IV	182822	183187	+	NaN	YDL152W_CDS	YDL152W_CDS	No description	CDS	overlapping	0	6.33516	6.33985
YDL151C_CDS	IV	183318	183899	-	NaN	YDL151C_CDS	YDL151C_CDS	No description	CDS	overlapping	0	7.88896	7.8392
YDL150W_CDS	IV	183343	184611	+	NaN	YDL150W_CDS	YDL150W_CDS	No description	CDS	overlapping	0	9.19696	9.15735
YDL149W_CDS	IV	184925	187918	+	NaN	YDL149W_CDS	YDL149W_CDS	No description	CDS	overlapping	0	7.3896	7.42626
YDL148C_CDS	IV	188154	190586	-	NaN	YDL148C_CDS	YDL148C_CDS	No description	CDS	overlapping	0	10.3107	10.1836
YDL147W_CDS	IV	190924	192261	+	NaN	YDL147W_CDS	YDL147W_CDS	No description	CDS	overlapping	0	10.7571	10.6891
YDL146W_CDS	IV	192750	194225	+	NaN	YDL146W_CDS	YDL146W_CDS	No description	CDS	overlapping	0	7.79795	7.72792
YDL145C_CDS	IV	194571	198176	-	NaN	YDL145C_CDS	YDL145C_CDS	No description	CDS	overlapping	0	11.5566	11.4974
YDL144C_CDS	IV	198662	199732	-	NaN	YDL144C_CDS	YDL144C_CDS	No description	CDS	overlapping	0	8.38514	8.32643
YDL143W_CDS	IV	199996	201582	+	NaN	YDL143W_CDS	YDL143W_CDS	No description	CDS	overlapping	0	11.0756	10.9076
YDL142C_CDS	IV	201719	202570	-	NaN	YDL142C_CDS	YDL142C_CDS	No description	CDS	overlapping	0	7.00395	6.6865
YDL141W_CDS	IV	203039	205111	+	NaN	YDL141W_CDS	YDL141W_CDS	No description	CDS	overlapping	0	8.87948	8.89482
YDL140C_CDS	IV	205360	210561	-	NaN	YDL140C_CDS	YDL140C_CDS	No description	CDS	overlapping	0	11.1172	10.9039
YDL139C_CDS	IV	211375	212046	-	NaN	YDL139C_CDS	YDL139C_CDS	No description	CDS	overlapping	0	5.95664	6.12928
YDL138W_CDS	IV	213351	215642	+	NaN	YDL138W_CDS	YDL138W_CDS	No description	CDS	overlapping	0	8.19441	8.0607
YDL137W_CDS	IV	216529	217074	+	NaN	YDL137W_CDS	YDL137W_CDS	No description	CDS	overlapping	0	10.8295	10.927
YDL136W_CDS	IV	217600	218367	+	NaN	YDL136W_CDS	YDL136W_CDS	No description	CDS	overlapping	0	11.9408	12.2186
YDL135C_CDS	IV	218680	219288	-	NaN	YDL135C_CDS	YDL135C_CDS	No description	CDS	overlapping	0	9.24451	9.28309
YDL134C_CDS	IV	219662	220771	-	NaN	YDL134C_CDS	YDL134C_CDS	No description	CDS	overlapping	0	9.4549	9.5216
YDL133C-A_CDS	IV	221724	221801	-	NaN	YDL133C-A_CDS	YDL133C-A_CDS	No description	CDS	overlapping	0	8.60434	8.33985
YDL133W_CDS	IV	222427	223740	+	NaN	YDL133W_CDS	YDL133W_CDS	No description	CDS	overlapping	0	8.20457	8.28077
YDL132W_CDS	IV	224304	226751	+	NaN	YDL132W_CDS	YDL132W_CDS	No description	CDS	overlapping	0	10.0069	9.99577
YDL131W_CDS	IV	227393	228715	+	NaN	YDL131W_CDS	YDL131W_CDS	No description	CDS	overlapping	0	10.6243	10.375
YDL130W-A_CDS	IV	229171	229431	+	NaN	YDL130W-A_CDS	YDL130W-A_CDS	No description	CDS	overlapping	0	7.48438	7.9542
YDL130W_CDS	IV	229906	230527	+	NaN	YDL130W_CDS	YDL130W_CDS	No description	CDS	overlapping	0	13.2228	13.2433
YDL129W_CDS	IV	231024	231899	+	NaN	YDL129W_CDS	YDL129W_CDS	No description	CDS	overlapping	0	6.77768	6.47573
YDL128W_CDS	IV	232652	233887	+	NaN	YDL128W_CDS	YDL128W_CDS	No description	CDS	overlapping	0	9.32588	9.45121
YDL127W_CDS	IV	234927	235853	+	NaN	YDL127W_CDS	YDL127W_CDS	No description	CDS	overlapping	0	8.20457	8.25739
YDL126C_CDS	IV	236157	238664	-	NaN	YDL126C_CDS	YDL126C_CDS	No description	CDS	overlapping	0	12.3432	12.3971
YDL125C_CDS	IV	239019	239606	-	NaN	YDL125C_CDS	YDL125C_CDS	No description	CDS	overlapping	0	9.80964	9.96867
YDL124W_CDS	IV	240259	241197	+	NaN	YDL124W_CDS	YDL124W_CDS	No description	CDS	overlapping	0	11.0406	11.2992
YDL123W_CDS	IV	241418	241840	+	NaN	YDL123W_CDS	YDL123W_CDS	No description	CDS	overlapping	0	6.89524	6.33985
YDL122W_CDS	IV	242552	244981	+	NaN	YDL122W_CDS	YDL122W_CDS	No description	CDS	overlapping	0	10.2701	10.1923
YDL121C_CDS	IV	245133	245582	-	NaN	YDL121C_CDS	YDL121C_CDS	No description	CDS	overlapping	0	8.33977	8.41785
YDL120W_CDS	IV	245923	246447	+	NaN	YDL120W_CDS	YDL120W_CDS	No description	CDS	overlapping	0	8.78107	8.65105
YDL119C_CDS	IV	246689	247612	-	NaN	YDL119C_CDS	YDL119C_CDS	No description	CDS	overlapping	0	7.17904	6.94251
YDL118W_CDS	IV	247302	247682	+	NaN	YDL118W_CDS	YDL118W_CDS	No description	CDS	overlapping	0	5.54161	5.12928
YDL117W_CDS	IV	248581	251238	+	NaN	YDL117W_CDS	YDL117W_CDS	No description	CDS	overlapping	0	8.9324	8.8392
YDL116W_CDS	IV	251566	253746	+	NaN	YDL116W_CDS	YDL116W_CDS	No description	CDS	overlapping	0	9.42479	9.25267
YDL115C_CDS	IV	253995	255126	-	NaN	YDL115C_CDS	YDL115C_CDS	No description	CDS	overlapping	0	8.03275	8.16992
YDL114W-A_CDS	IV	254935	255048	+	NaN	YDL114W-A_CDS	YDL114W-A_CDS	No description	CDS	overlapping	0	4.13722	3.90689
YDL114W_CDS	IV	255604	256530	+	NaN	YDL114W_CDS	YDL114W_CDS	No description	CDS	overlapping	0	2.04975	0
YDL113C_CDS	IV	256633	258555	-	NaN	YDL113C_CDS	YDL113C_CDS	No description	CDS	overlapping	0	8.0996	8.26679
YDL112W_CDS	IV	258915	263225	+	NaN	YDL112W_CDS	YDL112W_CDS	No description	CDS	overlapping	0	9.84579	9.73132
YDL111C_CDS	IV	263313	264110	-	NaN	YDL111C_CDS	YDL111C_CDS	No description	CDS	overlapping	0	8.90774	8.63662
YDL110C_CDS	IV	264512	264964	-	NaN	YDL110C_CDS	YDL110C_CDS	No description	CDS	overlapping	0	8.07212	8.25267
YDL109C_CDS	IV	265258	267201	-	NaN	YDL109C_CDS	YDL109C_CDS	No description	CDS	overlapping	0	7.24943	6.97728
YDL108W_CDS	IV	267698	268699	+	NaN	YDL108W_CDS	YDL108W_CDS	No description	CDS	overlapping	0	7.58891	7.59991
YDL107W_CDS	IV	268921	269976	+	NaN	YDL107W_CDS	YDL107W_CDS	No description	CDS	overlapping	0	6.90774	7.11894
YDL106C_CDS	IV	270222	271901	-	NaN	YDL106C_CDS	YDL106C_CDS	No description	CDS	overlapping	0	8.21466	8.25267
YDL105W_CDS	IV	272389	273597	+	NaN	YDL105W_CDS	YDL105W_CDS	No description	CDS	overlapping	0	7.04975	7.33985
YDL104C_CDS	IV	273653	274876	-	NaN	YDL104C_CDS	YDL104C_CDS	No description	CDS	overlapping	0	6.35354	6.45943
YDL103C_CDS	IV	275148	276581	-	NaN	YDL103C_CDS	YDL103C_CDS	No description	CDS	overlapping	0	9.14779	9.224
YDL102W_CDS	IV	276872	280165	+	NaN	YDL102W_CDS	YDL102W_CDS	No description	CDS	overlapping	0	8.9324	8.99718
YDL101C_CDS	IV	280307	281848	-	NaN	YDL101C_CDS	YDL101C_CDS	No description	CDS	overlapping	0	7.85065	8.24793
YDL100C_CDS	IV	282112	283176	-	NaN	YDL100C_CDS	YDL100C_CDS	No description	CDS	overlapping	0	11.0327	11.1267
YDL099W_CDS	IV	283419	284444	+	NaN	YDL099W_CDS	YDL099W_CDS	No description	CDS	overlapping	0	9.64781	9.66356
YDL098C_CDS	IV	284581	285165	-	NaN	YDL098C_CDS	YDL098C_CDS	No description	CDS	overlapping	0	6.61961	6.49185
YDL097C_CDS	IV	285391	286695	-	NaN	YDL097C_CDS	YDL097C_CDS	No description	CDS	overlapping	0	10.6736	10.6644
YDL096C_CDS	IV	286998	287324	-	NaN	YDL096C_CDS	YDL096C_CDS	No description	CDS	overlapping	0	7.52549	7.69349
YDL095W_CDS	IV	287059	289512	+	NaN	YDL095W_CDS	YDL095W_CDS	No description	CDS	overlapping	0	11.4512	11.327
YDL094C_CDS	IV	289572	290081	-	NaN	YDL094C_CDS	YDL094C_CDS	No description	CDS	overlapping	0	6.55755	6.47573
YDL093W_CDS	IV	289909	292140	+	NaN	YDL093W_CDS	YDL093W_CDS	No description	CDS	overlapping	0	8.79795	8.78136
YDL092W_CDS	IV	292781	293221	+	NaN	YDL092W_CDS	YDL092W_CDS	No description	CDS	overlapping	0	8.70081	8.82655
YDL091C_CDS	IV	293392	294759	-	NaN	YDL091C_CDS	YDL091C_CDS	No description	CDS	overlapping	0	7.53357	7.82655
YDL090C_CDS	IV	295034	296329	-	NaN	YDL090C_CDS	YDL090C_CDS	No description	CDS	overlapping	0	7.88264	7.97728
YDL089W_CDS	IV	296820	298274	+	NaN	YDL089W_CDS	YDL089W_CDS	No description	CDS	overlapping	0	8.22468	8.27146
YDL088C_CDS	IV	298417	300003	-	NaN	YDL088C_CDS	YDL088C_CDS	No description	CDS	overlapping	0	8.83766	8.8009
YDL087C_CDS	IV	300214	300999	-	NaN	YDL087C_CDS	YDL087C_CDS	No description	CDS	overlapping	0	6.58891	6.33985
YDL086W_CDS	IV	301413	302234	+	NaN	YDL086W_CDS	YDL086W_CDS	No description	CDS	overlapping	0	9.09141	9.17243
YDL086C-A_CDS	IV	301655	302089	-	NaN	YDL086C-A_CDS	YDL086C-A_CDS	No description	CDS	overlapping	0	8.58503	8.66178
YDL085C-A_CDS	IV	302464	302670	-	NaN	YDL085C-A_CDS	YDL085C-A_CDS	No description	CDS	overlapping	0	7.79122	7.69349
YDL085W_CDS	IV	303211	304848	+	NaN	YDL085W_CDS	YDL085W_CDS	No description	CDS	overlapping	0	4.95665	5.42626
YDL084W_CDS	IV	305237	306577	+	NaN	YDL084W_CDS	YDL084W_CDS	No description	CDS	overlapping	0	12.3054	12.2674
YDL083C_CDS	IV	306926	307789	-	NaN	YDL083C_CDS	YDL083C_CDS	No description	CDS	overlapping	0	12.7881	12.8331
YDL082W_CDS	IV	308424	309388	+	NaN	YDL082W_CDS	YDL082W_CDS	No description	CDS	overlapping	0	12.1982	12.2079
YDL081C_CDS	IV	309802	310122	-	NaN	YDL081C_CDS	YDL081C_CDS	No description	CDS	overlapping	0	12.7975	12.8593
YDL080C_CDS	IV	310642	312471	-	NaN	YDL080C_CDS	YDL080C_CDS	No description	CDS	overlapping	0	7.96862	8.10329
YDL079C_CDS	IV	312951	314748	-	NaN	YDL079C_CDS	YDL079C_CDS	No description	CDS	overlapping	0	6.45915	7.03342
YDL078C_CDS	IV	315357	316388	-	NaN	YDL078C_CDS	YDL078C_CDS	No description	CDS	overlapping	0	10.0184	10.1849
YDL077C_CDS	IV	316971	320120	-	NaN	YDL077C_CDS	YDL077C_CDS	No description	CDS	overlapping	0	8.29293	8.32643
YDL076C_CDS	IV	320668	321552	-	NaN	YDL076C_CDS	YDL076C_CDS	No description	CDS	overlapping	0	8.06656	8.15987
YDL075W_CDS	IV	322226	322988	+	NaN	YDL075W_CDS	YDL075W_CDS	No description	CDS	overlapping	0	12.7162	12.8484
YDL074C_CDS	IV	324047	326149	-	NaN	YDL074C_CDS	YDL074C_CDS	No description	CDS	overlapping	0	9.9232	9.96867
YDL073W_CDS	IV	326613	329567	+	NaN	YDL073W_CDS	YDL073W_CDS	No description	CDS	overlapping	0	9.24451	9.21917
YDL072C_CDS	IV	329836	330447	-	NaN	YDL072C_CDS	YDL072C_CDS	No description	CDS	overlapping	0	9.51123	9.65464
YDL071C_CDS	IV	330666	331040	-	NaN	YDL071C_CDS	YDL071C_CDS	No description	CDS	overlapping	0	3.37168	3.90689
YDL070W_CDS	IV	331024	332940	+	NaN	YDL070W_CDS	YDL070W_CDS	No description	CDS	overlapping	0	10.3739	10.2866
YDL069C_CDS	IV	333121	333810	-	NaN	YDL069C_CDS	YDL069C_CDS	No description	CDS	overlapping	0	6.88264	7.12928
YDL068W_CDS	IV	333500	333829	+	NaN	YDL068W_CDS	YDL068W_CDS	No description	CDS	overlapping	0	5.09415	5.16993
YDL067C_CDS	IV	334217	334396	-	NaN	YDL067C_CDS	YDL067C_CDS	No description	CDS	overlapping	0	6.94457	7.35755
YDL066W_CDS	IV	334835	336121	+	NaN	YDL066W_CDS	YDL066W_CDS	No description	CDS	overlapping	0	9.51328	9.55651
YDL065C_CDS	IV	336249	337277	-	NaN	YDL065C_CDS	YDL065C_CDS	No description	CDS	overlapping	0	8.82454	9.11374
YDL064W_CDS	IV	337487	338070	+	NaN	YDL064W_CDS	YDL064W_CDS	No description	CDS	overlapping	0	8.69	8.71425
YDL063C_CDS	IV	338272	340134	-	NaN	YDL063C_CDS	YDL063C_CDS	No description	CDS	overlapping	0	9.42913	9.2384
YDL062W_CDS	IV	339857	340282	+	NaN	YDL062W_CDS	YDL062W_CDS	No description	CDS	overlapping	0	6.4927	6.30378
YDL061C_CDS	IV	340628	340798	-	NaN	YDL061C_CDS	YDL061C_CDS	No description	CDS	overlapping	0	10.9981	10.9708
YDL060W_CDS	IV	341619	343985	+	NaN	YDL060W_CDS	YDL060W_CDS	No description	CDS	overlapping	0	10.0184	9.91139
YDL059C_CDS	IV	344237	344953	-	NaN	YDL059C_CDS	YDL059C_CDS	No description	CDS	overlapping	0	6.44207	5.88264
YDL058W_CDS	IV	345665	351037	+	NaN	YDL058W_CDS	YDL058W_CDS	No description	CDS	overlapping	0	10.1995	10.3498
YDL057W_CDS	IV	351434	352420	+	NaN	YDL057W_CDS	YDL057W_CDS	No description	CDS	overlapping	0	6.29768	6.18982
YDL056W_CDS	IV	352877	355378	+	NaN	YDL056W_CDS	YDL056W_CDS	No description	CDS	overlapping	0	8.77427	8.73132
YDL055C_CDS	IV	355674	356759	-	NaN	YDL055C_CDS	YDL055C_CDS	No description	CDS	overlapping	0	13.6928	13.8328
YDL054C_CDS	IV	359825	361285	-	NaN	YDL054C_CDS	YDL054C_CDS	No description	CDS	overlapping	0	7.80464	7.82018
YDL053C_CDS	IV	361699	362256	-	NaN	YDL053C_CDS	YDL053C_CDS	No description	CDS	overlapping	0	8.41608	8.31288
YDL052C_CDS	IV	362672	363583	-	NaN	YDL052C_CDS	YDL052C_CDS	No description	CDS	overlapping	0	9.4823	9.3443
YDL051W_CDS	IV	363952	364779	+	NaN	YDL051W_CDS	YDL051W_CDS	No description	CDS	overlapping	0	10.2408	10.2119
YDL050C_CDS	IV	364446	364817	-	NaN	YDL050C_CDS	YDL050C_CDS	No description	CDS	overlapping	0	9.32122	9.37069
YDL049C_CDS	IV	365068	365874	-	NaN	YDL049C_CDS	YDL049C_CDS	No description	CDS	overlapping	0	5.21968	5.49185
YDL048C_CDS	IV	366739	368211	-	NaN	YDL048C_CDS	YDL048C_CDS	No description	CDS	overlapping	0	7.83766	7.98299
YDL047W_CDS	IV	369771	370706	+	NaN	YDL047W_CDS	YDL047W_CDS	No description	CDS	overlapping	0	9.35354	9.28309
YDL046W_CDS	IV	371240	371761	+	NaN	YDL046W_CDS	YDL046W_CDS	No description	CDS	overlapping	0	9.29768	9.45738
YDL045W-A_CDS	IV	372248	372535	+	NaN	YDL045W-A_CDS	YDL045W-A_CDS	No description	CDS	overlapping	0	7.66446	7.65105
YDL045C_CDS	IV	372688	373608	-	NaN	YDL045C_CDS	YDL045C_CDS	No description	CDS	overlapping	0	7.72218	7.96578
YDL044C_CDS	IV	373967	375289	-	NaN	YDL044C_CDS	YDL044C_CDS	No description	CDS	overlapping	0	6.96862	7.36632
YDL043C_CDS	IV	375680	376480	-	NaN	YDL043C_CDS	YDL043C_CDS	No description	CDS	overlapping	0	7.66446	7.56224
YDL042C_CDS	IV	376757	378445	-	NaN	YDL042C_CDS	YDL042C_CDS	No description	CDS	overlapping	0	8.51736	8.30378
YDL041W_CDS	IV	378102	378455	+	NaN	YDL041W_CDS	YDL041W_CDS	No description	CDS	overlapping	0	5.80464	5.80735
YDL040C_CDS	IV	378874	381438	-	NaN	YDL040C_CDS	YDL040C_CDS	No description	CDS	overlapping	0	10.8368	10.7415
YDL039C_CDS	IV	381985	384081	-	NaN	YDL039C_CDS	YDL039C_CDS	No description	CDS	overlapping	0	6.60434	5.58496
YDL037C_CDS	IV	384601	385587	-	NaN	YDL037C_CDS	YDL037C_CDS	No description	CDS	overlapping	0	5.09415	4
YDL036C_CDS	IV	387513	388901	-	NaN	YDL036C_CDS	YDL036C_CDS	No description	CDS	overlapping	0	7.99812	8.00563
YDL035C_CDS	IV	389172	392057	-	NaN	YDL035C_CDS	YDL035C_CDS	No description	CDS	overlapping	0	9.18161	9.24317
YDL034W_CDS	IV	391783	392127	+	NaN	YDL034W_CDS	YDL034W_CDS	No description	CDS	overlapping	0	5.72218	5.2854
YDL033C_CDS	IV	392659	393912	-	NaN	YDL033C_CDS	YDL033C_CDS	No description	CDS	overlapping	0	7.01554	7.12928
YDL032W_CDS	IV	393690	394001	+	NaN	YDL032W_CDS	YDL032W_CDS	No description	CDS	overlapping	0	3.75019	3.70044
YDL031W_CDS	IV	394217	397204	+	NaN	YDL031W_CDS	YDL031W_CDS	No description	CDS	overlapping	0	10.281	10.0417
YDL030W_CDS	IV	397537	399129	+	NaN	YDL030W_CDS	YDL030W_CDS	No description	CDS	overlapping	0	7.78446	7.7879
YDL029W_CDS	IV	399340	400638	+	NaN	YDL029W_CDS	YDL029W_CDS	No description	CDS	overlapping	0	10.6891	10.6357
YDL028C_CDS	IV	400997	403291	-	NaN	YDL028C_CDS	YDL028C_CDS	No description	CDS	overlapping	0	8.41608	8.53528
YDL027C_CDS	IV	403695	404957	-	NaN	YDL027C_CDS	YDL027C_CDS	No description	CDS	overlapping	0	7.85065	8.12412
YDL026W_CDS	IV	404749	405060	+	NaN	YDL026W_CDS	YDL026W_CDS	No description	CDS	overlapping	0	4.90774	5.55459
YDL025C_CDS	IV	405344	407206	-	NaN	YDL025C_CDS	YDL025C_CDS	No description	CDS	overlapping	0	8.33053	8.44294
YDL025W-A_CDS	IV	405410	405514	+	NaN	YDL025W-A_CDS	YDL025W-A_CDS	No description	CDS	overlapping	0	5.21968	5.20945
YDL024C_CDS	IV	408451	409857	-	NaN	YDL024C_CDS	YDL024C_CDS	No description	CDS	overlapping	0	3.85711	4.08746
YDL022C-A_CDS	IV	409808	410056	-	NaN	YDL022C-A_CDS	YDL022C-A_CDS	No description	CDS	overlapping	0	1.04975	-0.152003
YDL023C_CDS	IV	411761	412081	-	NaN	YDL023C_CDS	YDL023C_CDS	No description	CDS	overlapping	0	7.36264	7.67243
YDL022W_CDS	IV	411825	413000	+	NaN	YDL022W_CDS	YDL022W_CDS	No description	CDS	overlapping	0	10.3626	10.6537
YDL021W_CDS	IV	413953	414888	+	NaN	YDL021W_CDS	YDL021W_CDS	No description	CDS	overlapping	0	6.23958	6.89482
YDL020C_CDS	IV	415113	416708	-	NaN	YDL020C_CDS	YDL020C_CDS	No description	CDS	overlapping	0	9.04411	9.05528
YDL019C_CDS	IV	417663	421514	-	NaN	YDL019C_CDS	YDL019C_CDS	No description	CDS	overlapping	0	9.76228	9.77808
YDL018C_CDS	IV	422833	423510	-	NaN	YDL018C_CDS	YDL018C_CDS	No description	CDS	overlapping	0	7.45915	7.44294
YDL017W_CDS	IV	424209	425732	+	NaN	YDL017W_CDS	YDL017W_CDS	No description	CDS	overlapping	0	7.4927	7.31288
YDL016C_CDS	IV	425570	425872	-	NaN	YDL016C_CDS	YDL016C_CDS	No description	CDS	overlapping	0	7.88896	8.00563
YDL015C_CDS	IV	426002	426934	-	NaN	YDL015C_CDS	YDL015C_CDS	No description	CDS	overlapping	0	10.3352	10.3955
YDL014W_CDS	IV	427364	428347	+	NaN	YDL014W_CDS	YDL014W_CDS	No description	CDS	overlapping	0	11.9875	11.8933
YDL013W_CDS	IV	429067	430926	+	NaN	YDL013W_CDS	YDL013W_CDS	No description	CDS	overlapping	0	8.34896	8.29921
YDL012C_CDS	IV	431108	431517	-	NaN	YDL012C_CDS	YDL012C_CDS	No description	CDS	overlapping	0	7.73626	7.80735
YDL011C_CDS	IV	432308	432631	-	NaN	YDL011C_CDS	YDL011C_CDS	No description	CDS	overlapping	0	6.1995	6.2854
YDL010W_CDS	IV	432330	433025	+	NaN	YDL010W_CDS	YDL010W_CDS	No description	CDS	overlapping	0	7.81794	7.97728
YDL009C_CDS	IV	432925	433248	-	NaN	YDL009C_CDS	YDL009C_CDS	No description	CDS	overlapping	0	6.96862	7.52356
YDL008W_CDS	IV	433497	433994	+	NaN	YDL008W_CDS	YDL008W_CDS	No description	CDS	overlapping	0	7.22966	7.35755
YDL007C-A_CDS	IV	436567	436824	-	NaN	YDL007C-A_CDS	YDL007C-A_CDS	No description	CDS	overlapping	0	-0.102248	-0.152003
YDL007W_CDS	IV	438047	439360	+	NaN	YDL007W_CDS	YDL007W_CDS	No description	CDS	overlapping	0	10.7887	10.888
YDL006W_CDS	IV	439909	440754	+	NaN	YDL006W_CDS	YDL006W_CDS	No description	CDS	overlapping	0	8.0213	8.08215
YDL005C_CDS	IV	441014	442309	-	NaN	YDL005C_CDS	YDL005C_CDS	No description	CDS	overlapping	0	9.07766	8.86109
YDL004W_CDS	IV	443029	443511	+	NaN	YDL004W_CDS	YDL004W_CDS	No description	CDS	overlapping	0	9.43992	9.60363
YDL003W_CDS	IV	444683	446383	+	NaN	YDL003W_CDS	YDL003W_CDS	No description	CDS	overlapping	0	9.59858	9.7879
YDL002C_CDS	IV	446967	447578	-	NaN	YDL002C_CDS	YDL002C_CDS	No description	CDS	overlapping	0	7.96862	7.85175
YDL001W_CDS	IV	447984	449276	+	NaN	YDL001W_CDS	YDL001W_CDS	No description	CDS	overlapping	0	7.764	7.76818
YDR001C_CDS	IV	450220	452475	-	NaN	YDR001C_CDS	YDR001C_CDS	No description	CDS	overlapping	0	10.0818	10.1948
YDR002W_CDS	IV	453045	453650	+	NaN	YDR002W_CDS	YDR002W_CDS	No description	CDS	overlapping	0	11.4813	11.5464
YDR003W_CDS	IV	454122	454754	+	NaN	YDR003W_CDS	YDR003W_CDS	No description	CDS	overlapping	0	7.20963	7.36632
YDR003W-A_CDS	IV	454782	454904	+	NaN	YDR003W-A_CDS	YDR003W-A_CDS	No description	CDS	overlapping	0	5.69361	5.08746
YDR004W_CDS	IV	455201	456583	+	NaN	YDR004W_CDS	YDR004W_CDS	No description	CDS	overlapping	0	7.764	8.00563
YDR005C_CDS	IV	456836	458103	-	NaN	YDR005C_CDS	YDR005C_CDS	No description	CDS	overlapping	0	7.90774	7.98869
YDR006C_CDS	IV	458542	461247	-	NaN	YDR006C_CDS	YDR006C_CDS	No description	CDS	overlapping	0	9.25188	9.05799
YDR007W_CDS	IV	461842	462516	+	NaN	YDR007W_CDS	YDR007W_CDS	No description	CDS	overlapping	0	8.41608	8.39661
YDR008C_CDS	IV	462252	462602	-	NaN	YDR008C_CDS	YDR008C_CDS	No description	CDS	overlapping	0	7.79122	7.57743
YDR009W_CDS	IV	463434	464996	+	NaN	YDR009W_CDS	YDR009W_CDS	No description	CDS	overlapping	0	5.90774	5.58496
YDR010C_CDS	IV	465051	465383	-	NaN	YDR010C_CDS	YDR010C_CDS	No description	CDS	overlapping	0	2.85711	3.16993
YDR011W_CDS	IV	465919	470424	+	NaN	YDR011W_CDS	YDR011W_CDS	No description	CDS	overlapping	0	12.3386	12.0715
YDR012W_CDS	IV	471853	472941	+	NaN	YDR012W_CDS	YDR012W_CDS	No description	CDS	overlapping	0	13.4247	13.384
YDR013W_CDS	IV	473157	473783	+	NaN	YDR013W_CDS	YDR013W_CDS	No description	CDS	overlapping	0	7.00395	7.09803
YDR014W_CDS	IV	474046	475989	+	NaN	YDR014W_CDS	YDR014W_CDS	No description	CDS	overlapping	0	7.11584	7.26679
YDR014W-A_CDS	IV	477797	478285	+	NaN	YDR014W-A_CDS	YDR014W-A_CDS	No description	CDS	overlapping	0	2.37168	2.80735
YDR015C_CDS	IV	477960	478199	-	NaN	YDR015C_CDS	YDR015C_CDS	No description	CDS	overlapping	0	1.04975	2.58496
YDR016C_CDS	IV	478474	478758	-	NaN	YDR016C_CDS	YDR016C_CDS	No description	CDS	overlapping	0	6.45915	6.58496
YDR017C_CDS	IV	479115	482267	-	NaN	YDR017C_CDS	YDR017C_CDS	No description	CDS	overlapping	0	9.5194	9.49586
YDR018C_CDS	IV	482670	483860	-	NaN	YDR018C_CDS	YDR018C_CDS	No description	CDS	overlapping	0	4.69361	4.70044
YDR019C_CDS	IV	484163	485365	-	NaN	YDR019C_CDS	YDR019C_CDS	No description	CDS	overlapping	0	8.42913	8.26679
YDR020C_CDS	IV	485746	486444	-	NaN	YDR020C_CDS	YDR020C_CDS	No description	CDS	overlapping	0	6.92012	6.97728
YDR021W_CDS	IV	486804	488003	+	NaN	YDR021W_CDS	YDR021W_CDS	No description	CDS	overlapping	0	7.88264	7.52356
YDR022C_CDS	IV	488072	488662	-	NaN	YDR022C_CDS	YDR022C_CDS	No description	CDS	overlapping	0	6.42479	6.79442
YDR023W_CDS	IV	489508	490896	+	NaN	YDR023W_CDS	YDR023W_CDS	No description	CDS	overlapping	0	12.1912	12.2811
YDR024W_CDS	IV	491017	491502	+	NaN	YDR024W_CDS	YDR024W_CDS	No description	CDS	overlapping	0	6.31654	6.26679
YDR025W_CDS	IV	491515	492324	+	NaN	YDR025W_CDS	YDR025W_CDS	No description	CDS	overlapping	0	12.6972	12.5003
YDR026C_CDS	IV	492556	494268	-	NaN	YDR026C_CDS	YDR026C_CDS	No description	CDS	overlapping	0	8.76743	8.69349
YDR027C_CDS	IV	494649	497318	-	NaN	YDR027C_CDS	YDR027C_CDS	No description	CDS	overlapping	0	8.95965	9.13186
YDR028C_CDS	IV	497835	500879	-	NaN	YDR028C_CDS	YDR028C_CDS	No description	CDS	overlapping	0	10.4139	10.3542
YDR029W_CDS	IV	501100	501414	+	NaN	YDR029W_CDS	YDR029W_CDS	No description	CDS	overlapping	0	5.44207	5.72792
YDR030C_CDS	IV	501753	503273	-	NaN	YDR030C_CDS	YDR030C_CDS	No description	CDS	overlapping	0	6.63472	6.67243
YDR031W_CDS	IV	503498	503863	+	NaN	YDR031W_CDS	YDR031W_CDS	No description	CDS	overlapping	0	5.95664	6.49185
YDR032C_CDS	IV	504099	504695	-	NaN	YDR032C_CDS	YDR032C_CDS	No description	CDS	overlapping	0	10.4388	10.6475
YDR033W_CDS	IV	508147	509109	+	NaN	YDR033W_CDS	YDR033W_CDS	No description	CDS	overlapping	0	13.1943	13.0741
YDR034C_CDS	IV	509737	512109	-	NaN	YDR034C_CDS	YDR034C_CDS	No description	CDS	overlapping	0	8.95364	8.71081
YDR034C-D_CDS	IV	514043	519356	-	NaN	YDR034C-D_CDS	YDR034C-D_CDS	No description	CDS	overlapping	0	10.5305	8.39232
YDR034C-C_CDS	IV	518040	519356	-	NaN	YDR034C-C_CDS	YDR034C-C_CDS	No description	CDS	overlapping	0	8.65709	4.24793
YDR034C-A_CDS	IV	520516	520692	-	NaN	YDR034C-A_CDS	YDR034C-A_CDS	No description	CDS	overlapping	0	2.37168	2.32193
YDR034W-B_CDS	IV	521314	521469	+	NaN	YDR034W-B_CDS	YDR034W-B_CDS	No description	CDS	overlapping	0	1.04975	1.58496
YDR035W_CDS	IV	521816	522928	+	NaN	YDR035W_CDS	YDR035W_CDS	No description	CDS	overlapping	0	10.0846	10.1072
YDR036C_CDS	IV	523211	524713	-	NaN	YDR036C_CDS	YDR036C_CDS	No description	CDS	overlapping	0	9.0996	8.97154
YDR037W_CDS	IV	525440	527215	+	NaN	YDR037W_CDS	YDR037W_CDS	No description	CDS	overlapping	0	12.4018	12.2372
YDR038C_CDS	IV	527422	530697	-	NaN	YDR038C_CDS	YDR038C_CDS	No description	CDS	overlapping	0	9.1239	9.06339
YDR039C_CDS	IV	531307	534582	-	NaN	YDR039C_CDS	YDR039C_CDS	No description	CDS	overlapping	0	9.33053	9.19229
YDR040C_CDS	IV	535192	538467	-	NaN	YDR040C_CDS	YDR040C_CDS	No description	CDS	overlapping	0	9.21215	9.11114
YDR041W_CDS	IV	539803	540414	+	NaN	YDR041W_CDS	YDR041W_CDS	No description	CDS	overlapping	0	8.27376	8.56605
YDR042C_CDS	IV	540601	541203	-	NaN	YDR042C_CDS	YDR042C_CDS	No description	CDS	overlapping	0	3.63472	3.90689
YDR043C_CDS	IV	542674	543369	-	NaN	YDR043C_CDS	YDR043C_CDS	No description	CDS	overlapping	0	6.09415	6.65821
YDR044W_CDS	IV	546642	547628	+	NaN	YDR044W_CDS	YDR044W_CDS	No description	CDS	overlapping	0	8.73275	8.87036
YDR045C_CDS	IV	547978	548310	-	NaN	YDR045C_CDS	YDR045C_CDS	No description	CDS	overlapping	0	7.79122	8.00563
YDR046C_CDS	IV	548762	550576	-	NaN	YDR046C_CDS	YDR046C_CDS	No description	CDS	overlapping	0	10.2762	10.3945
YDR047W_CDS	IV	551860	552948	+	NaN	YDR047W_CDS	YDR047W_CDS	No description	CDS	overlapping	0	9.78954	9.79928
YDR048C_CDS	IV	553084	553398	-	NaN	YDR048C_CDS	YDR048C_CDS	No description	CDS	overlapping	0	3.50919	4.08746
YDR049W_CDS	IV	553254	555152	+	NaN	YDR049W_CDS	YDR049W_CDS	No description	CDS	overlapping	0	8.54561	8.57365
YDR050C_CDS	IV	555726	556472	-	NaN	YDR050C_CDS	YDR050C_CDS	No description	CDS	overlapping	0	14.6722	14.7013
YDR051C_CDS	IV	557056	558060	-	NaN	YDR051C_CDS	YDR051C_CDS	No description	CDS	overlapping	0	8.38067	8.5157
YDR052C_CDS	IV	558511	560625	-	NaN	YDR052C_CDS	YDR052C_CDS	No description	CDS	overlapping	0	9.32588	9.27146
YDR053W_CDS	IV	560249	560644	+	NaN	YDR053W_CDS	YDR053W_CDS	No description	CDS	overlapping	0	6.33516	6.75489
YDR054C_CDS	IV	561440	562327	-	NaN	YDR054C_CDS	YDR054C_CDS	No description	CDS	overlapping	0	8.9385	8.96578
YDR055W_CDS	IV	563527	564861	+	NaN	YDR055W_CDS	YDR055W_CDS	No description	CDS	overlapping	0	10.3118	10.0512
YDR056C_CDS	IV	565023	565640	-	NaN	YDR056C_CDS	YDR056C_CDS	No description	CDS	overlapping	0	8.91703	9.13443
YDR057W_CDS	IV	565927	567555	+	NaN	YDR057W_CDS	YDR057W_CDS	No description	CDS	overlapping	0	7.64967	7.94837
YDR058C_CDS	IV	567723	568703	-	NaN	YDR058C_CDS	YDR058C_CDS	No description	CDS	overlapping	0	6.72218	6.74147
YDR059C_CDS	IV	569234	569770	-	NaN	YDR059C_CDS	YDR059C_CDS	No description	CDS	overlapping	0	6.40731	6.40939
YDR060W_CDS	IV	570649	573726	+	NaN	YDR060W_CDS	YDR060W_CDS	No description	CDS	overlapping	0	10.9664	10.7855
YDR061W_CDS	IV	574164	575783	+	NaN	YDR061W_CDS	YDR061W_CDS	No description	CDS	overlapping	0	8.4549	8.51175
YDR062W_CDS	IV	576474	578159	+	NaN	YDR062W_CDS	YDR062W_CDS	No description	CDS	overlapping	0	10.8038	10.6609
YDR063W_CDS	IV	578663	579112	+	NaN	YDR063W_CDS	YDR063W_CDS	No description	CDS	overlapping	0	8.51736	8.6865
YDR064W_CDS	IV	579458	580452	+	NaN	YDR064W_CDS	YDR064W_CDS	No description	CDS	overlapping	0	13.2955	13.2886
YDR065W_CDS	IV	580687	581784	+	NaN	YDR065W_CDS	YDR065W_CDS	No description	CDS	overlapping	0	7.1687	7.10852
YDR066C_CDS	IV	581908	582498	-	NaN	YDR066C_CDS	YDR066C_CDS	No description	CDS	overlapping	0	6.57332	6.65821
YDR067C_CDS	IV	582791	583465	-	NaN	YDR067C_CDS	YDR067C_CDS	No description	CDS	overlapping	0	7.14779	6.97728
YDR068W_CDS	IV	583713	584645	+	NaN	YDR068W_CDS	YDR068W_CDS	No description	CDS	overlapping	0	8.76056	8.86728
YDR069C_CDS	IV	584939	587719	-	NaN	YDR069C_CDS	YDR069C_CDS	No description	CDS	overlapping	0	8.27857	8.12412
YDR070C_CDS	IV	588098	588379	-	NaN	YDR070C_CDS	YDR070C_CDS	No description	CDS	overlapping	0	4.29768	4.64386
YDR071C_CDS	IV	588827	589402	-	NaN	YDR071C_CDS	YDR071C_CDS	No description	CDS	overlapping	0	9.9324	9.90839
YDR072C_CDS	IV	589761	591344	-	NaN	YDR072C_CDS	YDR072C_CDS	No description	CDS	overlapping	0	9.4117	9.31061
YDR073W_CDS	IV	592439	592948	+	NaN	YDR073W_CDS	YDR073W_CDS	No description	CDS	overlapping	0	7.51736	7.20945
YDR074W_CDS	IV	593893	596583	+	NaN	YDR074W_CDS	YDR074W_CDS	No description	CDS	overlapping	0	10.101	10.3276
YDR075W_CDS	IV	597156	598082	+	NaN	YDR075W_CDS	YDR075W_CDS	No description	CDS	overlapping	0	7.67181	7.71425
YDR076W_CDS	IV	598468	599688	+	NaN	YDR076W_CDS	YDR076W_CDS	No description	CDS	overlapping	0	6.45915	6.52356
YDR077W_CDS	IV	600793	601809	+	NaN	YDR077W_CDS	YDR077W_CDS	No description	CDS	overlapping	0	13.267	13.3892
YDR078C_CDS	IV	602198	602869	-	NaN	YDR078C_CDS	YDR078C_CDS	No description	CDS	overlapping	0	6.21968	6.2854
YDR079W_CDS	IV	603064	603399	+	NaN	YDR079W_CDS	YDR079W_CDS	No description	CDS	overlapping	0	6.66446	6.62936
YDR079C-A_CDS	IV	603593	603811	-	NaN	YDR079C-A_CDS	YDR079C-A_CDS	No description	CDS	overlapping	0	5.50919	5.78136
YDR080W_CDS	IV	604008	606986	+	NaN	YDR080W_CDS	YDR080W_CDS	No description	CDS	overlapping	0	8.60817	8.62936
YDR081C_CDS	IV	607304	610081	-	NaN	YDR081C_CDS	YDR081C_CDS	No description	CDS	overlapping	0	8.87948	8.69349
YDR082W_CDS	IV	610441	611925	+	NaN	YDR082W_CDS	YDR082W_CDS	No description	CDS	overlapping	0	7.52549	7.13955
YDR083W_CDS	IV	612073	613251	+	NaN	YDR083W_CDS	YDR083W_CDS	No description	CDS	overlapping	0	9.4655	9.45943
YDR084C_CDS	IV	613405	614004	-	NaN	YDR084C_CDS	YDR084C_CDS	No description	CDS	overlapping	0	8.31654	8.34873
YDR085C_CDS	IV	614288	616150	-	NaN	YDR085C_CDS	YDR085C_CDS	No description	CDS	overlapping	0	7.34438	7.78136
YDR086C_CDS	IV	616928	617170	-	NaN	YDR086C_CDS	YDR086C_CDS	No description	CDS	overlapping	0	9.80964	10.0293
YDR087C_CDS	IV	617470	618306	-	NaN	YDR087C_CDS	YDR087C_CDS	No description	CDS	overlapping	0	8.78447	8.8392
YDR088C_CDS	IV	618497	619645	-	NaN	YDR088C_CDS	YDR088C_CDS	No description	CDS	overlapping	0	7.8763	7.87652
YDR089W_CDS	IV	622112	624721	+	NaN	YDR089W_CDS	YDR089W_CDS	No description	CDS	overlapping	0	9.20963	8.98869
YDR090C_CDS	IV	625066	625998	-	NaN	YDR090C_CDS	YDR090C_CDS	No description	CDS	overlapping	0	7.66446	7.44294
YDR091C_CDS	IV	626708	628534	-	NaN	YDR091C_CDS	YDR091C_CDS	No description	CDS	overlapping	0	10.5595	10.5507
YDR092W_CDS	IV	629876	630605	+	NaN	YDR092W_CDS	YDR092W_CDS	No description	CDS	overlapping	0	8.52953	8.65464
YDR093W_CDS	IV	631282	636120	+	NaN	YDR093W_CDS	YDR093W_CDS	No description	CDS	overlapping	0	10.2147	9.92481
YDR094W_CDS	IV	635840	636175	+	NaN	YDR094W_CDS	YDR094W_CDS	No description	CDS	overlapping	0	6.63472	6.14975
YDR095C_CDS	IV	636117	636527	-	NaN	YDR095C_CDS	YDR095C_CDS	No description	CDS	overlapping	0	3.50919	4.16993
YDR096W_CDS	IV	637139	639823	+	NaN	YDR096W_CDS	YDR096W_CDS	No description	CDS	overlapping	0	7.83766	7.74147
YDR097C_CDS	IV	640109	643837	-	NaN	YDR097C_CDS	YDR097C_CDS	No description	CDS	overlapping	0	9.11853	9.08746
YDR098C_CDS	IV	644178	644930	-	NaN	YDR098C_CDS	YDR098C_CDS	No description	CDS	overlapping	0	9.55358	9.57554
YDR098C-B_CDS	IV	645858	651126	-	NaN	YDR098C-B_CDS	YDR098C-B_CDS	No description	CDS	overlapping	0	9.18675	9.09803
YDR098C-A_CDS	IV	649804	651126	-	NaN	YDR098C-A_CDS	YDR098C-A_CDS	No description	CDS	overlapping	0	3.21968	4.24793
YDR099W_CDS	IV	653607	654428	+	NaN	YDR099W_CDS	YDR099W_CDS	No description	CDS	overlapping	0	11.3812	11.4445
YDR100W_CDS	IV	655013	655444	+	NaN	YDR100W_CDS	YDR100W_CDS	No description	CDS	overlapping	0	8.53759	8.47978
YDR101C_CDS	IV	655686	657467	-	NaN	YDR101C_CDS	YDR101C_CDS	No description	CDS	overlapping	0	10.1739	9.93664
YDR102C_CDS	IV	657648	657980	-	NaN	YDR102C_CDS	YDR102C_CDS	No description	CDS	overlapping	0	2.37168	3
YDR103W_CDS	IV	658350	661103	+	NaN	YDR103W_CDS	YDR103W_CDS	No description	CDS	overlapping	0	9.05538	8.93664
YDR104C_CDS	IV	661173	664910	-	NaN	YDR104C_CDS	YDR104C_CDS	No description	CDS	overlapping	0	7.66446	7.59246
YDR105C_CDS	IV	665349	666770	-	NaN	YDR105C_CDS	YDR105C_CDS	No description	CDS	overlapping	0	8.47602	8.51175
YDR106W_CDS	IV	667004	667858	+	NaN	YDR106W_CDS	YDR106W_CDS	No description	CDS	overlapping	0	4.37168	4.16993
YDR107C_CDS	IV	669016	671034	-	NaN	YDR107C_CDS	YDR107C_CDS	No description	CDS	overlapping	0	7.97457	8.03342
YDR108W_CDS	IV	671269	673365	+	NaN	YDR108W_CDS	YDR108W_CDS	No description	CDS	overlapping	0	8.05538	7.89482
YDR109C_CDS	IV	673520	675667	-	NaN	YDR109C_CDS	YDR109C_CDS	No description	CDS	overlapping	0	7.9324	8.01123
YDR110W_CDS	IV	676102	677802	+	NaN	YDR110W_CDS	YDR110W_CDS	No description	CDS	overlapping	0	8.58891	8.61838
YDR111C_CDS	IV	678241	679764	-	NaN	YDR111C_CDS	YDR111C_CDS	No description	CDS	overlapping	0	8.18931	8.15482
YDR112W_CDS	IV	679544	679852	+	NaN	YDR112W_CDS	YDR112W_CDS	No description	CDS	overlapping	0	5.77768	5.67243
YDR113C_CDS	IV	680496	681617	-	NaN	YDR113C_CDS	YDR113C_CDS	No description	CDS	overlapping	0	8.07766	8.24793
YDR114C_CDS	IV	681924	682226	-	NaN	YDR114C_CDS	YDR114C_CDS	No description	CDS	overlapping	0	2.37168	2
YDR115W_CDS	IV	682175	682492	+	NaN	YDR115W_CDS	YDR115W_CDS	No description	CDS	overlapping	0	7.84417	7.94837
YDR116C_CDS	IV	682724	683581	-	NaN	YDR116C_CDS	YDR116C_CDS	No description	CDS	overlapping	0	8.38067	8.43879
YDR117C_CDS	IV	683946	685643	-	NaN	YDR117C_CDS	YDR117C_CDS	No description	CDS	overlapping	0	8.88265	8.92481
YDR118W_CDS	IV	685882	687840	+	NaN	YDR118W_CDS	YDR118W_CDS	No description	CDS	overlapping	0	7.57332	7.41785
YDR118W-A_CDS	IV	687768	687884	+	NaN	YDR118W-A_CDS	YDR118W-A_CDS	No description	CDS	overlapping	0	3.50919	3.58496
YDR119W_CDS	IV	688227	690533	+	NaN	YDR119W_CDS	YDR119W_CDS	No description	CDS	overlapping	0	9.9908	10.0375
YDR119W-A_CDS	IV	691014	691214	+	NaN	YDR119W-A_CDS	YDR119W-A_CDS	No description	CDS	overlapping	0	1.63472	1
YDR120C_CDS	IV	691549	693261	-	NaN	YDR120C_CDS	YDR120C_CDS	No description	CDS	overlapping	0	9.89524	9.77149
YDR121W_CDS	IV	693585	694175	+	NaN	YDR121W_CDS	YDR121W_CDS	No description	CDS	overlapping	0	7.81131	7.69349
YDR122W_CDS	IV	694700	697894	+	NaN	YDR122W_CDS	YDR122W_CDS	No description	CDS	overlapping	0	9.47812	9.47168
YDR123C_CDS	IV	698554	699468	-	NaN	YDR123C_CDS	YDR123C_CDS	No description	CDS	overlapping	0	7.02703	7
YDR124W_CDS	IV	700315	701289	+	NaN	YDR124W_CDS	YDR124W_CDS	No description	CDS	overlapping	0	6.31654	6.62936
YDR125C_CDS	IV	701397	702758	-	NaN	YDR125C_CDS	YDR125C_CDS	No description	CDS	overlapping	0	6.27857	6.44294
YDR126W_CDS	IV	703234	704244	+	NaN	YDR126W_CDS	YDR126W_CDS	No description	CDS	overlapping	0	6.3896	6.18982
YDR127W_CDS	IV	704484	709250	+	NaN	YDR127W_CDS	YDR127W_CDS	No description	CDS	overlapping	0	10.2701	10.2216
YDR128W_CDS	IV	709549	712995	+	NaN	YDR128W_CDS	YDR128W_CDS	No description	CDS	overlapping	0	9.04128	9.05257
YDR129C_CDS	IV	713340	715379	-	NaN	YDR129C_CDS	YDR129C_CDS	No description	CDS	overlapping	0	10.7371	10.9285
YDR130C_CDS	IV	715747	716622	-	NaN	YDR130C_CDS	YDR130C_CDS	No description	CDS	overlapping	0	7.15828	7.3837
YDR131C_CDS	IV	716790	718460	-	NaN	YDR131C_CDS	YDR131C_CDS	No description	CDS	overlapping	0	6.98049	7.11894
YDR132C_CDS	IV	718816	720303	-	NaN	YDR132C_CDS	YDR132C_CDS	No description	CDS	overlapping	0	6.99227	7.12928
YDR133C_CDS	IV	720962	721297	-	NaN	YDR133C_CDS	YDR133C_CDS	No description	CDS	overlapping	0	11.1205	11.3998
YDR134C_CDS	IV	721071	721481	-	NaN	YDR134C_CDS	YDR134C_CDS	No description	CDS	overlapping	0	11.0976	11.3225
YDR135C_CDS	IV	723004	727551	-	NaN	YDR135C_CDS	YDR135C_CDS	No description	CDS	overlapping	0	10.6082	10.5565
YDR136C_CDS	IV	727711	728283	-	NaN	YDR136C_CDS	YDR136C_CDS	No description	CDS	overlapping	0	1.63472	1
YDR137W_CDS	IV	728259	730250	+	NaN	YDR137W_CDS	YDR137W_CDS	No description	CDS	overlapping	0	8.4117	8.60363
YDR138W_CDS	IV	730578	732836	+	NaN	YDR138W_CDS	YDR138W_CDS	No description	CDS	overlapping	0	8.62718	8.48784
YDR139C_CDS	IV	733618	733924	-	NaN	YDR139C_CDS	YDR139C_CDS	No description	CDS	overlapping	0	7.90774	8.07146
YDR140W_CDS	IV	734138	734803	+	NaN	YDR140W_CDS	YDR140W_CDS	No description	CDS	overlapping	0	7.54161	7.34873
YDR141C_CDS	IV	734901	739997	-	NaN	YDR141C_CDS	YDR141C_CDS	No description	CDS	overlapping	0	9.56151	9.46964
YDR142C_CDS	IV	740473	741600	-	NaN	YDR142C_CDS	YDR142C_CDS	No description	CDS	overlapping	0	7.17904	7.25739
YDR143C_CDS	IV	742042	743874	-	NaN	YDR143C_CDS	YDR143C_CDS	No description	CDS	overlapping	0	8.84417	8.66534
YDR144C_CDS	IV	744311	746101	-	NaN	YDR144C_CDS	YDR144C_CDS	No description	CDS	overlapping	0	9.85227	9.7039
YDR145W_CDS	IV	746738	748357	+	NaN	YDR145W_CDS	YDR145W_CDS	No description	CDS	overlapping	0	9.58114	9.54303
YDR146C_CDS	IV	748613	750742	-	NaN	YDR146C_CDS	YDR146C_CDS	No description	CDS	overlapping	0	9.30478	9.08746
YDR147W_CDS	IV	751631	753235	+	NaN	YDR147W_CDS	YDR147W_CDS	No description	CDS	overlapping	0	8.25921	8.11894
YDR148C_CDS	IV	753675	755066	-	NaN	YDR148C_CDS	YDR148C_CDS	No description	CDS	overlapping	0	9.69541	9.81538
YDR149C_CDS	IV	755555	756262	-	NaN	YDR149C_CDS	YDR149C_CDS	No description	CDS	overlapping	0	5.88264	5.61471
YDR150W_CDS	IV	755628	763874	+	NaN	YDR150W_CDS	YDR150W_CDS	No description	CDS	overlapping	0	10.027	9.97871
YDR151C_CDS	IV	764178	765155	-	NaN	YDR151C_CDS	YDR151C_CDS	No description	CDS	overlapping	0	8.33053	8.15482
YDR152W_CDS	IV	765706	766503	+	NaN	YDR152W_CDS	YDR152W_CDS	No description	CDS	overlapping	0	9.33053	9.29462
YDR153C_CDS	IV	766736	767971	-	NaN	YDR153C_CDS	YDR153C_CDS	No description	CDS	overlapping	0	8.77768	8.58872
YDR154C_CDS	IV	768403	768753	-	NaN	YDR154C_CDS	YDR154C_CDS	No description	CDS	overlapping	0	12.9245	12.9586
YDR155C_CDS	IV	768512	769000	-	NaN	YDR155C_CDS	YDR155C_CDS	No description	CDS	overlapping	0	13.2897	13.3274
YDR156W_CDS	IV	769525	769938	+	NaN	YDR156W_CDS	YDR156W_CDS	No description	CDS	overlapping	0	7.84417	8.02791
YDR157W_CDS	IV	769931	770332	+	NaN	YDR157W_CDS	YDR157W_CDS	No description	CDS	overlapping	0	6.55755	6.30378
YDR158W_CDS	IV	770357	771454	+	NaN	YDR158W_CDS	YDR158W_CDS	No description	CDS	overlapping	0	11.3896	11.3701
YDR159W_CDS	IV	771877	775782	+	NaN	YDR159W_CDS	YDR159W_CDS	No description	CDS	overlapping	0	9.22468	9.05257
YDR160W_CDS	IV	776163	778721	+	NaN	YDR160W_CDS	YDR160W_CDS	No description	CDS	overlapping	0	7.94457	8.21432
YDR161W_CDS	IV	779043	780206	+	NaN	YDR161W_CDS	YDR161W_CDS	No description	CDS	overlapping	0	9.44207	9.42417
YDR162C_CDS	IV	780390	781100	-	NaN	YDR162C_CDS	YDR162C_CDS	No description	CDS	overlapping	0	7.78446	7.82018
YDR163W_CDS	IV	781423	781950	+	NaN	YDR163W_CDS	YDR163W_CDS	No description	CDS	overlapping	0	7.08318	7.46761
YDR164C_CDS	IV	782041	784215	-	NaN	YDR164C_CDS	YDR164C_CDS	No description	CDS	overlapping	0	8.8013	8.87345
YDR165W_CDS	IV	784871	786205	+	NaN	YDR165W_CDS	YDR165W_CDS	No description	CDS	overlapping	0	9.76572	9.66888
YDR166C_CDS	IV	786306	789221	-	NaN	YDR166C_CDS	YDR166C_CDS	No description	CDS	overlapping	0	8.97457	8.79766
YDR167W_CDS	IV	789449	790069	+	NaN	YDR167W_CDS	YDR167W_CDS	No description	CDS	overlapping	0	8.21968	8.36194
YDR168W_CDS	IV	790328	791848	+	NaN	YDR168W_CDS	YDR168W_CDS	No description	CDS	overlapping	0	9.84579	9.94251
YDR169C_CDS	IV	792348	793889	-	NaN	YDR169C_CDS	YDR169C_CDS	No description	CDS	overlapping	0	8.52953	8.49985
YDR169C-A_CDS	IV	794574	794723	-	NaN	YDR169C-A_CDS	YDR169C-A_CDS	No description	CDS	overlapping	0	2.37168	1.58496
YDR170C_CDS	IV	796193	802222	-	NaN	YDR170C_CDS	YDR170C_CDS	No description	CDS	overlapping	0	10.7511	10.6312
YDR170W-A_CDS	IV	803195	804517	+	NaN	YDR170W-A_CDS	YDR170W-A_CDS	No description	CDS	overlapping	0	7.21968	7.20945
YDR171W_CDS	IV	806621	807748	+	NaN	YDR171W_CDS	YDR171W_CDS	No description	CDS	overlapping	0	8.65709	9.15482
YDR172W_CDS	IV	808324	810381	+	NaN	YDR172W_CDS	YDR172W_CDS	No description	CDS	overlapping	0	11.4974	11.4863
YDR173C_CDS	IV	810565	811632	-	NaN	YDR173C_CDS	YDR173C_CDS	No description	CDS	overlapping	0	7.26892	7.30378
YDR174W_CDS	IV	812110	812850	+	NaN	YDR174W_CDS	YDR174W_CDS	No description	CDS	overlapping	0	10.3918	10.4512
YDR175C_CDS	IV	813193	814152	-	NaN	YDR175C_CDS	YDR175C_CDS	No description	CDS	overlapping	0	8.27376	8.57743
YDR176W_CDS	IV	814452	816560	+	NaN	YDR176W_CDS	YDR176W_CDS	No description	CDS	overlapping	0	9.1661	9.37287
YDR177W_CDS	IV	816878	817525	+	NaN	YDR177W_CDS	YDR177W_CDS	No description	CDS	overlapping	0	9.27134	9.35094
YDR178W_CDS	IV	817950	818495	+	NaN	YDR178W_CDS	YDR178W_CDS	No description	CDS	overlapping	0	7.78446	8.09803
YDR179C_CDS	IV	818708	819196	-	NaN	YDR179C_CDS	YDR179C_CDS	No description	CDS	overlapping	0	6.42479	6.2854
YDR179W-A_CDS	IV	819433	820824	+	NaN	YDR179W-A_CDS	YDR179W-A_CDS	No description	CDS	overlapping	0	7.35354	7.35755
YDR180W_CDS	IV	821295	825776	+	NaN	YDR180W_CDS	YDR180W_CDS	No description	CDS	overlapping	0	8.4927	8.37504
YDR181C_CDS	IV	825910	827355	-	NaN	YDR181C_CDS	YDR181C_CDS	No description	CDS	overlapping	0	7.80464	7.90689
YDR182W_CDS	IV	827582	829057	+	NaN	YDR182W_CDS	YDR182W_CDS	No description	CDS	overlapping	0	9.20204	9.26679
YDR182W-A_CDS	IV	829151	829354	+	NaN	YDR182W-A_CDS	YDR182W-A_CDS	No description	CDS	overlapping	0	3.85711	3.58496
YDR183W_CDS	IV	829585	830277	+	NaN	YDR183W_CDS	YDR183W_CDS	No description	CDS	overlapping	0	6.86993	7.10852
YDR183C-A_CDS	IV	830397	830654	-	NaN	YDR183C-A_CDS	YDR183C-A_CDS	No description	CDS	overlapping	0	6.11584	6.10852
YDR184C_CDS	IV	830629	831513	-	NaN	YDR184C_CDS	YDR184C_CDS	No description	CDS	overlapping	0	8.19441	7.94251
YDR185C_CDS	IV	831934	832473	-	NaN	YDR185C_CDS	YDR185C_CDS	No description	CDS	overlapping	0	5.95664	5.9542
YDR186C_CDS	IV	832859	835492	-	NaN	YDR186C_CDS	YDR186C_CDS	No description	CDS	overlapping	0	9.32355	9.24793
YDR187C_CDS	IV	836228	836746	-	NaN	YDR187C_CDS	YDR187C_CDS	No description	CDS	overlapping	0	8.56545	8.66178
YDR188W_CDS	IV	836421	838061	+	NaN	YDR188W_CDS	YDR188W_CDS	No description	CDS	overlapping	0	11.0887	11.1331
YDR189W_CDS	IV	838392	840392	+	NaN	YDR189W_CDS	YDR189W_CDS	No description	CDS	overlapping	0	9.73975	9.73978
YDR190C_CDS	IV	840604	841995	-	NaN	YDR190C_CDS	YDR190C_CDS	No description	CDS	overlapping	0	10.4259	10.3815
YDR191W_CDS	IV	842337	843449	+	NaN	YDR191W_CDS	YDR191W_CDS	No description	CDS	overlapping	0	6.72218	6.35755
YDR192C_CDS	IV	843569	844861	-	NaN	YDR192C_CDS	YDR192C_CDS	No description	CDS	overlapping	0	7.88264	7.53916
YDR193W_CDS	IV	844554	844952	+	NaN	YDR193W_CDS	YDR193W_CDS	No description	CDS	overlapping	0	5.25921	5.32193
YDR194C_CDS	IV	845952	847946	-	NaN	YDR194C_CDS	YDR194C_CDS	No description	CDS	overlapping	0	10.4927	10.584
YDR194W-A_CDS	IV	848071	848223	+	NaN	YDR194W-A_CDS	YDR194W-A_CDS	No description	CDS	overlapping	0	-0.102248	-0.152003
YDR195W_CDS	IV	848599	850200	+	NaN	YDR195W_CDS	YDR195W_CDS	No description	CDS	overlapping	0	8.10504	8.12928
YDR196C_CDS	IV	850274	850999	-	NaN	YDR196C_CDS	YDR196C_CDS	No description	CDS	overlapping	0	8.18931	8.13443
YDR197W_CDS	IV	851228	852397	+	NaN	YDR197W_CDS	YDR197W_CDS	No description	CDS	overlapping	0	7.39848	7.54689
YDR198C_CDS	IV	852533	853972	-	NaN	YDR198C_CDS	YDR198C_CDS	No description	CDS	overlapping	0	7.75019	7.54689
YDR199W_CDS	IV	854175	854540	+	NaN	YDR199W_CDS	YDR199W_CDS	No description	CDS	overlapping	0	6.92012	6.62936
YDR200C_CDS	IV	854279	856093	-	NaN	YDR200C_CDS	YDR200C_CDS	No description	CDS	overlapping	0	8.4927	8.47978
YDR201W_CDS	IV	856317	856814	+	NaN	YDR201W_CDS	YDR201W_CDS	No description	CDS	overlapping	0	7.4927	7.22882
YDR202C_CDS	IV	856898	857953	-	NaN	YDR202C_CDS	YDR202C_CDS	No description	CDS	overlapping	0	7.79122	7.98869
YDR203W_CDS	IV	857682	857999	+	NaN	YDR203W_CDS	YDR203W_CDS	No description	CDS	overlapping	0	5.29768	5.93074
YDR204W_CDS	IV	858137	859144	+	NaN	YDR204W_CDS	YDR204W_CDS	No description	CDS	overlapping	0	8.10504	8.03892
YDR205W_CDS	IV	859346	861520	+	NaN	YDR205W_CDS	YDR205W_CDS	No description	CDS	overlapping	0	7.88264	7.8392
YDR206W_CDS	IV	862054	864708	+	NaN	YDR206W_CDS	YDR206W_CDS	No description	CDS	overlapping	0	9.59665	9.48583
YDR207C_CDS	IV	865012	867522	-	NaN	YDR207C_CDS	YDR207C_CDS	No description	CDS	overlapping	0	8.4549	8.50779
YDR208W_CDS	IV	868224	870563	+	NaN	YDR208W_CDS	YDR208W_CDS	No description	CDS	overlapping	0	9.25188	9.23122
YDR209C_CDS	IV	871036	871449	-	NaN	YDR209C_CDS	YDR209C_CDS	No description	CDS	overlapping	0	9.08042	9.13955
YDR210W_CDS	IV	871074	871301	+	NaN	YDR210W_CDS	YDR210W_CDS	No description	CDS	overlapping	0	8.05538	8.21917
YDR210W-A_CDS	IV	872112	873428	+	NaN	YDR210W-A_CDS	YDR210W-A_CDS	No description	CDS	overlapping	0	5.33516	5.45943
YDR210W-B_CDS	IV	872112	877425	+	NaN	YDR210W-B_CDS	YDR210W-B_CDS	No description	CDS	overlapping	0	6.73626	6.53916
YDR210C-D_CDS	IV	878659	883927	-	NaN	YDR210C-D_CDS	YDR210C-D_CDS	No description	CDS	overlapping	0	8.09415	7.99435
YDR210C-C_CDS	IV	882605	883927	-	NaN	YDR210C-C_CDS	YDR210C-C_CDS	No description	CDS	overlapping	0	3.37168	3.45943
YDR211W_CDS	IV	884727	886865	+	NaN	YDR211W_CDS	YDR211W_CDS	No description	CDS	overlapping	0	10.3796	10.3399
YDR212W_CDS	IV	887232	888911	+	NaN	YDR212W_CDS	YDR212W_CDS	No description	CDS	overlapping	0	10.7954	10.7895
YDR213W_CDS	IV	889751	892492	+	NaN	YDR213W_CDS	YDR213W_CDS	No description	CDS	overlapping	0	8.21968	8.17991
YDR214W_CDS	IV	892875	893927	+	NaN	YDR214W_CDS	YDR214W_CDS	No description	CDS	overlapping	0	10.1995	10.1599
YDR215C_CDS	IV	894089	894502	-	NaN	YDR215C_CDS	YDR215C_CDS	No description	CDS	overlapping	0	2.85711	3.32193
YDR216W_CDS	IV	895035	899006	+	NaN	YDR216W_CDS	YDR216W_CDS	No description	CDS	overlapping	0	7.80464	7.60733
YDR217C_CDS	IV	899551	903480	-	NaN	YDR217C_CDS	YDR217C_CDS	No description	CDS	overlapping	0	8.80464	8.75154
YDR218C_CDS	IV	903781	905052	-	NaN	YDR218C_CDS	YDR218C_CDS	No description	CDS	overlapping	0	2.37168	1
YDR219C_CDS	IV	905455	906852	-	NaN	YDR219C_CDS	YDR219C_CDS	No description	CDS	overlapping	0	8.08867	8.15987
YDR220C_CDS	IV	907000	907293	-	NaN	YDR220C_CDS	YDR220C_CDS	No description	CDS	overlapping	0	1.63472	1.58496
YDR221W_CDS	IV	907330	909438	+	NaN	YDR221W_CDS	YDR221W_CDS	No description	CDS	overlapping	0	8.61581	8.5157
YDR222W_CDS	IV	910054	911301	+	NaN	YDR222W_CDS	YDR222W_CDS	No description	CDS	overlapping	0	7.95062	8.33092
YDR223W_CDS	IV	912099	913502	+	NaN	YDR223W_CDS	YDR223W_CDS	No description	CDS	overlapping	0	6.42479	6.32193
YDR224C_CDS	IV	914317	914712	-	NaN	YDR224C_CDS	YDR224C_CDS	No description	CDS	overlapping	0	11.9377	12.0698
YDR225W_CDS	IV	915530	915928	+	NaN	YDR225W_CDS	YDR225W_CDS	No description	CDS	overlapping	0	11.6034	11.7524
YDR226W_CDS	IV	916486	917154	+	NaN	YDR226W_CDS	YDR226W_CDS	No description	CDS	overlapping	0	11.8315	11.7715
YDR227W_CDS	IV	917571	921647	+	NaN	YDR227W_CDS	YDR227W_CDS	No description	CDS	overlapping	0	9.3095	9.18983
YDR228C_CDS	IV	921926	923806	-	NaN	YDR228C_CDS	YDR228C_CDS	No description	CDS	overlapping	0	8.74324	8.74819
YDR229W_CDS	IV	924785	926146	+	NaN	YDR229W_CDS	YDR229W_CDS	No description	CDS	overlapping	0	8.37168	8.14466
YDR230W_CDS	IV	926223	926570	+	NaN	YDR230W_CDS	YDR230W_CDS	No description	CDS	overlapping	0	6.88264	6.97728
YDR231C_CDS	IV	926293	926910	-	NaN	YDR231C_CDS	YDR231C_CDS	No description	CDS	overlapping	0	7.32588	7.42626
YDR232W_CDS	IV	927452	929098	+	NaN	YDR232W_CDS	YDR232W_CDS	No description	CDS	overlapping	0	9.33977	9.26679
YDR233C_CDS	IV	929470	930357	-	NaN	YDR233C_CDS	YDR233C_CDS	No description	CDS	overlapping	0	11.4286	11.3729
YDR234W_CDS	IV	931129	933210	+	NaN	YDR234W_CDS	YDR234W_CDS	No description	CDS	overlapping	0	9.70439	9.48985
YDR235W_CDS	IV	933504	935138	+	NaN	YDR235W_CDS	YDR235W_CDS	No description	CDS	overlapping	0	8.45063	8.45121
YDR236C_CDS	IV	935236	935892	-	NaN	YDR236C_CDS	YDR236C_CDS	No description	CDS	overlapping	0	7.70797	7.9542
YDR237W_CDS	IV	936615	937493	+	NaN	YDR237W_CDS	YDR237W_CDS	No description	CDS	overlapping	0	8.64967	8.82655
YDR238C_CDS	IV	937895	940816	-	NaN	YDR238C_CDS	YDR238C_CDS	No description	CDS	overlapping	0	11.306	11.3066
YDR239C_CDS	IV	941057	943420	-	NaN	YDR239C_CDS	YDR239C_CDS	No description	CDS	overlapping	0	8.46338	8.33985
YDR240C_CDS	IV	943674	945152	-	NaN	YDR240C_CDS	YDR240C_CDS	No description	CDS	overlapping	0	7.71509	7.66534
YDR241W_CDS	IV	945151	945438	+	NaN	YDR241W_CDS	YDR241W_CDS	No description	CDS	overlapping	0	2.63472	1.58496
YDR242W_CDS	IV	946807	948456	+	NaN	YDR242W_CDS	YDR242W_CDS	No description	CDS	overlapping	0	7.47602	7.31288
YDR243C_CDS	IV	948518	950284	-	NaN	YDR243C_CDS	YDR243C_CDS	No description	CDS	overlapping	0	7.52549	7.53916
YDR244W_CDS	IV	950563	952401	+	NaN	YDR244W_CDS	YDR244W_CDS	No description	CDS	overlapping	0	8.4029	8.36194
YDR245W_CDS	IV	952800	953981	+	NaN	YDR245W_CDS	YDR245W_CDS	No description	CDS	overlapping	0	9.74324	9.7364
YDR246W_CDS	IV	954288	954947	+	NaN	YDR246W_CDS	YDR246W_CDS	No description	CDS	overlapping	0	7.46761	7.22882
YDR246W-A_CDS	IV	955133	955333	+	NaN	YDR246W-A_CDS	YDR246W-A_CDS	No description	CDS	overlapping	0	2.63472	3
YDR247W_CDS	IV	956013	957398	+	NaN	YDR247W_CDS	YDR247W_CDS	No description	CDS	overlapping	0	6.63472	6.82018
YDR248C_CDS	IV	957758	958339	-	NaN	YDR248C_CDS	YDR248C_CDS	No description	CDS	overlapping	0	7.9015	8.27146
YDR249C_CDS	IV	958681	959802	-	NaN	YDR249C_CDS	YDR249C_CDS	No description	CDS	overlapping	0	6.85711	6.79442
YDR250C_CDS	IV	960086	960361	-	NaN	YDR250C_CDS	YDR250C_CDS	No description	CDS	overlapping	0	0.0497548	1
YDR251W_CDS	IV	960614	963106	+	NaN	YDR251W_CDS	YDR251W_CDS	No description	CDS	overlapping	0	9.66446	9.74483
YDR252W_CDS	IV	963412	963861	+	NaN	YDR252W_CDS	YDR252W_CDS	No description	CDS	overlapping	0	5.33516	5.12928
YDR253C_CDS	IV	963990	964565	-	NaN	YDR253C_CDS	YDR253C_CDS	No description	CDS	overlapping	0	6.61961	6.65821
YDR254W_CDS	IV	965113	966489	+	NaN	YDR254W_CDS	YDR254W_CDS	No description	CDS	overlapping	0	7.72923	7.65105
YDR255C_CDS	IV	966557	967822	-	NaN	YDR255C_CDS	YDR255C_CDS	No description	CDS	overlapping	0	7.44207	7.29462
YDR256C_CDS	IV	968133	969680	-	NaN	YDR256C_CDS	YDR256C_CDS	No description	CDS	overlapping	0	7.10504	7.08746
YDR257C_CDS	IV	969990	971474	-	NaN	YDR257C_CDS	YDR257C_CDS	No description	CDS	overlapping	0	8.53759	8.49185
YDR258C_CDS	IV	971808	974243	-	NaN	YDR258C_CDS	YDR258C_CDS	No description	CDS	overlapping	0	9.59858	9.79604
YDR259C_CDS	IV	974631	975782	-	NaN	YDR259C_CDS	YDR259C_CDS	No description	CDS	overlapping	0	5.83111	5.61471
YDR260C_CDS	IV	976717	977229	-	NaN	YDR260C_CDS	YDR260C_CDS	No description	CDS	overlapping	0	7.11584	7.20945
YDR261C_CDS	IV	977521	979209	-	NaN	YDR261C_CDS	YDR261C_CDS	No description	CDS	overlapping	0	9.72747	9.5812
YDR261W-A_CDS	IV	981462	982778	+	NaN	YDR261W-A_CDS	YDR261W-A_CDS	No description	CDS	overlapping	0	5.57332	5.16993
YDR261W-B_CDS	IV	981462	986775	+	NaN	YDR261W-B_CDS	YDR261W-B_CDS	No description	CDS	overlapping	0	7.12657	6.97728
YDR261C-D_CDS	IV	987534	992349	-	NaN	YDR261C-D_CDS	YDR261C-D_CDS	No description	CDS	overlapping	0	8.09415	7.11894
YDR261C-C_CDS	IV	991027	992349	-	NaN	YDR261C-C_CDS	YDR261C-C_CDS	No description	CDS	overlapping	0	4.57332	4.39232
YDR262W_CDS	IV	993134	993952	+	NaN	YDR262W_CDS	YDR262W_CDS	No description	CDS	overlapping	0	8.0996	8.37938
YDR263C_CDS	IV	994242	995534	-	NaN	YDR263C_CDS	YDR263C_CDS	No description	CDS	overlapping	0	6.55755	6.76818
YDR264C_CDS	IV	996029	998323	-	NaN	YDR264C_CDS	YDR264C_CDS	No description	CDS	overlapping	0	10.4896	10.2467
YDR265W_CDS	IV	998864	999877	+	NaN	YDR265W_CDS	YDR265W_CDS	No description	CDS	overlapping	0	7.45063	7.29462
YDR266C_CDS	IV	1000104	1002023	-	NaN	YDR266C_CDS	YDR266C_CDS	No description	CDS	overlapping	0	9.55557	9.51373
YDR267C_CDS	IV	1002510	1003502	-	NaN	YDR267C_CDS	YDR267C_CDS	No description	CDS	overlapping	0	8.07212	8.11894
YDR268W_CDS	IV	1004004	1005143	+	NaN	YDR268W_CDS	YDR268W_CDS	No description	CDS	overlapping	0	7.612	7.57743
YDR269C_CDS	IV	1005665	1005988	-	NaN	YDR269C_CDS	YDR269C_CDS	No description	CDS	overlapping	0	4.29768	4.58496
YDR270W_CDS	IV	1005675	1008689	+	NaN	YDR270W_CDS	YDR270W_CDS	No description	CDS	overlapping	0	8.70797	8.50383
YDR271C_CDS	IV	1008395	1008766	-	NaN	YDR271C_CDS	YDR271C_CDS	No description	CDS	overlapping	0	6.11584	5.83289
YDR272W_CDS	IV	1009010	1009834	+	NaN	YDR272W_CDS	YDR272W_CDS	No description	CDS	overlapping	0	9.08593	9.25267
YDR273W_CDS	IV	1010176	1011273	+	NaN	YDR273W_CDS	YDR273W_CDS	No description	CDS	overlapping	0	6.25921	6.20945
YDR274C_CDS	IV	1011589	1011960	-	NaN	YDR274C_CDS	YDR274C_CDS	No description	CDS	overlapping	0	5.13722	5.45943
YDR275W_CDS	IV	1012252	1012959	+	NaN	YDR275W_CDS	YDR275W_CDS	No description	CDS	overlapping	0	7.02703	7.19967
YDR276C_CDS	IV	1013476	1013643	-	NaN	YDR276C_CDS	YDR276C_CDS	No description	CDS	overlapping	0	9.35354	9.43671
YDR277C_CDS	IV	1014401	1015702	-	NaN	YDR277C_CDS	YDR277C_CDS	No description	CDS	overlapping	0	7.07212	6.90689
YDR278C_CDS	IV	1017001	1017318	-	NaN	YDR278C_CDS	YDR278C_CDS	No description	CDS	overlapping	0	-0.102248	-0.152003
YDR279W_CDS	IV	1019368	1020420	+	NaN	YDR279W_CDS	YDR279W_CDS	No description	CDS	overlapping	0	8.1995	8.15987
YDR280W_CDS	IV	1020747	1021664	+	NaN	YDR280W_CDS	YDR280W_CDS	No description	CDS	overlapping	0	9.00686	8.88264
YDR281C_CDS	IV	1022007	1022321	-	NaN	YDR281C_CDS	YDR281C_CDS	No description	CDS	overlapping	0	3.37168	3.45943
YDR282C_CDS	IV	1023511	1024755	-	NaN	YDR282C_CDS	YDR282C_CDS	No description	CDS	overlapping	0	6.67911	6.37504
YDR283C_CDS	IV	1025070	1030049	-	NaN	YDR283C_CDS	YDR283C_CDS	No description	CDS	overlapping	0	9.20457	9.27146
YDR284C_CDS	IV	1030550	1031419	-	NaN	YDR284C_CDS	YDR284C_CDS	No description	CDS	overlapping	0	8.9015	8.86419
YDR285W_CDS	IV	1032436	1035063	+	NaN	YDR285W_CDS	YDR285W_CDS	No description	CDS	overlapping	0	6.80464	6.84549
YDR286C_CDS	IV	1035231	1035575	-	NaN	YDR286C_CDS	YDR286C_CDS	No description	CDS	overlapping	0	6.11584	6.22882
YDR287W_CDS	IV	1035995	1036873	+	NaN	YDR287W_CDS	YDR287W_CDS	No description	CDS	overlapping	0	7.42479	7.36632
YDR288W_CDS	IV	1037195	1038106	+	NaN	YDR288W_CDS	YDR288W_CDS	No description	CDS	overlapping	0	7.29768	7.64386
YDR289C_CDS	IV	1038280	1039509	-	NaN	YDR289C_CDS	YDR289C_CDS	No description	CDS	overlapping	0	8.28337	8.29462
YDR290W_CDS	IV	1039370	1039699	+	NaN	YDR290W_CDS	YDR290W_CDS	No description	CDS	overlapping	0	4.21968	4.24793
YDR291W_CDS	IV	1039728	1042961	+	NaN	YDR291W_CDS	YDR291W_CDS	No description	CDS	overlapping	0	8.68638	8.53138
YDR292C_CDS	IV	1043146	1045011	-	NaN	YDR292C_CDS	YDR292C_CDS	No description	CDS	overlapping	0	9.90618	9.84706
YDR293C_CDS	IV	1045640	1049392	-	NaN	YDR293C_CDS	YDR293C_CDS	No description	CDS	overlapping	0	10.2701	10.2216
YDR294C_CDS	IV	1050459	1052228	-	NaN	YDR294C_CDS	YDR294C_CDS	No description	CDS	overlapping	0	9.81959	9.87652
YDR295C_CDS	IV	1052623	1054647	-	NaN	YDR295C_CDS	YDR295C_CDS	No description	CDS	overlapping	0	8.34438	8.36194
YDR296W_CDS	IV	1055212	1055892	+	NaN	YDR296W_CDS	YDR296W_CDS	No description	CDS	overlapping	0	8.4029	8.53528
YDR297W_CDS	IV	1056551	1057600	+	NaN	YDR297W_CDS	YDR297W_CDS	No description	CDS	overlapping	0	9.51328	9.47371
YDR298C_CDS	IV	1058176	1058814	-	NaN	YDR298C_CDS	YDR298C_CDS	No description	CDS	overlapping	0	9.35582	9.64926
YDR299W_CDS	IV	1059627	1061231	+	NaN	YDR299W_CDS	YDR299W_CDS	No description	CDS	overlapping	0	9.79795	9.56796
YDR300C_CDS	IV	1061505	1062791	-	NaN	YDR300C_CDS	YDR300C_CDS	No description	CDS	overlapping	0	9.40511	9.39874
YDR301W_CDS	IV	1063352	1067425	+	NaN	YDR301W_CDS	YDR301W_CDS	No description	CDS	overlapping	0	9.14779	9.29921
YDR302W_CDS	IV	1067731	1068390	+	NaN	YDR302W_CDS	YDR302W_CDS	No description	CDS	overlapping	0	8.20963	8.14466
YDR303C_CDS	IV	1068729	1071386	-	NaN	YDR303C_CDS	YDR303C_CDS	No description	CDS	overlapping	0	9.36264	9.33316
YDR304C_CDS	IV	1071880	1072557	-	NaN	YDR304C_CDS	YDR304C_CDS	No description	CDS	overlapping	0	10.5336	10.683
YDR305C_CDS	IV	1072746	1073488	-	NaN	YDR305C_CDS	YDR305C_CDS	No description	CDS	overlapping	0	7.1687	7.35755
YDR306C_CDS	IV	1073735	1075171	-	NaN	YDR306C_CDS	YDR306C_CDS	No description	CDS	overlapping	0	7.89524	7.9542
YDR307W_CDS	IV	1075865	1077853	+	NaN	YDR307W_CDS	YDR307W_CDS	No description	CDS	overlapping	0	8.43346	8.55075
YDR308C_CDS	IV	1078027	1078449	-	NaN	YDR308C_CDS	YDR308C_CDS	No description	CDS	overlapping	0	7.09415	7.25739
YDR309C_CDS	IV	1079048	1080199	-	NaN	YDR309C_CDS	YDR309C_CDS	No description	CDS	overlapping	0	9.73275	9.91886
YDR310C_CDS	IV	1081128	1084316	-	NaN	YDR310C_CDS	YDR310C_CDS	No description	CDS	overlapping	0	9.94306	9.81218
YDR311W_CDS	IV	1085065	1086993	+	NaN	YDR311W_CDS	YDR311W_CDS	No description	CDS	overlapping	0	8.55358	8.48784
YDR312W_CDS	IV	1087581	1088942	+	NaN	YDR312W_CDS	YDR312W_CDS	No description	CDS	overlapping	0	8.63472	8.52356
YDR313C_CDS	IV	1089219	1090079	-	NaN	YDR313C_CDS	YDR313C_CDS	No description	CDS	overlapping	0	6.83111	6.90689
YDR314C_CDS	IV	1090433	1092511	-	NaN	YDR314C_CDS	YDR314C_CDS	No description	CDS	overlapping	0	6.45915	6.52356
YDR315C_CDS	IV	1092741	1093586	-	NaN	YDR315C_CDS	YDR315C_CDS	No description	CDS	overlapping	0	6.764	6.72792
YDR316W_CDS	IV	1093763	1095178	+	NaN	YDR316W_CDS	YDR316W_CDS	No description	CDS	overlapping	0	8.14251	8.34873
YDR316W-A_CDS	IV	1096064	1097386	+	NaN	YDR316W-A_CDS	YDR316W-A_CDS	No description	CDS	overlapping	0	4.50919	5.78136
YDR316W-B_CDS	IV	1096064	1101332	+	NaN	YDR316W-B_CDS	YDR316W-B_CDS	No description	CDS	overlapping	0	6.85711	9.40301
YDR317W_CDS	IV	1102184	1103428	+	NaN	YDR317W_CDS	YDR317W_CDS	No description	CDS	overlapping	0	6.13722	6.30378
YDR318W_CDS	IV	1103758	1104947	+	NaN	YDR318W_CDS	YDR318W_CDS	No description	CDS	overlapping	0	7.42479	7.43463
YDR319C_CDS	IV	1105003	1105827	-	NaN	YDR319C_CDS	YDR319C_CDS	No description	CDS	overlapping	0	7.54161	7.53138
YDR320C_CDS	IV	1106095	1108101	-	NaN	YDR320C_CDS	YDR320C_CDS	No description	CDS	overlapping	0	8.44636	8.47573
YDR320C-A_CDS	IV	1108280	1108498	-	NaN	YDR320C-A_CDS	YDR320C-A_CDS	No description	CDS	overlapping	0	6.67911	6.87036
YDR320W-B_CDS	IV	1108484	1108621	+	NaN	YDR320W-B_CDS	YDR320W-B_CDS	No description	CDS	overlapping	0	2.85711	2
YDR321W_CDS	IV	1108702	1109847	+	NaN	YDR321W_CDS	YDR321W_CDS	No description	CDS	overlapping	0	10.2543	10.1774
YDR322W_CDS	IV	1110589	1111692	+	NaN	YDR322W_CDS	YDR322W_CDS	No description	CDS	overlapping	0	8.52549	8.50383
YDR322C-A_CDS	IV	1112003	1112293	-	NaN	YDR322C-A_CDS	YDR322C-A_CDS	No description	CDS	overlapping	0	8.15828	8.44708
YDR323C_CDS	IV	1112480	1114027	-	NaN	YDR323C_CDS	YDR323C_CDS	No description	CDS	overlapping	0	6.69361	7.08746
YDR324C_CDS	IV	1114433	1116763	-	NaN	YDR324C_CDS	YDR324C_CDS	No description	CDS	overlapping	0	9.86834	9.84235
YDR325W_CDS	IV	1117126	1120233	+	NaN	YDR325W_CDS	YDR325W_CDS	No description	CDS	overlapping	0	8.64967	8.8392
YDR326C_CDS	IV	1120609	1124925	-	NaN	YDR326C_CDS	YDR326C_CDS	No description	CDS	overlapping	0	9.74498	9.54689
YDR327W_CDS	IV	1125302	1125628	+	NaN	YDR327W_CDS	YDR327W_CDS	No description	CDS	overlapping	0	9.21968	9.31515
YDR328C_CDS	IV	1125434	1126018	-	NaN	YDR328C_CDS	YDR328C_CDS	No description	CDS	overlapping	0	9.83602	9.88417
YDR329C_CDS	IV	1126270	1127595	-	NaN	YDR329C_CDS	YDR329C_CDS	No description	CDS	overlapping	0	8.6234	8.70044
YDR330W_CDS	IV	1127872	1129374	+	NaN	YDR330W_CDS	YDR330W_CDS	No description	CDS	overlapping	0	8.39848	8.43045
YDR331W_CDS	IV	1129588	1130823	+	NaN	YDR331W_CDS	YDR331W_CDS	No description	CDS	overlapping	0	8.3896	8.43045
YDR332W_CDS	IV	1131001	1133070	+	NaN	YDR332W_CDS	YDR332W_CDS	No description	CDS	overlapping	0	7.53357	7.67243
YDR333C_CDS	IV	1133260	1135431	-	NaN	YDR333C_CDS	YDR333C_CDS	No description	CDS	overlapping	0	9.2071	8.93369
YDR334W_CDS	IV	1135932	1140476	+	NaN	YDR334W_CDS	YDR334W_CDS	No description	CDS	overlapping	0	9.54161	9.33092
YDR335W_CDS	IV	1141168	1144842	+	NaN	YDR335W_CDS	YDR335W_CDS	No description	CDS	overlapping	0	10.0141	9.94544
YDR336W_CDS	IV	1145092	1146036	+	NaN	YDR336W_CDS	YDR336W_CDS	No description	CDS	overlapping	0	7.27857	7.08746
YDR337W_CDS	IV	1146319	1147179	+	NaN	YDR337W_CDS	YDR337W_CDS	No description	CDS	overlapping	0	8.33516	8.6865
YDR338C_CDS	IV	1147379	1149466	-	NaN	YDR338C_CDS	YDR338C_CDS	No description	CDS	overlapping	0	7.69361	7.70736
YDR339C_CDS	IV	1149951	1150520	-	NaN	YDR339C_CDS	YDR339C_CDS	No description	CDS	overlapping	0	8.60434	8.42206
YDR340W_CDS	IV	1150881	1151183	+	NaN	YDR340W_CDS	YDR340W_CDS	No description	CDS	overlapping	0	1.63472	1.58496
YDR341C_CDS	IV	1151803	1153626	-	NaN	YDR341C_CDS	YDR341C_CDS	No description	CDS	overlapping	0	11.3224	11.23
YDR342C_CDS	IV	1154216	1155928	-	NaN	YDR342C_CDS	YDR342C_CDS	No description	CDS	overlapping	0	10.0141	10.6519
YDR343C_CDS	IV	1159608	1161320	-	NaN	YDR343C_CDS	YDR343C_CDS	No description	CDS	overlapping	0	9.85227	10.4584
YDR344C_CDS	IV	1162006	1162449	-	NaN	YDR344C_CDS	YDR344C_CDS	No description	CDS	overlapping	0	3.21968	3.58496
YDR345C_CDS	IV	1162957	1164660	-	NaN	YDR345C_CDS	YDR345C_CDS	No description	CDS	overlapping	0	12.7732	12.6004
YDR346C_CDS	IV	1167214	1168659	-	NaN	YDR346C_CDS	YDR346C_CDS	No description	CDS	overlapping	0	10.7017	10.6175
YDR347W_CDS	IV	1169178	1170143	+	NaN	YDR347W_CDS	YDR347W_CDS	No description	CDS	overlapping	0	9.22468	9.23122
YDR348C_CDS	IV	1170326	1171825	-	NaN	YDR348C_CDS	YDR348C_CDS	No description	CDS	overlapping	0	9.12924	9.15482
YDR349C_CDS	IV	1172386	1174176	-	NaN	YDR349C_CDS	YDR349C_CDS	No description	CDS	overlapping	0	9.44636	9.25739
YDR350C_CDS	IV	1176120	1178174	-	NaN	YDR350C_CDS	YDR350C_CDS	No description	CDS	overlapping	0	8.08867	8.09276
YDR351W_CDS	IV	1178666	1181260	+	NaN	YDR351W_CDS	YDR351W_CDS	No description	CDS	overlapping	0	8.95965	8.87652
YDR352W_CDS	IV	1181801	1182754	+	NaN	YDR352W_CDS	YDR352W_CDS	No description	CDS	overlapping	0	8.21968	8.18488
YDR353W_CDS	IV	1183299	1184258	+	NaN	YDR353W_CDS	YDR353W_CDS	No description	CDS	overlapping	0	11.8458	11.9241
YDR354W_CDS	IV	1184747	1185889	+	NaN	YDR354W_CDS	YDR354W_CDS	No description	CDS	overlapping	0	8.68638	8.76819
YDR354C-A_CDS	IV	1185139	1185282	-	NaN	YDR354C-A_CDS	YDR354C-A_CDS	No description	CDS	overlapping	0	6.25921	5.9542
YDR355C_CDS	IV	1186067	1186369	-	NaN	YDR355C_CDS	YDR355C_CDS	No description	CDS	overlapping	0	5.04976	4.9542
YDR356W_CDS	IV	1186107	1188941	+	NaN	YDR356W_CDS	YDR356W_CDS	No description	CDS	overlapping	0	9.25921	9.25267
YDR357C_CDS	IV	1189199	1189567	-	NaN	YDR357C_CDS	YDR357C_CDS	No description	CDS	overlapping	0	7.20963	7.37504
YDR358W_CDS	IV	1190059	1191732	+	NaN	YDR358W_CDS	YDR358W_CDS	No description	CDS	overlapping	0	8.07766	8.08215
YDR359C_CDS	IV	1191936	1194884	-	NaN	YDR359C_CDS	YDR359C_CDS	No description	CDS	overlapping	0	8.94154	8.52356
YDR360W_CDS	IV	1194598	1195032	+	NaN	YDR360W_CDS	YDR360W_CDS	No description	CDS	overlapping	0	5.40731	5.12928
YDR361C_CDS	IV	1195412	1196263	-	NaN	YDR361C_CDS	YDR361C_CDS	No description	CDS	overlapping	0	9.07766	8.96867
YDR362C_CDS	IV	1196679	1198697	-	NaN	YDR362C_CDS	YDR362C_CDS	No description	CDS	overlapping	0	8.35354	8.20945
YDR363W_CDS	IV	1199183	1200553	+	NaN	YDR363W_CDS	YDR363W_CDS	No description	CDS	overlapping	0	7.58891	7.87652
YDR363W-A_CDS	IV	1202128	1202397	+	NaN	YDR363W-A_CDS	YDR363W-A_CDS	No description	CDS	overlapping	0	8.96862	9.07949
YDR364C_CDS	IV	1202843	1204210	-	NaN	YDR364C_CDS	YDR364C_CDS	No description	CDS	overlapping	0	8.04975	8.04985
YDR365C_CDS	IV	1204497	1206383	-	NaN	YDR365C_CDS	YDR365C_CDS	No description	CDS	overlapping	0	10.7606	10.6555
YDR365W-A_CDS	IV	1206997	1208319	+	NaN	YDR365W-A_CDS	YDR365W-A_CDS	No description	CDS	overlapping	0	5.29768	5.35755
YDR365W-B_CDS	IV	1206997	1212265	+	NaN	YDR365W-B_CDS	YDR365W-B_CDS	No description	CDS	overlapping	0	10.8401	10.7151
YDR366C_CDS	IV	1212438	1212836	-	NaN	YDR366C_CDS	YDR366C_CDS	No description	CDS	overlapping	0	5.72218	5.90689
YDR367W_CDS	IV	1212848	1213614	+	NaN	YDR367W_CDS	YDR367W_CDS	No description	CDS	overlapping	0	8.42913	8.46761
YDR368W_CDS	IV	1213904	1214842	+	NaN	YDR368W_CDS	YDR368W_CDS	No description	CDS	overlapping	0	9.612	9.66356
YDR369C_CDS	IV	1215016	1217580	-	NaN	YDR369C_CDS	YDR369C_CDS	No description	CDS	overlapping	0	7.32588	7.67948
YDR370C_CDS	IV	1217782	1219110	-	NaN	YDR370C_CDS	YDR370C_CDS	No description	CDS	overlapping	0	7.89524	8.0607
YDR371W_CDS	IV	1219413	1220948	+	NaN	YDR371W_CDS	YDR371W_CDS	No description	CDS	overlapping	0	7.99227	8.21432
YDR371C-A_CDS	IV	1219509	1219613	-	NaN	YDR371C-A_CDS	YDR371C-A_CDS	No description	CDS	overlapping	0	4.04976	4.75489
YDR372C_CDS	IV	1221112	1222149	-	NaN	YDR372C_CDS	YDR372C_CDS	No description	CDS	overlapping	0	9.77597	9.84392
YDR373W_CDS	IV	1222759	1223331	+	NaN	YDR373W_CDS	YDR373W_CDS	No description	CDS	overlapping	0	8.60817	8.66534
YDR374C_CDS	IV	1223474	1224394	-	NaN	YDR374C_CDS	YDR374C_CDS	No description	CDS	overlapping	0	-0.102248	0
YDR374W-A_CDS	IV	1224757	1225026	+	NaN	YDR374W-A_CDS	YDR374W-A_CDS	No description	CDS	overlapping	0	5.60434	6.02237
YDR375C_CDS	IV	1225166	1226536	-	NaN	YDR375C_CDS	YDR375C_CDS	No description	CDS	overlapping	0	8.37168	8.33985
YDR376W_CDS	IV	1226822	1228303	+	NaN	YDR376W_CDS	YDR376W_CDS	No description	CDS	overlapping	0	8.35809	8.26209
YDR377W_CDS	IV	1228611	1228916	+	NaN	YDR377W_CDS	YDR377W_CDS	No description	CDS	overlapping	0	8.32588	8.71081
YDR378C_CDS	IV	1229349	1229609	-	NaN	YDR378C_CDS	YDR378C_CDS	No description	CDS	overlapping	0	8.03275	8.06609
YDR379W_CDS	IV	1230167	1233196	+	NaN	YDR379W_CDS	YDR379W_CDS	No description	CDS	overlapping	0	8.79459	8.74147
YDR379C-A_CDS	IV	1233278	1233517	-	NaN	YDR379C-A_CDS	YDR379C-A_CDS	No description	CDS	overlapping	0	5.77768	6.16993
YDR380W_CDS	IV	1234218	1236125	+	NaN	YDR380W_CDS	YDR380W_CDS	No description	CDS	overlapping	0	8.25921	8.49586
YDR381W_CDS	IV	1236558	1238004	+	NaN	YDR381W_CDS	YDR381W_CDS	No description	CDS	overlapping	0	11.234	11.279
YDR381C-A_CDS	IV	1238312	1238850	-	NaN	YDR381C-A_CDS	YDR381C-A_CDS	No description	CDS	overlapping	0	6.33516	6.75489
YDR382W_CDS	IV	1239492	1239824	+	NaN	YDR382W_CDS	YDR382W_CDS	No description	CDS	overlapping	0	12.8362	12.8782
YDR383C_CDS	IV	1239960	1240676	-	NaN	YDR383C_CDS	YDR383C_CDS	No description	CDS	overlapping	0	7.60434	7.64386
YDR384C_CDS	IV	1241204	1242031	-	NaN	YDR384C_CDS	YDR384C_CDS	No description	CDS	overlapping	0	9.10504	9.02514
YDR385W_CDS	IV	1243230	1245758	+	NaN	YDR385W_CDS	YDR385W_CDS	No description	CDS	overlapping	0	14.8894	14.814
YDR386W_CDS	IV	1246084	1247982	+	NaN	YDR386W_CDS	YDR386W_CDS	No description	CDS	overlapping	0	7.50097	7.46761
YDR387C_CDS	IV	1248154	1249821	-	NaN	YDR387C_CDS	YDR387C_CDS	No description	CDS	overlapping	0	7.88896	7.97728
YDR388W_CDS	IV	1250186	1251634	+	NaN	YDR388W_CDS	YDR388W_CDS	No description	CDS	overlapping	0	10.6999	10.8202
YDR389W_CDS	IV	1252537	1254501	+	NaN	YDR389W_CDS	YDR389W_CDS	No description	CDS	overlapping	0	8.65709	8.52356
YDR390C_CDS	IV	1254937	1256847	-	NaN	YDR390C_CDS	YDR390C_CDS	No description	CDS	overlapping	0	8.95965	8.96289
YDR391C_CDS	IV	1257358	1258056	-	NaN	YDR391C_CDS	YDR391C_CDS	No description	CDS	overlapping	0	7.50919	7.71425
YDR392W_CDS	IV	1258696	1259709	+	NaN	YDR392W_CDS	YDR392W_CDS	No description	CDS	overlapping	0	7.81131	7.80735
YDR393W_CDS	IV	1259901	1261271	+	NaN	YDR393W_CDS	YDR393W_CDS	No description	CDS	overlapping	0	8.03844	8.18488
YDR394W_CDS	IV	1261681	1262967	+	NaN	YDR394W_CDS	YDR394W_CDS	No description	CDS	overlapping	0	10.3247	10.2444
YDR395W_CDS	IV	1263324	1266158	+	NaN	YDR395W_CDS	YDR395W_CDS	No description	CDS	overlapping	0	10.3421	10.2958
YDR396W_CDS	IV	1266295	1266795	+	NaN	YDR396W_CDS	YDR396W_CDS	No description	CDS	overlapping	0	8.68275	8.71081
YDR397C_CDS	IV	1266366	1266898	-	NaN	YDR397C_CDS	YDR397C_CDS	No description	CDS	overlapping	0	8.52143	8.58496
YDR398W_CDS	IV	1267471	1269402	+	NaN	YDR398W_CDS	YDR398W_CDS	No description	CDS	overlapping	0	9.93545	9.76155
YDR399W_CDS	IV	1270068	1270733	+	NaN	YDR399W_CDS	YDR399W_CDS	No description	CDS	overlapping	0	10.5071	10.4788
YDR400W_CDS	IV	1271063	1272085	+	NaN	YDR400W_CDS	YDR400W_CDS	No description	CDS	overlapping	0	8.26892	8.39232
YDR401W_CDS	IV	1272223	1272786	+	NaN	YDR401W_CDS	YDR401W_CDS	No description	CDS	overlapping	0	3.21968	3.32193
YDR402C_CDS	IV	1272234	1273703	-	NaN	YDR402C_CDS	YDR402C_CDS	No description	CDS	overlapping	0	4.04976	4.52356
YDR403W_CDS	IV	1274602	1276212	+	NaN	YDR403W_CDS	YDR403W_CDS	No description	CDS	overlapping	0	4.90774	4.70044
YDR404C_CDS	IV	1276654	1277169	-	NaN	YDR404C_CDS	YDR404C_CDS	No description	CDS	overlapping	0	8.94457	8.95128
YDR405W_CDS	IV	1277646	1278437	+	NaN	YDR405W_CDS	YDR405W_CDS	No description	CDS	overlapping	0	8.48021	8.32193
YDR406W_CDS	IV	1279210	1283799	+	NaN	YDR406W_CDS	YDR406W_CDS	No description	CDS	overlapping	0	9.53357	9.57554
YDR406W-A_CDS	IV	1283799	1284044	+	NaN	YDR406W-A_CDS	YDR406W-A_CDS	No description	CDS	overlapping	0	4.50919	4.16993
YDR407C_CDS	IV	1284069	1287938	-	NaN	YDR407C_CDS	YDR407C_CDS	No description	CDS	overlapping	0	9.60626	9.48985
YDR408C_CDS	IV	1288215	1288859	-	NaN	YDR408C_CDS	YDR408C_CDS	No description	CDS	overlapping	0	9.00686	9.01959
YDR409W_CDS	IV	1289406	1292120	+	NaN	YDR409W_CDS	YDR409W_CDS	No description	CDS	overlapping	0	8.4927	8.32643
YDR410C_CDS	IV	1292372	1293091	-	NaN	YDR410C_CDS	YDR410C_CDS	No description	CDS	overlapping	0	8.04411	8.23362
YDR411C_CDS	IV	1293369	1294394	-	NaN	YDR411C_CDS	YDR411C_CDS	No description	CDS	overlapping	0	8.29768	8.42206
YDR412W_CDS	IV	1294693	1295400	+	NaN	YDR412W_CDS	YDR412W_CDS	No description	CDS	overlapping	0	8.71864	8.73809
YDR413C_CDS	IV	1294836	1295411	-	NaN	YDR413C_CDS	YDR413C_CDS	No description	CDS	overlapping	0	8.64221	8.66534
YDR414C_CDS	IV	1295598	1296686	-	NaN	YDR414C_CDS	YDR414C_CDS	No description	CDS	overlapping	0	7.86354	8.01681
YDR415C_CDS	IV	1297037	1298161	-	NaN	YDR415C_CDS	YDR415C_CDS	No description	CDS	overlapping	0	8.01554	7.88874
YDR416W_CDS	IV	1298432	1301011	+	NaN	YDR416W_CDS	YDR416W_CDS	No description	CDS	overlapping	0	8.38514	8.25739
YDR417C_CDS	IV	1301555	1301926	-	NaN	YDR417C_CDS	YDR417C_CDS	No description	CDS	overlapping	0	12.2222	12.2688
YDR418W_CDS	IV	1301616	1302113	+	NaN	YDR418W_CDS	YDR418W_CDS	No description	CDS	overlapping	0	13.0172	13.027
YDR419W_CDS	IV	1303174	1305072	+	NaN	YDR419W_CDS	YDR419W_CDS	No description	CDS	overlapping	0	7.83111	7.88264
YDR420W_CDS	IV	1306267	1311675	+	NaN	YDR420W_CDS	YDR420W_CDS	No description	CDS	overlapping	0	8.96563	8.89482
YDR421W_CDS	IV	1312040	1314892	+	NaN	YDR421W_CDS	YDR421W_CDS	No description	CDS	overlapping	0	7.764	7.93074
YDR422C_CDS	IV	1315326	1317773	-	NaN	YDR422C_CDS	YDR422C_CDS	No description	CDS	overlapping	0	8.63472	8.41785
YDR423C_CDS	IV	1318046	1319275	-	NaN	YDR423C_CDS	YDR423C_CDS	No description	CDS	overlapping	0	8.08867	8.11894
YDR424C_CDS	IV	1319387	1319841	-	NaN	YDR424C_CDS	YDR424C_CDS	No description	CDS	overlapping	0	7.70081	7.8009
YDR425W_CDS	IV	1320064	1321941	+	NaN	YDR425W_CDS	YDR425W_CDS	No description	CDS	overlapping	0	7.63472	7.69349
YDR426C_CDS	IV	1321629	1322006	-	NaN	YDR426C_CDS	YDR426C_CDS	No description	CDS	overlapping	0	5.54161	5.61471
YDR427W_CDS	IV	1322205	1323386	+	NaN	YDR427W_CDS	YDR427W_CDS	No description	CDS	overlapping	0	10.0399	10.0553
YDR428C_CDS	IV	1323454	1324239	-	NaN	YDR428C_CDS	YDR428C_CDS	No description	CDS	overlapping	0	7.60434	7.70736
YDR429C_CDS	IV	1324477	1325301	-	NaN	YDR429C_CDS	YDR429C_CDS	No description	CDS	overlapping	0	11.1823	11.2161
YDR430C_CDS	IV	1325501	1328470	-	NaN	YDR430C_CDS	YDR430C_CDS	No description	CDS	overlapping	0	9.47812	9.40514
YDR431W_CDS	IV	1328390	1328701	+	NaN	YDR431W_CDS	YDR431W_CDS	No description	CDS	overlapping	0	3.21968	2.80735
YDR432W_CDS	IV	1328783	1330027	+	NaN	YDR432W_CDS	YDR432W_CDS	No description	CDS	overlapping	0	11.242	11.0593
YDR433W_CDS	IV	1329600	1330040	+	NaN	YDR433W_CDS	YDR433W_CDS	No description	CDS	overlapping	0	9.74324	9.53722
YDR434W_CDS	IV	1331237	1332841	+	NaN	YDR434W_CDS	YDR434W_CDS	No description	CDS	overlapping	0	9.42479	9.32193
YDR435C_CDS	IV	1332983	1333969	-	NaN	YDR435C_CDS	YDR435C_CDS	No description	CDS	overlapping	0	7.57332	7.57743
YDR436W_CDS	IV	1334821	1336953	+	NaN	YDR436W_CDS	YDR436W_CDS	No description	CDS	overlapping	0	7.9385	8.02791
YDR437W_CDS	IV	1337352	1337774	+	NaN	YDR437W_CDS	YDR437W_CDS	No description	CDS	overlapping	0	5.00395	4.90689
YDR438W_CDS	IV	1338274	1339386	+	NaN	YDR438W_CDS	YDR438W_CDS	No description	CDS	overlapping	0	6.95664	7.16993
YDR439W_CDS	IV	1339676	1340719	+	NaN	YDR439W_CDS	YDR439W_CDS	No description	CDS	overlapping	0	7.18931	7.33092
YDR440W_CDS	IV	1342493	1344241	+	NaN	YDR440W_CDS	YDR440W_CDS	No description	CDS	overlapping	0	8.15304	8.29462
YDR441C_CDS	IV	1344517	1345062	-	NaN	YDR441C_CDS	YDR441C_CDS	No description	CDS	overlapping	0	7.23958	7.04439
YDR442W_CDS	IV	1345647	1346039	+	NaN	YDR442W_CDS	YDR442W_CDS	No description	CDS	overlapping	0	5.37168	5.39232
YDR443C_CDS	IV	1345676	1349938	-	NaN	YDR443C_CDS	YDR443C_CDS	No description	CDS	overlapping	0	8.04975	8.03342
YDR444W_CDS	IV	1350290	1352353	+	NaN	YDR444W_CDS	YDR444W_CDS	No description	CDS	overlapping	0	8.48021	8.46761
YDR445C_CDS	IV	1352182	1352589	-	NaN	YDR445C_CDS	YDR445C_CDS	No description	CDS	overlapping	0	5.37168	5.45943
YDR446W_CDS	IV	1353725	1354633	+	NaN	YDR446W_CDS	YDR446W_CDS	No description	CDS	overlapping	0	3.21968	3.80735
YDR447C_CDS	IV	1354829	1355553	-	NaN	YDR447C_CDS	YDR447C_CDS	No description	CDS	overlapping	0	12.306	12.388
YDR448W_CDS	IV	1356065	1357369	+	NaN	YDR448W_CDS	YDR448W_CDS	No description	CDS	overlapping	0	8.07766	8.10852
YDR449C_CDS	IV	1357580	1358902	-	NaN	YDR449C_CDS	YDR449C_CDS	No description	CDS	overlapping	0	9.09688	8.92481
YDR450W_CDS	IV	1359923	1360798	+	NaN	YDR450W_CDS	YDR450W_CDS	No description	CDS	overlapping	0	13.0326	13.0329
YDR451C_CDS	IV	1361120	1362181	-	NaN	YDR451C_CDS	YDR451C_CDS	No description	CDS	overlapping	0	8.44636	8.27146
YDR452W_CDS	IV	1362878	1364902	+	NaN	YDR452W_CDS	YDR452W_CDS	No description	CDS	overlapping	0	10.4172	10.5098
YDR453C_CDS	IV	1365072	1365662	-	NaN	YDR453C_CDS	YDR453C_CDS	No description	CDS	overlapping	0	6.3896	6.2854
YDR454C_CDS	IV	1366264	1366827	-	NaN	YDR454C_CDS	YDR454C_CDS	No description	CDS	overlapping	0	10.6709	10.6952
YDR455C_CDS	IV	1367373	1367681	-	NaN	YDR455C_CDS	YDR455C_CDS	No description	CDS	overlapping	0	5.25921	5.88264
YDR456W_CDS	IV	1367485	1369386	+	NaN	YDR456W_CDS	YDR456W_CDS	No description	CDS	overlapping	0	9.35125	9.31288
YDR457W_CDS	IV	1369790	1379596	+	NaN	YDR457W_CDS	YDR457W_CDS	No description	CDS	overlapping	0	10.4431	10.23
YDR458C_CDS	IV	1380055	1382046	-	NaN	YDR458C_CDS	YDR458C_CDS	No description	CDS	overlapping	0	8.95062	9.02791
YDR459C_CDS	IV	1382319	1383443	-	NaN	YDR459C_CDS	YDR459C_CDS	No description	CDS	overlapping	0	7.26892	7.66534
YDR460W_CDS	IV	1383811	1384776	+	NaN	YDR460W_CDS	YDR460W_CDS	No description	CDS	overlapping	0	7.612	7.97154
YDR461W_CDS	IV	1385176	1385286	+	NaN	YDR461W_CDS	YDR461W_CDS	No description	CDS	overlapping	0	8.33516	8.85487
YDR461C-A_CDS	IV	1385524	1385766	-	NaN	YDR461C-A_CDS	YDR461C-A_CDS	No description	CDS	overlapping	0	6.23958	6
YDR462W_CDS	IV	1386073	1386516	+	NaN	YDR462W_CDS	YDR462W_CDS	No description	CDS	overlapping	0	7.61961	7.61471
YDR463W_CDS	IV	1386816	1388375	+	NaN	YDR463W_CDS	YDR463W_CDS	No description	CDS	overlapping	0	9.08042	8.88874
YDR464W_CDS	IV	1388872	1393179	+	NaN	YDR464W_CDS	YDR464W_CDS	No description	CDS	overlapping	0	9.80631	9.69
YDR464C-A_CDS	IV	1392492	1392680	-	NaN	YDR464C-A_CDS	YDR464C-A_CDS	No description	CDS	overlapping	0	5.63472	5.78136
YDR465C_CDS	IV	1393336	1394574	-	NaN	YDR465C_CDS	YDR465C_CDS	No description	CDS	overlapping	0	9.32122	9.21917
YDR466W_CDS	IV	1395121	1397817	+	NaN	YDR466W_CDS	YDR466W_CDS	No description	CDS	overlapping	0	9.00686	8.82337
YDR467C_CDS	IV	1397583	1397909	-	NaN	YDR467C_CDS	YDR467C_CDS	No description	CDS	overlapping	0	6.89524	6.64386
YDR468C_CDS	IV	1398026	1398700	-	NaN	YDR468C_CDS	YDR468C_CDS	No description	CDS	overlapping	0	8.26407	8.27146
YDR469W_CDS	IV	1399015	1399542	+	NaN	YDR469W_CDS	YDR469W_CDS	No description	CDS	overlapping	0	7.62718	7.58496
YDR470C_CDS	IV	1399706	1401214	-	NaN	YDR470C_CDS	YDR470C_CDS	No description	CDS	overlapping	0	8.1635	8.13443
YDR471W_CDS	IV	1401770	1402564	+	NaN	YDR471W_CDS	YDR471W_CDS	No description	CDS	overlapping	0	11.8084	11.9005
YDR472W_CDS	IV	1403322	1404173	+	NaN	YDR472W_CDS	YDR472W_CDS	No description	CDS	overlapping	0	7.94457	8.01123
YDR473C_CDS	IV	1404445	1405854	-	NaN	YDR473C_CDS	YDR473C_CDS	No description	CDS	overlapping	0	7.89524	7.90689
YDR475C_CDS	IV	1407464	1410094	-	NaN	YDR475C_CDS	YDR475C_CDS	No description	CDS	overlapping	0	8.42479	8.47978
YDR476C_CDS	IV	1410453	1411127	-	NaN	YDR476C_CDS	YDR476C_CDS	No description	CDS	overlapping	0	7.83111	7.81378
YDR477W_CDS	IV	1412373	1414274	+	NaN	YDR477W_CDS	YDR477W_CDS	No description	CDS	overlapping	0	9.47182	9.48583
YDR478W_CDS	IV	1414575	1415171	+	NaN	YDR478W_CDS	YDR478W_CDS	No description	CDS	overlapping	0	6.55755	6.55459
YDR479C_CDS	IV	1415210	1416874	-	NaN	YDR479C_CDS	YDR479C_CDS	No description	CDS	overlapping	0	8.08867	8.29002
YDR480W_CDS	IV	1417399	1418370	+	NaN	YDR480W_CDS	YDR480W_CDS	No description	CDS	overlapping	0	7.40731	7.43463
YDR481C_CDS	IV	1418550	1420250	-	NaN	YDR481C_CDS	YDR481C_CDS	No description	CDS	overlapping	0	8.9015	9.03617
YDR482C_CDS	IV	1420431	1420838	-	NaN	YDR482C_CDS	YDR482C_CDS	No description	CDS	overlapping	0	6.72218	7.11894
YDR483W_CDS	IV	1421157	1422485	+	NaN	YDR483W_CDS	YDR483W_CDS	No description	CDS	overlapping	0	10.6552	10.6978
YDR484W_CDS	IV	1422763	1424688	+	NaN	YDR484W_CDS	YDR484W_CDS	No description	CDS	overlapping	0	7.80464	8
YDR485C_CDS	IV	1424820	1427207	-	NaN	YDR485C_CDS	YDR485C_CDS	No description	CDS	overlapping	0	8.72218	8.75154
YDR486C_CDS	IV	1427431	1428120	-	NaN	YDR486C_CDS	YDR486C_CDS	No description	CDS	overlapping	0	8.25433	8.29462
YDR487C_CDS	IV	1428354	1428980	-	NaN	YDR487C_CDS	YDR487C_CDS	No description	CDS	overlapping	0	9.55755	9.47776
YDR488C_CDS	IV	1429188	1430789	-	NaN	YDR488C_CDS	YDR488C_CDS	No description	CDS	overlapping	0	7.64221	7.62936
YDR489W_CDS	IV	1431012	1431896	+	NaN	YDR489W_CDS	YDR489W_CDS	No description	CDS	overlapping	0	6.83111	7.15987
YDR490C_CDS	IV	1431968	1434268	-	NaN	YDR490C_CDS	YDR490C_CDS	No description	CDS	overlapping	0	8.61961	8.55459
YDR491C_CDS	IV	1434500	1434991	-	NaN	YDR491C_CDS	YDR491C_CDS	No description	CDS	overlapping	0	5.33516	5.32193
YDR492W_CDS	IV	1434924	1435874	+	NaN	YDR492W_CDS	YDR492W_CDS	No description	CDS	overlapping	0	8.74324	8.67596
YDR493W_CDS	IV	1436217	1436588	+	NaN	YDR493W_CDS	YDR493W_CDS	No description	CDS	overlapping	0	6.90774	7.14975
YDR494W_CDS	IV	1436930	1438015	+	NaN	YDR494W_CDS	YDR494W_CDS	No description	CDS	overlapping	0	8.82783	8.6865
YDR495C_CDS	IV	1438115	1441150	-	NaN	YDR495C_CDS	YDR495C_CDS	No description	CDS	overlapping	0	8.35809	8.53138
YDR496C_CDS	IV	1441433	1443403	-	NaN	YDR496C_CDS	YDR496C_CDS	No description	CDS	overlapping	0	10.366	10.1472
YDR497C_CDS	IV	1443713	1445467	-	NaN	YDR497C_CDS	YDR497C_CDS	No description	CDS	overlapping	0	10.8515	10.9758
YDR498C_CDS	IV	1445843	1446994	-	NaN	YDR498C_CDS	YDR498C_CDS	No description	CDS	overlapping	0	8.14779	8.11374
YDR499W_CDS	IV	1447830	1450073	+	NaN	YDR499W_CDS	YDR499W_CDS	No description	CDS	overlapping	0	8.04411	8.17991
YDR500C_CDS	IV	1450198	1450853	-	NaN	YDR500C_CDS	YDR500C_CDS	No description	CDS	overlapping	0	12.0777	12.1228
YDR501W_CDS	IV	1451353	1452918	+	NaN	YDR501W_CDS	YDR501W_CDS	No description	CDS	overlapping	0	6.67911	6.64386
YDR502C_CDS	IV	1453310	1454464	-	NaN	YDR502C_CDS	YDR502C_CDS	No description	CDS	overlapping	0	10.0914	9.99152
YDR503C_CDS	IV	1455042	1455866	-	NaN	YDR503C_CDS	YDR503C_CDS	No description	CDS	overlapping	0	6.98049	7.47573
YDR504C_CDS	IV	1456311	1456694	-	NaN	YDR504C_CDS	YDR504C_CDS	No description	CDS	overlapping	0	6.33516	6.30378
YDR505C_CDS	IV	1456695	1459220	-	NaN	YDR505C_CDS	YDR505C_CDS	No description	CDS	overlapping	0	8.91394	9.01681
YDR506C_CDS	IV	1459728	1461554	-	NaN	YDR506C_CDS	YDR506C_CDS	No description	CDS	overlapping	0	6.9324	7.08746
YDR507C_CDS	IV	1462358	1465786	-	NaN	YDR507C_CDS	YDR507C_CDS	No description	CDS	overlapping	0	9.99666	10.0782
YDR508C_CDS	IV	1466453	1468444	-	NaN	YDR508C_CDS	YDR508C_CDS	No description	CDS	overlapping	0	11.0996	10.9858
YDR509W_CDS	IV	1468226	1468573	+	NaN	YDR509W_CDS	YDR509W_CDS	No description	CDS	overlapping	0	7.02703	6.9542
YDR510W_CDS	IV	1469400	1469705	+	NaN	YDR510W_CDS	YDR510W_CDS	No description	CDS	overlapping	0	9.75019	9.74483
YDR510C-A_CDS	IV	1469695	1469811	-	NaN	YDR510C-A_CDS	YDR510C-A_CDS	No description	CDS	overlapping	0	8.80464	8.73471
YDR511W_CDS	IV	1470017	1470418	+	NaN	YDR511W_CDS	YDR511W_CDS	No description	CDS	overlapping	0	7.15828	7.2384
YDR512C_CDS	IV	1470500	1471063	-	NaN	YDR512C_CDS	YDR512C_CDS	No description	CDS	overlapping	0	7.02703	7.34873
YDR513W_CDS	IV	1471017	1471448	+	NaN	YDR513W_CDS	YDR513W_CDS	No description	CDS	overlapping	0	9.16869	9.32418
YDR514C_CDS	IV	1471548	1472999	-	NaN	YDR514C_CDS	YDR514C_CDS	No description	CDS	overlapping	0	7.96862	8.11894
YDR515W_CDS	IV	1473429	1474772	+	NaN	YDR515W_CDS	YDR515W_CDS	No description	CDS	overlapping	0	7.95062	8.12928
YDR516C_CDS	IV	1474974	1476476	-	NaN	YDR516C_CDS	YDR516C_CDS	No description	CDS	overlapping	0	9.8013	10.032
YDR517W_CDS	IV	1477239	1478357	+	NaN	YDR517W_CDS	YDR517W_CDS	No description	CDS	overlapping	0	9.30714	9.05257
YDR518W_CDS	IV	1478608	1480161	+	NaN	YDR518W_CDS	YDR518W_CDS	No description	CDS	overlapping	0	9.15566	8.97728
YDR519W_CDS	IV	1480425	1480832	+	NaN	YDR519W_CDS	YDR519W_CDS	No description	CDS	overlapping	0	8.11584	8.07682
YDR520C_CDS	IV	1481085	1483403	-	NaN	YDR520C_CDS	YDR520C_CDS	No description	CDS	overlapping	0	7.90774	7.83289
YDR521W_CDS	IV	1483141	1483476	+	NaN	YDR521W_CDS	YDR521W_CDS	No description	CDS	overlapping	0	4.04976	4.08746
YDR522C_CDS	IV	1483795	1485303	-	NaN	YDR522C_CDS	YDR522C_CDS	No description	CDS	overlapping	0	4.75019	4
YDR523C_CDS	IV	1485566	1487038	-	NaN	YDR523C_CDS	YDR523C_CDS	No description	CDS	overlapping	0	4.13722	2.58496
YDR524C_CDS	IV	1487542	1488990	-	NaN	YDR524C_CDS	YDR524C_CDS	No description	CDS	overlapping	0	8.20457	8.26679
YDR524W-C_CDS	IV	1489403	1489492	+	NaN	YDR524W-C_CDS	YDR524W-C_CDS	No description	CDS	overlapping	0	12.5538	12.5672
YDR524C-B_CDS	IV	1489598	1489798	-	NaN	YDR524C-B_CDS	YDR524C-B_CDS	No description	CDS	overlapping	0	13.288	13.2886
YDR524C-A_CDS	IV	1489871	1489990	-	NaN	YDR524C-A_CDS	YDR524C-A_CDS	No description	CDS	overlapping	0	0.0497548	0
YDR525W_CDS	IV	1489905	1490234	+	NaN	YDR525W_CDS	YDR525W_CDS	No description	CDS	overlapping	0	-0.102248	1.58496
YDR525W-A_CDS	IV	1490596	1490835	+	NaN	YDR525W-A_CDS	YDR525W-A_CDS	No description	CDS	overlapping	0	4.04976	4.32193
YDR526C_CDS	IV	1491075	1491545	-	NaN	YDR526C_CDS	YDR526C_CDS	No description	CDS	overlapping	0	7.10504	7.04439
YDR527W_CDS	IV	1491094	1492413	+	NaN	YDR527W_CDS	YDR527W_CDS	No description	CDS	overlapping	0	9.06935	8.89482
YDR528W_CDS	IV	1494586	1495857	+	NaN	YDR528W_CDS	YDR528W_CDS	No description	CDS	overlapping	0	8.49684	8.56605
YDR529C_CDS	IV	1496165	1496548	-	NaN	YDR529C_CDS	YDR529C_CDS	No description	CDS	overlapping	0	8.89524	9.19967
YDR530C_CDS	IV	1496791	1497768	-	NaN	YDR530C_CDS	YDR530C_CDS	No description	CDS	overlapping	0	7.37168	7.60733
YDR531W_CDS	IV	1498232	1499335	+	NaN	YDR531W_CDS	YDR531W_CDS	No description	CDS	overlapping	0	9.10232	9.04712
YDR532C_CDS	IV	1499396	1500553	-	NaN	YDR532C_CDS	YDR532C_CDS	No description	CDS	overlapping	0	7.24943	7.50779
YDR533C_CDS	IV	1501447	1502160	-	NaN	YDR533C_CDS	YDR533C_CDS	No description	CDS	overlapping	0	8.22966	8.52356
YDR534C_CDS	IV	1503314	1504900	-	NaN	YDR534C_CDS	YDR534C_CDS	No description	CDS	overlapping	0	5.98049	5.83289
YDR535C_CDS	IV	1506606	1507362	-	NaN	YDR535C_CDS	YDR535C_CDS	No description	CDS	overlapping	0	2.63472	2
YDR536W_CDS	IV	1508005	1509714	+	NaN	YDR536W_CDS	YDR536W_CDS	No description	CDS	overlapping	0	5.54161	5.04439
YDR537C_CDS	IV	1510856	1511461	-	NaN	YDR537C_CDS	YDR537C_CDS	No description	CDS	overlapping	0	6.70797	6.88264
YDR538W_CDS	IV	1510902	1511630	+	NaN	YDR538W_CDS	YDR538W_CDS	No description	CDS	overlapping	0	7.11584	7.40939
YDR539W_CDS	IV	1512094	1513605	+	NaN	YDR539W_CDS	YDR539W_CDS	No description	CDS	overlapping	0	8.70081	8.63662
YDR540C_CDS	IV	1517136	1517675	-	NaN	YDR540C_CDS	YDR540C_CDS	No description	CDS	overlapping	0	5.44207	5.24793
YDR541C_CDS	IV	1519664	1520698	-	NaN	YDR541C_CDS	YDR541C_CDS	No description	CDS	overlapping	0	7.20963	7.39232
YDR542W_CDS	IV	1523249	1523611	+	NaN	YDR542W_CDS	YDR542W_CDS	No description	CDS	overlapping	0	0.0497548	3
YDR543C_CDS	IV	1524634	1524933	-	NaN	YDR543C_CDS	YDR543C_CDS	No description	CDS	overlapping	0	-0.102248	-0.152003
YDR544C_CDS	IV	1525095	1525523	-	NaN	YDR544C_CDS	YDR544C_CDS	No description	CDS	overlapping	0	-0.102248	0
YDR545W_CDS	IV	1526321	1531711	+	NaN	YDR545W_CDS	YDR545W_CDS	No description	CDS	overlapping	0	4.57332	7.88874
YDR545C-A_CDS	IV	1530863	1531342	-	NaN	YDR545C-A_CDS	YDR545C-A_CDS	No description	CDS	overlapping	0	2.37168	4.9542
YIL177C_CDS	IX	483	6147	-	NaN	YIL177C_CDS	YIL177C_CDS	No description	CDS	overlapping	0	8.68275	8.22882
YIL177W-A_CDS	IX	846	1328	+	NaN	YIL177W-A_CDS	YIL177W-A_CDS	No description	CDS	overlapping	0	6.04975	6.18982
YIL176C_CDS	IX	8793	9155	-	NaN	YIL176C_CDS	YIL176C_CDS	No description	CDS	overlapping	0	-0.102248	1
YIL173W_CDS	IX	11492	16141	+	NaN	YIL173W_CDS	YIL173W_CDS	No description	CDS	overlapping	0	8.1319	7.96
YIL172C_CDS	IX	16784	18553	-	NaN	YIL172C_CDS	YIL172C_CDS	No description	CDS	overlapping	0	4.04976	2.80735
YIL171W-A_CDS	IX	18260	18712	+	NaN	YIL171W-A_CDS	YIL171W-A_CDS	No description	CDS	overlapping	0	1.63472	1
YIL169C_CDS	IX	23119	26106	-	NaN	YIL169C_CDS	YIL169C_CDS	No description	CDS	overlapping	0	9.68819	9.87498
YIL167W_CDS	IX	29032	30048	+	NaN	YIL167W_CDS	YIL167W_CDS	No description	CDS	overlapping	0	5.80464	6.32193
YIL166C_CDS	IX	30938	32566	-	NaN	YIL166C_CDS	YIL166C_CDS	No description	CDS	overlapping	0	6.45915	6.37504
YIL165C_CDS	IX	33718	34077	-	NaN	YIL165C_CDS	YIL165C_CDS	No description	CDS	overlapping	0	5.57332	5.90689
YIL164C_CDS	IX	34087	34686	-	NaN	YIL164C_CDS	YIL164C_CDS	No description	CDS	overlapping	0	6.17904	6.08746
YIL163C_CDS	IX	36899	37252	-	NaN	YIL163C_CDS	YIL163C_CDS	No description	CDS	overlapping	0	4.44207	4.45943
YIL162W_CDS	IX	37385	38983	+	NaN	YIL162W_CDS	YIL162W_CDS	No description	CDS	overlapping	0	8.63847	8.45943
YIL161W_CDS	IX	39433	40140	+	NaN	YIL161W_CDS	YIL161W_CDS	No description	CDS	overlapping	0	7.70081	7.5157
YIL160C_CDS	IX	40191	41444	-	NaN	YIL160C_CDS	YIL160C_CDS	No description	CDS	overlapping	0	5.75019	5.75489
YIL159W_CDS	IX	41825	45952	+	NaN	YIL159W_CDS	YIL159W_CDS	No description	CDS	overlapping	0	8.33516	8.12928
YIL158W_CDS	IX	46201	46815	+	NaN	YIL158W_CDS	YIL158W_CDS	No description	CDS	overlapping	0	8.42913	8.36632
YIL157C_CDS	IX	46949	47542	-	NaN	YIL157C_CDS	YIL157C_CDS	No description	CDS	overlapping	0	8.03844	8.21917
YIL156W-A_CDS	IX	47292	47693	+	NaN	YIL156W-A_CDS	YIL156W-A_CDS	No description	CDS	overlapping	0	6.27857	6.20945
YIL156W-B_CDS	IX	47690	47973	+	NaN	YIL156W-B_CDS	YIL156W-B_CDS	No description	CDS	overlapping	0	6.96862	6.98869
YIL156W_CDS	IX	48091	51306	+	NaN	YIL156W_CDS	YIL156W_CDS	No description	CDS	overlapping	0	8.36717	8.36632
YIL155C_CDS	IX	51759	53708	-	NaN	YIL155C_CDS	YIL155C_CDS	No description	CDS	overlapping	0	8.34896	8.44708
YIL154C_CDS	IX	53981	55021	-	NaN	YIL154C_CDS	YIL154C_CDS	No description	CDS	overlapping	0	8.48855	8.50779
YIL153W_CDS	IX	55198	56379	+	NaN	YIL153W_CDS	YIL153W_CDS	No description	CDS	overlapping	0	8.11045	8.224
YIL152W_CDS	IX	56545	57252	+	NaN	YIL152W_CDS	YIL152W_CDS	No description	CDS	overlapping	0	6.45915	6.96578
YIL151C_CDS	IX	57338	60694	-	NaN	YIL151C_CDS	YIL151C_CDS	No description	CDS	overlapping	0	9.02417	9.11894
YIL150C_CDS	IX	61013	62728	-	NaN	YIL150C_CDS	YIL150C_CDS	No description	CDS	overlapping	0	7.06098	7
YIL149C_CDS	IX	63028	68067	-	NaN	YIL149C_CDS	YIL149C_CDS	No description	CDS	overlapping	0	10.4538	10.5058
YIL148W_CDS	IX	68708	69528	+	NaN	YIL148W_CDS	YIL148W_CDS	No description	CDS	overlapping	0	12.6144	12.8311
YIL147C_CDS	IX	69791	73453	-	NaN	YIL147C_CDS	YIL147C_CDS	No description	CDS	overlapping	0	9.65709	9.47168
YIL146C_CDS	IX	74184	75773	-	NaN	YIL146C_CDS	YIL146C_CDS	No description	CDS	overlapping	0	7.28816	7.08746
YIL145C_CDS	IX	76354	77283	-	NaN	YIL145C_CDS	YIL145C_CDS	No description	CDS	overlapping	0	8.79459	8.90087
YIL144W_CDS	IX	78074	80149	+	NaN	YIL144W_CDS	YIL144W_CDS	No description	CDS	overlapping	0	8.6005	8.62571
YIL143C_CDS	IX	80510	83041	-	NaN	YIL143C_CDS	YIL143C_CDS	No description	CDS	overlapping	0	8.95364	9.16239
YIL142C-A_CDS	IX	83208	83540	-	NaN	YIL142C-A_CDS	YIL142C-A_CDS	No description	CDS	overlapping	0	7.40731	7.46761
YIL142W_CDS	IX	83302	84885	+	NaN	YIL142W_CDS	YIL142W_CDS	No description	CDS	overlapping	0	10.9116	10.8865
YIL141W_CDS	IX	85053	85442	+	NaN	YIL141W_CDS	YIL141W_CDS	No description	CDS	overlapping	0	4.50919	4.52356
YIL140W_CDS	IX	85366	87837	+	NaN	YIL140W_CDS	YIL140W_CDS	No description	CDS	overlapping	0	9.03844	9.19476
YIL139C_CDS	IX	87979	88716	-	NaN	YIL139C_CDS	YIL139C_CDS	No description	CDS	overlapping	0	6.64967	7.08746
YIL138C_CDS	IX	89230	89715	-	NaN	YIL138C_CDS	YIL138C_CDS	No description	CDS	overlapping	0	9.34208	9.28309
YIL137C_CDS	IX	89948	92788	-	NaN	YIL137C_CDS	YIL137C_CDS	No description	CDS	overlapping	0	9.75366	9.51373
YIL136W_CDS	IX	93619	94800	+	NaN	YIL136W_CDS	YIL136W_CDS	No description	CDS	overlapping	0	8.11584	8.49185
YIL135C_CDS	IX	95065	96375	-	NaN	YIL135C_CDS	YIL135C_CDS	No description	CDS	overlapping	0	8.52549	8.37069
YIL134C-A_CDS	IX	96522	96725	-	NaN	YIL134C-A_CDS	YIL134C-A_CDS	No description	CDS	overlapping	0	1.04975	1.58496
YIL134W_CDS	IX	97395	98330	+	NaN	YIL134W_CDS	YIL134W_CDS	No description	CDS	overlapping	0	7.20963	7.01123
YIL133C_CDS	IX	98527	99416	-	NaN	YIL133C_CDS	YIL133C_CDS	No description	CDS	overlapping	0	12.5174	12.4597
YIL132C_CDS	IX	99860	100501	-	NaN	YIL132C_CDS	YIL132C_CDS	No description	CDS	overlapping	0	6.13722	6.16993
YIL131C_CDS	IX	100781	102235	-	NaN	YIL131C_CDS	YIL131C_CDS	No description	CDS	overlapping	0	8.73626	8.75154
YIL130W_CDS	IX	102782	105676	+	NaN	YIL130W_CDS	YIL130W_CDS	No description	CDS	overlapping	0	9.46761	9.29002
YIL129C_CDS	IX	106107	113237	-	NaN	YIL129C_CDS	YIL129C_CDS	No description	CDS	overlapping	0	9.80631	9.52943
YIL128W_CDS	IX	113806	116904	+	NaN	YIL128W_CDS	YIL128W_CDS	No description	CDS	overlapping	0	8.9324	9.03892
YIL127C_CDS	IX	117024	117644	-	NaN	YIL127C_CDS	YIL127C_CDS	No description	CDS	overlapping	0	8.69	8.45533
YIL126W_CDS	IX	117992	122071	+	NaN	YIL126W_CDS	YIL126W_CDS	No description	CDS	overlapping	0	10.4896	10.3945
YIL125W_CDS	IX	122689	125733	+	NaN	YIL125W_CDS	YIL125W_CDS	No description	CDS	overlapping	0	9.54761	9.66
YIL124W_CDS	IX	126204	127097	+	NaN	YIL124W_CDS	YIL124W_CDS	No description	CDS	overlapping	0	9.23958	9.46557
YIL123W_CDS	IX	128151	129581	+	NaN	YIL123W_CDS	YIL123W_CDS	No description	CDS	overlapping	0	10.889	10.8986
YIL122W_CDS	IX	130610	131665	+	NaN	YIL122W_CDS	YIL122W_CDS	No description	CDS	overlapping	0	6.44207	6.10852
YIL121W_CDS	IX	132244	133872	+	NaN	YIL121W_CDS	YIL121W_CDS	No description	CDS	overlapping	0	9.87948	10.0485
YIL120W_CDS	IX	134417	136108	+	NaN	YIL120W_CDS	YIL120W_CDS	No description	CDS	overlapping	0	6.29768	6.61471
YIL119C_CDS	IX	136654	137877	-	NaN	YIL119C_CDS	YIL119C_CDS	No description	CDS	overlapping	0	7.34438	7.3837
YIL118W_CDS	IX	139752	140447	+	NaN	YIL118W_CDS	YIL118W_CDS	No description	CDS	overlapping	0	9.03844	9.08481
YIL117C_CDS	IX	140613	141569	-	NaN	YIL117C_CDS	YIL117C_CDS	No description	CDS	overlapping	0	7.44207	8.0607
YIL116W_CDS	IX	142928	144085	+	NaN	YIL116W_CDS	YIL116W_CDS	No description	CDS	overlapping	0	9.18161	9.17991
YIL115W-A_CDS	IX	144268	144639	+	NaN	YIL115W-A_CDS	YIL115W-A_CDS	No description	CDS	overlapping	0	7.17904	7.07682
YIL115C_CDS	IX	144327	148709	-	NaN	YIL115C_CDS	YIL115C_CDS	No description	CDS	overlapping	0	10.1609	10.0701
YIL114C_CDS	IX	149143	149988	-	NaN	YIL114C_CDS	YIL114C_CDS	No description	CDS	overlapping	0	7.40731	7.20945
YIL113W_CDS	IX	150559	151188	+	NaN	YIL113W_CDS	YIL113W_CDS	No description	CDS	overlapping	0	5.00395	5.49185
YIL112W_CDS	IX	151595	154846	+	NaN	YIL112W_CDS	YIL112W_CDS	No description	CDS	overlapping	0	9.48021	9.48784
YIL111W_CDS	IX	155222	155765	+	NaN	YIL111W_CDS	YIL111W_CDS	No description	CDS	overlapping	0	8.36717	8.86109
YIL110W_CDS	IX	156045	157178	+	NaN	YIL110W_CDS	YIL110W_CDS	No description	CDS	overlapping	0	8.48438	8.48784
YIL109C_CDS	IX	157385	160165	-	NaN	YIL109C_CDS	YIL109C_CDS	No description	CDS	overlapping	0	10.9124	10.8114
YIL108W_CDS	IX	160887	162977	+	NaN	YIL108W_CDS	YIL108W_CDS	No description	CDS	overlapping	0	8.34896	8.3837
YIL107C_CDS	IX	163278	165761	-	NaN	YIL107C_CDS	YIL107C_CDS	No description	CDS	overlapping	0	8.51328	8.47978
YIL106W_CDS	IX	166415	167444	+	NaN	YIL106W_CDS	YIL106W_CDS	No description	CDS	overlapping	0	8.35809	8.18488
YIL105C_CDS	IX	167581	169641	-	NaN	YIL105C_CDS	YIL105C_CDS	No description	CDS	overlapping	0	8.61581	8.82337
YIL105W-A_CDS	IX	167664	167804	+	NaN	YIL105W-A_CDS	YIL105W-A_CDS	No description	CDS	overlapping	0	5.63472	6.12928
YIL104C_CDS	IX	169982	171505	-	NaN	YIL104C_CDS	YIL104C_CDS	No description	CDS	overlapping	0	8.0996	8.00563
YIL103W_CDS	IX	171751	173028	+	NaN	YIL103W_CDS	YIL103W_CDS	No description	CDS	overlapping	0	8.71509	8.64024
YIL102C-A_CDS	IX	173365	173592	-	NaN	YIL102C-A_CDS	YIL102C-A_CDS	No description	CDS	overlapping	0	5.04976	4.32193
YIL102C_CDS	IX	174582	174887	-	NaN	YIL102C_CDS	YIL102C_CDS	No description	CDS	overlapping	0	2.37168	1
YIL101C_CDS	IX	175307	177250	-	NaN	YIL101C_CDS	YIL101C_CDS	No description	CDS	overlapping	0	6.57332	7.11894
YIL100C-A_CDS	IX	177343	177681	-	NaN	YIL100C-A_CDS	YIL100C-A_CDS	No description	CDS	overlapping	0	1.04975	2.32193
YIL100W_CDS	IX	177373	177726	+	NaN	YIL100W_CDS	YIL100W_CDS	No description	CDS	overlapping	0	1.63472	2.32193
YIL099W_CDS	IX	178004	179653	+	NaN	YIL099W_CDS	YIL099W_CDS	No description	CDS	overlapping	0	4.44207	4.52356
YIL098C_CDS	IX	179772	180239	-	NaN	YIL098C_CDS	YIL098C_CDS	No description	CDS	overlapping	0	7.08318	7.36632
YIL097W_CDS	IX	180427	181977	+	NaN	YIL097W_CDS	YIL097W_CDS	No description	CDS	overlapping	0	6.86993	6.6865
YIL096C_CDS	IX	182117	183127	-	NaN	YIL096C_CDS	YIL096C_CDS	No description	CDS	overlapping	0	8.03275	8.02791
YIL095W_CDS	IX	183937	186369	+	NaN	YIL095W_CDS	YIL095W_CDS	No description	CDS	overlapping	0	8.34896	8.17991
YIL094C_CDS	IX	186517	187632	-	NaN	YIL094C_CDS	YIL094C_CDS	No description	CDS	overlapping	0	10.6764	10.6036
YIL093C_CDS	IX	187990	188784	-	NaN	YIL093C_CDS	YIL093C_CDS	No description	CDS	overlapping	0	8.04411	7.92481
YIL092W_CDS	IX	189066	190967	+	NaN	YIL092W_CDS	YIL092W_CDS	No description	CDS	overlapping	0	7.30714	7.43463
YIL091C_CDS	IX	191030	193195	-	NaN	YIL091C_CDS	YIL091C_CDS	No description	CDS	overlapping	0	9.56743	9.40727
YIL090W_CDS	IX	193595	195070	+	NaN	YIL090W_CDS	YIL090W_CDS	No description	CDS	overlapping	0	8.87948	8.53916
YIL089W_CDS	IX	195599	196216	+	NaN	YIL089W_CDS	YIL089W_CDS	No description	CDS	overlapping	0	5.00395	5.61471
YIL088C_CDS	IX	197931	199403	-	NaN	YIL088C_CDS	YIL088C_CDS	No description	CDS	overlapping	0	9.42044	9.44501
YIL087C_CDS	IX	199646	200119	-	NaN	YIL087C_CDS	YIL087C_CDS	No description	CDS	overlapping	0	6.44207	6.79442
YIL086C_CDS	IX	200153	200461	-	NaN	YIL086C_CDS	YIL086C_CDS	No description	CDS	overlapping	0	4.85711	5.16993
YIL085C_CDS	IX	200490	202043	-	NaN	YIL085C_CDS	YIL085C_CDS	No description	CDS	overlapping	0	9.39405	9.29002
YIL084C_CDS	IX	202276	203259	-	NaN	YIL084C_CDS	YIL084C_CDS	No description	CDS	overlapping	0	7.26892	7.10852
YIL083C_CDS	IX	203556	204653	-	NaN	YIL083C_CDS	YIL083C_CDS	No description	CDS	overlapping	0	8.34438	8.11374
YIL082W_CDS	IX	205635	206507	+	NaN	YIL082W_CDS	YIL082W_CDS	No description	CDS	overlapping	0	7.26892	7.44294
YIL082W-A_CDS	IX	205635	210132	+	NaN	YIL082W-A_CDS	YIL082W-A_CDS	No description	CDS	overlapping	0	9.23958	9.77643
YIL079C_CDS	IX	210923	212005	-	NaN	YIL079C_CDS	YIL079C_CDS	No description	CDS	overlapping	0	8.28816	8.18983
YIL078W_CDS	IX	212499	214703	+	NaN	YIL078W_CDS	YIL078W_CDS	No description	CDS	overlapping	0	12.617	12.5943
YIL077C_CDS	IX	214991	215953	-	NaN	YIL077C_CDS	YIL077C_CDS	No description	CDS	overlapping	0	7.4927	7.61471
YIL076W_CDS	IX	216658	217548	+	NaN	YIL076W_CDS	YIL076W_CDS	No description	CDS	overlapping	0	10.1279	10.1687
YIL075C_CDS	IX	217863	220700	-	NaN	YIL075C_CDS	YIL075C_CDS	No description	CDS	overlapping	0	11.5561	11.5382
YIL074C_CDS	IX	221081	222490	-	NaN	YIL074C_CDS	YIL074C_CDS	No description	CDS	overlapping	0	9.50302	9.43254
YIL073C_CDS	IX	222937	225954	-	NaN	YIL073C_CDS	YIL073C_CDS	No description	CDS	overlapping	0	7.24943	7.33092
YIL072W_CDS	IX	226602	228419	+	NaN	YIL072W_CDS	YIL072W_CDS	No description	CDS	overlapping	0	5.83111	5.9542
YIL071W-A_CDS	IX	228550	229026	+	NaN	YIL071W-A_CDS	YIL071W-A_CDS	No description	CDS	overlapping	0	6.11584	6.22882
YIL071C_CDS	IX	228660	229994	-	NaN	YIL071C_CDS	YIL071C_CDS	No description	CDS	overlapping	0	6.88264	7
YIL070C_CDS	IX	230272	231072	-	NaN	YIL070C_CDS	YIL070C_CDS	No description	CDS	overlapping	0	8.82124	8.80735
YIL069C_CDS	IX	231553	232369	-	NaN	YIL069C_CDS	YIL069C_CDS	No description	CDS	overlapping	0	11.188	11.3614
YIL068W-A_CDS	IX	233013	233396	+	NaN	YIL068W-A_CDS	YIL068W-A_CDS	No description	CDS	overlapping	0	6.45915	6.45943
YIL068C_CDS	IX	233057	235474	-	NaN	YIL068C_CDS	YIL068C_CDS	No description	CDS	overlapping	0	8.86033	8.84549
YIL067C_CDS	IX	235724	237760	-	NaN	YIL067C_CDS	YIL067C_CDS	No description	CDS	overlapping	0	8.21466	8.10852
YIL066W-A_CDS	IX	237366	237809	+	NaN	YIL066W-A_CDS	YIL066W-A_CDS	No description	CDS	overlapping	0	5.17904	5.2854
YIL066C_CDS	IX	238099	240708	-	NaN	YIL066C_CDS	YIL066C_CDS	No description	CDS	overlapping	0	5.63472	6.33985
YIL065C_CDS	IX	241308	241775	-	NaN	YIL065C_CDS	YIL065C_CDS	No description	CDS	overlapping	0	7.15828	7.48382
YIL064W_CDS	IX	241943	242716	+	NaN	YIL064W_CDS	YIL064W_CDS	No description	CDS	overlapping	0	8.05538	8
YIL063C_CDS	IX	242761	243744	-	NaN	YIL063C_CDS	YIL063C_CDS	No description	CDS	overlapping	0	9.4927	9.66888
YIL062C_CDS	IX	243998	244462	-	NaN	YIL062C_CDS	YIL062C_CDS	No description	CDS	overlapping	0	9.27134	9.41996
YIL061C_CDS	IX	244657	245559	-	NaN	YIL061C_CDS	YIL061C_CDS	No description	CDS	overlapping	0	6.66446	6.87036
YIL060W_CDS	IX	246392	246826	+	NaN	YIL060W_CDS	YIL060W_CDS	No description	CDS	overlapping	0	5.57332	5.78136
YIL059C_CDS	IX	246550	246915	-	NaN	YIL059C_CDS	YIL059C_CDS	No description	CDS	overlapping	0	5.88264	5.93074
YIL058W_CDS	IX	246914	247198	+	NaN	YIL058W_CDS	YIL058W_CDS	No description	CDS	overlapping	0	4.75019	4.39232
YIL057C_CDS	IX	247902	248396	-	NaN	YIL057C_CDS	YIL057C_CDS	No description	CDS	overlapping	0	1.04975	3
YIL056W_CDS	IX	249991	251913	+	NaN	YIL056W_CDS	YIL056W_CDS	No description	CDS	overlapping	0	8.26892	8.01681
YIL055C_CDS	IX	252042	253925	-	NaN	YIL055C_CDS	YIL055C_CDS	No description	CDS	overlapping	0	6.60434	6.42626
YIL054W_CDS	IX	254543	254860	+	NaN	YIL054W_CDS	YIL054W_CDS	No description	CDS	overlapping	0	1.04975	1.58496
YIL053W_CDS	IX	255115	255867	+	NaN	YIL053W_CDS	YIL053W_CDS	No description	CDS	overlapping	0	12.503	12.3376
YIL052C_CDS	IX	256226	257063	-	NaN	YIL052C_CDS	YIL052C_CDS	No description	CDS	overlapping	0	12.4302	12.4944
YIL051C_CDS	IX	257843	258280	-	NaN	YIL051C_CDS	YIL051C_CDS	No description	CDS	overlapping	0	11.9282	11.8094
YIL050W_CDS	IX	258913	259770	+	NaN	YIL050W_CDS	YIL050W_CDS	No description	CDS	overlapping	0	8.12657	8.16992
YIL049W_CDS	IX	260158	260919	+	NaN	YIL049W_CDS	YIL049W_CDS	No description	CDS	overlapping	0	7.14779	6.97728
YIL048W_CDS	IX	261437	264892	+	NaN	YIL048W_CDS	YIL048W_CDS	No description	CDS	overlapping	0	9.00395	8.93958
YIL047C-A_CDS	IX	265099	265467	-	NaN	YIL047C-A_CDS	YIL047C-A_CDS	No description	CDS	overlapping	0	7.83766	7.7211
YIL047C_CDS	IX	265115	267823	-	NaN	YIL047C_CDS	YIL047C_CDS	No description	CDS	overlapping	0	10.2433	10.1812
YIL046W-A_CDS	IX	268309	268473	+	NaN	YIL046W-A_CDS	YIL046W-A_CDS	No description	CDS	overlapping	0	1.63472	1
YIL046W_CDS	IX	268651	270573	+	NaN	YIL046W_CDS	YIL046W_CDS	No description	CDS	overlapping	0	8.47602	8.56605
YIL045W_CDS	IX	271161	272777	+	NaN	YIL045W_CDS	YIL045W_CDS	No description	CDS	overlapping	0	6.77768	6.83289
YIL044C_CDS	IX	272950	273846	-	NaN	YIL044C_CDS	YIL044C_CDS	No description	CDS	overlapping	0	8.55755	8.58872
YIL043C_CDS	IX	274072	274926	-	NaN	YIL043C_CDS	YIL043C_CDS	No description	CDS	overlapping	0	10.6177	10.6156
YIL042C_CDS	IX	275108	276292	-	NaN	YIL042C_CDS	YIL042C_CDS	No description	CDS	overlapping	0	7.03844	6.90689
YIL041W_CDS	IX	276525	277505	+	NaN	YIL041W_CDS	YIL041W_CDS	No description	CDS	overlapping	0	10.6736	10.6627
YIL040W_CDS	IX	277723	278139	+	NaN	YIL040W_CDS	YIL040W_CDS	No description	CDS	overlapping	0	7.67181	7.96578
YIL039W_CDS	IX	278426	279847	+	NaN	YIL039W_CDS	YIL039W_CDS	No description	CDS	overlapping	0	9.7345	9.67066
YIL038C_CDS	IX	280142	282652	-	NaN	YIL038C_CDS	YIL038C_CDS	No description	CDS	overlapping	0	9.69	9.63844
YIL037C_CDS	IX	283029	284999	-	NaN	YIL037C_CDS	YIL037C_CDS	No description	CDS	overlapping	0	6.75019	6.97728
YIL036W_CDS	IX	285666	287429	+	NaN	YIL036W_CDS	YIL036W_CDS	No description	CDS	overlapping	0	8.91394	8.83605
YIL035C_CDS	IX	287790	288908	-	NaN	YIL035C_CDS	YIL035C_CDS	No description	CDS	overlapping	0	9.4485	9.50581
YIL034C_CDS	IX	289226	290089	-	NaN	YIL034C_CDS	YIL034C_CDS	No description	CDS	overlapping	0	9.63847	9.67948
YIL033C_CDS	IX	290419	291669	-	NaN	YIL033C_CDS	YIL033C_CDS	No description	CDS	overlapping	0	9.73099	9.80735
YIL032C_CDS	IX	291961	292317	-	NaN	YIL032C_CDS	YIL032C_CDS	No description	CDS	overlapping	0	2.37168	2
YIL031W_CDS	IX	292633	295737	+	NaN	YIL031W_CDS	YIL031W_CDS	No description	CDS	overlapping	0	8.61961	8.48382
YIL030W-A_CDS	IX	295565	295903	+	NaN	YIL030W-A_CDS	YIL030W-A_CDS	No description	CDS	overlapping	0	5.66446	5.85798
YIL030C_CDS	IX	296050	300009	-	NaN	YIL030C_CDS	YIL030C_CDS	No description	CDS	overlapping	0	10.1855	10.0126
YIL029W-A_CDS	IX	299735	300106	+	NaN	YIL029W-A_CDS	YIL029W-A_CDS	No description	CDS	overlapping	0	5.66446	5.67243
YIL029C_CDS	IX	300829	301257	-	NaN	YIL029C_CDS	YIL029C_CDS	No description	CDS	overlapping	0	5.21968	4.80736
YIL028W_CDS	IX	302100	302498	+	NaN	YIL028W_CDS	YIL028W_CDS	No description	CDS	overlapping	0	4.04976	3.45943
YIL027C_CDS	IX	303679	304104	-	NaN	YIL027C_CDS	YIL027C_CDS	No description	CDS	overlapping	0	8.14779	8.20457
YIL026C_CDS	IX	304477	307929	-	NaN	YIL026C_CDS	YIL026C_CDS	No description	CDS	overlapping	0	9.22718	9.33539
YIL025C_CDS	IX	308201	308575	-	NaN	YIL025C_CDS	YIL025C_CDS	No description	CDS	overlapping	0	2.04975	2
YIL024C_CDS	IX	308602	309171	-	NaN	YIL024C_CDS	YIL024C_CDS	No description	CDS	overlapping	0	5.47602	5.52356
YIL023C_CDS	IX	309386	310426	-	NaN	YIL023C_CDS	YIL023C_CDS	No description	CDS	overlapping	0	7.75711	7.85175
YIL022W_CDS	IX	311165	312460	+	NaN	YIL022W_CDS	YIL022W_CDS	No description	CDS	overlapping	0	9.86834	9.89785
YIL021W_CDS	IX	312905	313861	+	NaN	YIL021W_CDS	YIL021W_CDS	No description	CDS	overlapping	0	9.64034	9.77149
YIL021C-A_CDS	IX	313199	313468	-	NaN	YIL021C-A_CDS	YIL021C-A_CDS	No description	CDS	overlapping	0	7.99812	8.17493
YIL020C-A_CDS	IX	313713	314051	-	NaN	YIL020C-A_CDS	YIL020C-A_CDS	No description	CDS	overlapping	0	8.04411	8.12928
YIL020C_CDS	IX	314035	314820	-	NaN	YIL020C_CDS	YIL020C_CDS	No description	CDS	overlapping	0	8.07212	8.14466
YIL019W_CDS	IX	315093	316133	+	NaN	YIL019W_CDS	YIL019W_CDS	No description	CDS	overlapping	0	8.43346	8.32193
YIL018W_CDS	IX	316768	317932	+	NaN	YIL018W_CDS	YIL018W_CDS	No description	CDS	overlapping	0	13.4113	13.3686
YIL017C_CDS	IX	318200	320965	-	NaN	YIL017C_CDS	YIL017C_CDS	No description	CDS	overlapping	0	8.14251	8.43463
YIL016W_CDS	IX	321454	321933	+	NaN	YIL016W_CDS	YIL016W_CDS	No description	CDS	overlapping	0	7.83111	8.09803
YIL015W_CDS	IX	322342	324105	+	NaN	YIL015W_CDS	YIL015W_CDS	No description	CDS	overlapping	0	11.2191	11.3404
YIL014C-A_CDS	IX	325212	325526	-	NaN	YIL014C-A_CDS	YIL014C-A_CDS	No description	CDS	overlapping	0	5.72218	5.70044
YIL014W_CDS	IX	326103	327995	+	NaN	YIL014W_CDS	YIL014W_CDS	No description	CDS	overlapping	0	8.63472	8.58872
YIL013C_CDS	IX	328207	332442	-	NaN	YIL013C_CDS	YIL013C_CDS	No description	CDS	overlapping	0	7.9324	7.65105
YIL012W_CDS	IX	333011	333352	+	NaN	YIL012W_CDS	YIL012W_CDS	No description	CDS	overlapping	0	1.63472	1
YIL011W_CDS	IX	333727	334536	+	NaN	YIL011W_CDS	YIL011W_CDS	No description	CDS	overlapping	0	6.84417	6.18982
YIL010W_CDS	IX	334882	335529	+	NaN	YIL010W_CDS	YIL010W_CDS	No description	CDS	overlapping	0	8.10504	8.26209
YIL009C-A_CDS	IX	335666	336212	-	NaN	YIL009C-A_CDS	YIL009C-A_CDS	No description	CDS	overlapping	0	7.39848	7.36632
YIL009W_CDS	IX	339344	341428	+	NaN	YIL009W_CDS	YIL009W_CDS	No description	CDS	overlapping	0	9.21968	9.04439
YIL008W_CDS	IX	342536	342835	+	NaN	YIL008W_CDS	YIL008W_CDS	No description	CDS	overlapping	0	8.06098	8.03342
YIL007C_CDS	IX	342994	343656	-	NaN	YIL007C_CDS	YIL007C_CDS	No description	CDS	overlapping	0	7.07212	6.97728
YIL006W_CDS	IX	344062	345183	+	NaN	YIL006W_CDS	YIL006W_CDS	No description	CDS	overlapping	0	6.31654	6.12928
YIL005W_CDS	IX	345692	347797	+	NaN	YIL005W_CDS	YIL005W_CDS	No description	CDS	overlapping	0	9.28577	9.38586
YIL004C_CDS	IX	347946	348505	-	NaN	YIL004C_CDS	YIL004C_CDS	No description	CDS	overlapping	0	7.70081	7.79442
YIL003W_CDS	IX	349122	350003	+	NaN	YIL003W_CDS	YIL003W_CDS	No description	CDS	overlapping	0	7.63472	7.33985
YIL002W-A_CDS	IX	350301	350510	+	NaN	YIL002W-A_CDS	YIL002W-A_CDS	No description	CDS	overlapping	0	7.53357	7.82018
YIL002C_CDS	IX	350591	353431	-	NaN	YIL002C_CDS	YIL002C_CDS	No description	CDS	overlapping	0	9.04411	9.09276
YIL001W_CDS	IX	353940	355481	+	NaN	YIL001W_CDS	YIL001W_CDS	No description	CDS	overlapping	0	7.26892	7.40088
YIR001C_CDS	IX	356143	356895	-	NaN	YIR001C_CDS	YIR001C_CDS	No description	CDS	overlapping	0	8.07766	8.12928
YIR002C_CDS	IX	357415	360396	-	NaN	YIR002C_CDS	YIR002C_CDS	No description	CDS	overlapping	0	9.14515	9.02237
YIR003W_CDS	IX	360885	362924	+	NaN	YIR003W_CDS	YIR003W_CDS	No description	CDS	overlapping	0	8.91703	8.96578
YIR004W_CDS	IX	363221	364519	+	NaN	YIR004W_CDS	YIR004W_CDS	No description	CDS	overlapping	0	8.98049	9.02791
YIR005W_CDS	IX	364889	365335	+	NaN	YIR005W_CDS	YIR005W_CDS	No description	CDS	overlapping	0	5.80464	5.42626
YIR006C_CDS	IX	365466	369908	-	NaN	YIR006C_CDS	YIR006C_CDS	No description	CDS	overlapping	0	10.7319	10.5157
YIR007W_CDS	IX	370704	372998	+	NaN	YIR007W_CDS	YIR007W_CDS	No description	CDS	overlapping	0	7.67911	7.79442
YIR008C_CDS	IX	373077	374306	-	NaN	YIR008C_CDS	YIR008C_CDS	No description	CDS	overlapping	0	8.08867	8.15482
YIR009W_CDS	IX	374525	374860	+	NaN	YIR009W_CDS	YIR009W_CDS	No description	CDS	overlapping	0	5.66446	6.04439
YIR010W_CDS	IX	375431	377161	+	NaN	YIR010W_CDS	YIR010W_CDS	No description	CDS	overlapping	0	8.46338	8.50779
YIR011C_CDS	IX	377287	378246	-	NaN	YIR011C_CDS	YIR011C_CDS	No description	CDS	overlapping	0	8.50508	8.65464
YIR012W_CDS	IX	378486	379781	+	NaN	YIR012W_CDS	YIR012W_CDS	No description	CDS	overlapping	0	9.96414	9.96145
YIR013C_CDS	IX	380019	380384	-	NaN	YIR013C_CDS	YIR013C_CDS	No description	CDS	overlapping	0	-0.102248	2
YIR014W_CDS	IX	381086	381814	+	NaN	YIR014W_CDS	YIR014W_CDS	No description	CDS	overlapping	0	5.21968	5.2854
YIR015W_CDS	IX	381948	382382	+	NaN	YIR015W_CDS	YIR015W_CDS	No description	CDS	overlapping	0	6.42479	6.58496
YIR016W_CDS	IX	382628	383425	+	NaN	YIR016W_CDS	YIR016W_CDS	No description	CDS	overlapping	0	7.36264	7.59991
YIR017C_CDS	IX	383556	384119	-	NaN	YIR017C_CDS	YIR017C_CDS	No description	CDS	overlapping	0	5.54161	5.42626
YIR017W-A_CDS	IX	383566	384165	+	NaN	YIR017W-A_CDS	YIR017W-A_CDS	No description	CDS	overlapping	0	5.54161	5.39232
YIR018W_CDS	IX	384609	385346	+	NaN	YIR018W_CDS	YIR018W_CDS	No description	CDS	overlapping	0	6.84417	6.83289
YIR018C-A_CDS	IX	385564	385701	-	NaN	YIR018C-A_CDS	YIR018C-A_CDS	No description	CDS	overlapping	0	5.09415	5.04439
YIR019C_CDS	IX	389572	393675	-	NaN	YIR019C_CDS	YIR019C_CDS	No description	CDS	overlapping	0	5.90774	5.90689
YIR020C_CDS	IX	394255	394557	-	NaN	YIR020C_CDS	YIR020C_CDS	No description	CDS	overlapping	0	3.50919	3.58496
YIR020W-A_CDS	IX	394917	395159	+	NaN	YIR020W-A_CDS	YIR020W-A_CDS	No description	CDS	overlapping	0	3.95665	3.80735
YIR020C-B_CDS	IX	397215	397949	-	NaN	YIR020C-B_CDS	YIR020C-B_CDS	No description	CDS	overlapping	0	7.07212	7.08746
YIR021W_CDS	IX	397294	398385	+	NaN	YIR021W_CDS	YIR021W_CDS	No description	CDS	overlapping	0	7.83766	7.91289
YIR021W-A_CDS	IX	398514	398726	+	NaN	YIR021W-A_CDS	YIR021W-A_CDS	No description	CDS	overlapping	0	2.04975	0
YIR022W_CDS	IX	398733	399236	+	NaN	YIR022W_CDS	YIR022W_CDS	No description	CDS	overlapping	0	8.59665	8.64386
YIR023W_CDS	IX	399777	402689	+	NaN	YIR023W_CDS	YIR023W_CDS	No description	CDS	overlapping	0	9.11315	8.8857
YIR023C-A_CDS	IX	402383	402706	-	NaN	YIR023C-A_CDS	YIR023C-A_CDS	No description	CDS	overlapping	0	6.73626	6.74147
YIR024C_CDS	IX	402841	403491	-	NaN	YIR024C_CDS	YIR024C_CDS	No description	CDS	overlapping	0	6.4927	6.96578
YIR025W_CDS	IX	403659	404765	+	NaN	YIR025W_CDS	YIR025W_CDS	No description	CDS	overlapping	0	6.4927	6.32193
YIR026C_CDS	IX	404873	405967	-	NaN	YIR026C_CDS	YIR026C_CDS	No description	CDS	overlapping	0	8.48855	8.45121
YIR027C_CDS	IX	406260	407642	-	NaN	YIR027C_CDS	YIR027C_CDS	No description	CDS	overlapping	0	4.29768	4.32193
YIR028W_CDS	IX	408468	410375	+	NaN	YIR028W_CDS	YIR028W_CDS	No description	CDS	overlapping	0	4.80464	5
YIR029W_CDS	IX	410807	411838	+	NaN	YIR029W_CDS	YIR029W_CDS	No description	CDS	overlapping	0	5.63472	5.83289
YIR030C_CDS	IX	412036	412770	-	NaN	YIR030C_CDS	YIR030C_CDS	No description	CDS	overlapping	0	5.60434	5.75489
YIR030W-A_CDS	IX	412899	413282	+	NaN	YIR030W-A_CDS	YIR030W-A_CDS	No description	CDS	overlapping	0	5.25921	4.80736
YIR031C_CDS	IX	413015	414679	-	NaN	YIR031C_CDS	YIR031C_CDS	No description	CDS	overlapping	0	7.21968	7.58496
YIR032C_CDS	IX	415030	415617	-	NaN	YIR032C_CDS	YIR032C_CDS	No description	CDS	overlapping	0	4.44207	5.20945
YIR033W_CDS	IX	416124	419465	+	NaN	YIR033W_CDS	YIR033W_CDS	No description	CDS	overlapping	0	10.0384	9.88874
YIR034C_CDS	IX	419615	420736	-	NaN	YIR034C_CDS	YIR034C_CDS	No description	CDS	overlapping	0	8.48438	8.33985
YIR035C_CDS	IX	421026	421790	-	NaN	YIR035C_CDS	YIR035C_CDS	No description	CDS	overlapping	0	8.75366	8.95128
YIR036C_CDS	IX	422074	422865	-	NaN	YIR036C_CDS	YIR036C_CDS	No description	CDS	overlapping	0	8.13722	8.42627
YIR036W-A_CDS	IX	422635	423036	+	NaN	YIR036W-A_CDS	YIR036W-A_CDS	No description	CDS	overlapping	0	5.9324	6.22882
YIR037W_CDS	IX	423128	423619	+	NaN	YIR037W_CDS	YIR037W_CDS	No description	CDS	overlapping	0	9.76228	9.85331
YIR038C_CDS	IX	423809	424513	-	NaN	YIR038C_CDS	YIR038C_CDS	No description	CDS	overlapping	0	8.70081	8.81378
YIR039C_CDS	IX	430498	432111	-	NaN	YIR039C_CDS	YIR039C_CDS	No description	CDS	overlapping	0	5.69361	5.90689
YIR040C_CDS	IX	433389	433721	-	NaN	YIR040C_CDS	YIR040C_CDS	No description	CDS	overlapping	0	-0.102248	-0.152003
YIR041W_CDS	IX	433929	434303	+	NaN	YIR041W_CDS	YIR041W_CDS	No description	CDS	overlapping	0	0.0497548	0
YIR042C_CDS	IX	435273	435983	-	NaN	YIR042C_CDS	YIR042C_CDS	No description	CDS	overlapping	0	4.95665	5.20945
YIR043C_CDS	IX	437043	438179	-	NaN	YIR043C_CDS	YIR043C_CDS	No description	CDS	overlapping	0	5.13722	5.24793
YEL077C_CDS	V	264	4097	-	NaN	YEL077C_CDS	YEL077C_CDS	No description	CDS	overlapping	0	8.02703	7.73471
YEL077W-A_CDS	V	630	1112	+	NaN	YEL077W-A_CDS	YEL077W-A_CDS	No description	CDS	overlapping	0	5.04976	5.49185
YEL076C-A_CDS	V	4185	5114	-	NaN	YEL076C-A_CDS	YEL076C-A_CDS	No description	CDS	overlapping	0	5.72218	4.08746
YEL076C_CDS	V	4464	5114	-	NaN	YEL076C_CDS	YEL076C_CDS	No description	CDS	overlapping	0	4.95665	2.32193
YEL075W-A_CDS	V	4870	5481	+	NaN	YEL075W-A_CDS	YEL075W-A_CDS	No description	CDS	overlapping	0	3.21968	2.32193
YEL075C_CDS	V	5345	5713	-	NaN	YEL075C_CDS	YEL075C_CDS	No description	CDS	overlapping	0	0.0497548	1
YEL074W_CDS	V	6126	6464	+	NaN	YEL074W_CDS	YEL074W_CDS	No description	CDS	overlapping	0	2.04975	2
YEL073C_CDS	V	7230	7553	-	NaN	YEL073C_CDS	YEL073C_CDS	No description	CDS	overlapping	0	2.37168	2.80735
YEL072W_CDS	V	13720	14415	+	NaN	YEL072W_CDS	YEL072W_CDS	No description	CDS	overlapping	0	5.72218	5.52356
YEL071W_CDS	V	16355	17845	+	NaN	YEL071W_CDS	YEL071W_CDS	No description	CDS	overlapping	0	10.5466	10.5294
YEL070W_CDS	V	19589	21097	+	NaN	YEL070W_CDS	YEL070W_CDS	No description	CDS	overlapping	0	3.21968	4.16993
YEL069C_CDS	V	21537	23231	-	NaN	YEL069C_CDS	YEL069C_CDS	No description	CDS	overlapping	0	4.69361	4.24793
YEL068C_CDS	V	25646	25978	-	NaN	YEL068C_CDS	YEL068C_CDS	No description	CDS	overlapping	0	6.47602	6.74147
YEL067C_CDS	V	26189	26776	-	NaN	YEL067C_CDS	YEL067C_CDS	No description	CDS	overlapping	0	4.69361	4.24793
YEL066W_CDS	V	26667	27206	+	NaN	YEL066W_CDS	YEL066W_CDS	No description	CDS	overlapping	0	7.46761	7.49185
YEL065W_CDS	V	27657	29543	+	NaN	YEL065W_CDS	YEL065W_CDS	No description	CDS	overlapping	0	10.0141	9.17742
YEL064C_CDS	V	29797	31239	-	NaN	YEL064C_CDS	YEL064C_CDS	No description	CDS	overlapping	0	6.96862	7.02237
YEL063C_CDS	V	31694	33466	-	NaN	YEL063C_CDS	YEL063C_CDS	No description	CDS	overlapping	0	9.40731	9.39661
YEL062W_CDS	V	34407	36254	+	NaN	YEL062W_CDS	YEL062W_CDS	No description	CDS	overlapping	0	7.42479	7.39232
YEL061C_CDS	V	36535	39537	-	NaN	YEL061C_CDS	YEL061C_CDS	No description	CDS	overlapping	0	9.02989	9.0607
YEL060C_CDS	V	40046	41953	-	NaN	YEL060C_CDS	YEL060C_CDS	No description	CDS	overlapping	0	9.63284	9.72962
YEL059C-A_CDS	V	42400	42624	-	NaN	YEL059C-A_CDS	YEL059C-A_CDS	No description	CDS	overlapping	0	5.69361	6
YEL059W_CDS	V	42652	42960	+	NaN	YEL059W_CDS	YEL059W_CDS	No description	CDS	overlapping	0	0.0497548	2.32193
YEL058W_CDS	V	43252	44925	+	NaN	YEL058W_CDS	YEL058W_CDS	No description	CDS	overlapping	0	9.77597	9.84549
YEL057C_CDS	V	45020	45721	-	NaN	YEL057C_CDS	YEL057C_CDS	No description	CDS	overlapping	0	4.63472	4.58496
YEL056W_CDS	V	47168	48373	+	NaN	YEL056W_CDS	YEL056W_CDS	No description	CDS	overlapping	0	8.82454	8.7211
YEL055C_CDS	V	48471	51539	-	NaN	YEL055C_CDS	YEL055C_CDS	No description	CDS	overlapping	0	10.3513	10.196
YEL054C_CDS	V	52721	53218	-	NaN	YEL054C_CDS	YEL054C_CDS	No description	CDS	overlapping	0	12.6665	12.6941
YEL053W-A_CDS	V	52908	53255	+	NaN	YEL053W-A_CDS	YEL053W-A_CDS	No description	CDS	overlapping	0	11.8823	11.9542
YEL053C_CDS	V	53901	56102	-	NaN	YEL053C_CDS	YEL053C_CDS	No description	CDS	overlapping	0	8.74324	8.74483
YEL052W_CDS	V	56571	58100	+	NaN	YEL052W_CDS	YEL052W_CDS	No description	CDS	overlapping	0	8.96264	8.89785
YEL051W_CDS	V	58378	59148	+	NaN	YEL051W_CDS	YEL051W_CDS	No description	CDS	overlapping	0	10.7459	10.9174
YEL050W-A_CDS	V	59549	59740	+	NaN	YEL050W-A_CDS	YEL050W-A_CDS	No description	CDS	overlapping	0	6.50919	6.72792
YEL050C_CDS	V	59670	60851	-	NaN	YEL050C_CDS	YEL050C_CDS	No description	CDS	overlapping	0	8.86993	8.87958
YEL049W_CDS	V	63728	64090	+	NaN	YEL049W_CDS	YEL049W_CDS	No description	CDS	overlapping	0	3.50919	3.16993
YEL048C_CDS	V	64709	65167	-	NaN	YEL048C_CDS	YEL048C_CDS	No description	CDS	overlapping	0	6.1995	6.24793
YEL047C_CDS	V	65385	66797	-	NaN	YEL047C_CDS	YEL047C_CDS	No description	CDS	overlapping	0	9.75366	9.88417
YEL046C_CDS	V	67629	68792	-	NaN	YEL046C_CDS	YEL046C_CDS	No description	CDS	overlapping	0	11.2115	11.1699
YEL045C_CDS	V	68840	69265	-	NaN	YEL045C_CDS	YEL045C_CDS	No description	CDS	overlapping	0	0.0497548	2.80735
YEL044W_CDS	V	69757	70257	+	NaN	YEL044W_CDS	YEL044W_CDS	No description	CDS	overlapping	0	7.79795	7.80735
YEL043W_CDS	V	70478	73348	+	NaN	YEL043W_CDS	YEL043W_CDS	No description	CDS	overlapping	0	9.61009	9.47371
YEL042W_CDS	V	73771	75327	+	NaN	YEL042W_CDS	YEL042W_CDS	No description	CDS	overlapping	0	10.8171	10.6944
YEL041W_CDS	V	75944	77431	+	NaN	YEL041W_CDS	YEL041W_CDS	No description	CDS	overlapping	0	6.67911	6.76818
YEL040W_CDS	V	78053	79456	+	NaN	YEL040W_CDS	YEL040W_CDS	No description	CDS	overlapping	0	11.4474	11.2597
YEL039C_CDS	V	79636	79977	-	NaN	YEL039C_CDS	YEL039C_CDS	No description	CDS	overlapping	0	5.69361	5.70044
YEL038W_CDS	V	80462	81145	+	NaN	YEL038W_CDS	YEL038W_CDS	No description	CDS	overlapping	0	8.38514	8.5157
YEL037C_CDS	V	81407	82603	-	NaN	YEL037C_CDS	YEL037C_CDS	No description	CDS	overlapping	0	10.2786	10.2167
YEL036C_CDS	V	83050	84552	-	NaN	YEL036C_CDS	YEL036C_CDS	No description	CDS	overlapping	0	9.63847	9.54303
YEL035C_CDS	V	85045	85545	-	NaN	YEL035C_CDS	YEL035C_CDS	No description	CDS	overlapping	0	1.63472	0
YEL034C-A_CDS	V	85613	86215	-	NaN	YEL034C-A_CDS	YEL034C-A_CDS	No description	CDS	overlapping	0	12.7889	12.8104
YEL034W_CDS	V	85676	86149	+	NaN	YEL034W_CDS	YEL034W_CDS	No description	CDS	overlapping	0	12.586	12.6089
YEL033W_CDS	V	86179	86598	+	NaN	YEL033W_CDS	YEL033W_CDS	No description	CDS	overlapping	0	10.9783	10.941
YEL032W_CDS	V	86937	89852	+	NaN	YEL032W_CDS	YEL032W_CDS	No description	CDS	overlapping	0	9.47602	9.53722
YEL032C-A_CDS	V	87040	87201	-	NaN	YEL032C-A_CDS	YEL032C-A_CDS	No description	CDS	overlapping	0	5.09415	5.20945
YEL031W_CDS	V	90258	93905	+	NaN	YEL031W_CDS	YEL031W_CDS	No description	CDS	overlapping	0	11.3985	11.2644
YEL030C-A_CDS	V	94583	94897	-	NaN	YEL030C-A_CDS	YEL030C-A_CDS	No description	CDS	overlapping	0	3.63472	3.32193
YEL030W_CDS	V	94644	96578	+	NaN	YEL030W_CDS	YEL030W_CDS	No description	CDS	overlapping	0	6.89524	6.87036
YEL029C_CDS	V	96858	97796	-	NaN	YEL029C_CDS	YEL029C_CDS	No description	CDS	overlapping	0	7.92012	7.6865
YEL028W_CDS	V	98668	99129	+	NaN	YEL028W_CDS	YEL028W_CDS	No description	CDS	overlapping	0	5.47602	5.32193
YEL027W_CDS	V	100769	101251	+	NaN	YEL027W_CDS	YEL027W_CDS	No description	CDS	overlapping	0	11.63	11.6952
YEL026W_CDS	V	101943	102323	+	NaN	YEL026W_CDS	YEL026W_CDS	No description	CDS	overlapping	0	10.8763	10.825
YEL025C_CDS	V	102581	106147	-	NaN	YEL025C_CDS	YEL025C_CDS	No description	CDS	overlapping	0	9.05257	8.96578
YEL024W_CDS	V	107260	107907	+	NaN	YEL024W_CDS	YEL024W_CDS	No description	CDS	overlapping	0	8.22468	8.54303
YEL023C_CDS	V	108504	110552	-	NaN	YEL023C_CDS	YEL023C_CDS	No description	CDS	overlapping	0	7.36264	7.32193
YEL022W_CDS	V	111421	115800	+	NaN	YEL022W_CDS	YEL022W_CDS	No description	CDS	overlapping	0	9.9952	9.92333
YEL021W_CDS	V	116167	116970	+	NaN	YEL021W_CDS	YEL021W_CDS	No description	CDS	overlapping	0	-0.102248	-0.152003
YEL020C-B_CDS	V	117183	117380	-	NaN	YEL020C-B_CDS	YEL020C-B_CDS	No description	CDS	overlapping	0	6.69361	7.15987
YEL020W-A_CDS	V	117211	117474	+	NaN	YEL020W-A_CDS	YEL020W-A_CDS	No description	CDS	overlapping	0	7.28816	7.7211
YEL020C_CDS	V	118617	120299	-	NaN	YEL020C_CDS	YEL020C_CDS	No description	CDS	overlapping	0	7.81131	7.62205
YEL019C_CDS	V	120498	121301	-	NaN	YEL019C_CDS	YEL019C_CDS	No description	CDS	overlapping	0	5.88264	5.35755
YEL018C-A_CDS	V	121455	121988	-	NaN	YEL018C-A_CDS	YEL018C-A_CDS	No description	CDS	overlapping	0	7.04975	6.96578
YEL018W_CDS	V	121471	122310	+	NaN	YEL018W_CDS	YEL018W_CDS	No description	CDS	overlapping	0	7.74324	7.67243
YEL017C-A_CDS	V	122798	122929	-	NaN	YEL017C-A_CDS	YEL017C-A_CDS	No description	CDS	overlapping	0	9.19696	9
YEL017W_CDS	V	123657	124670	+	NaN	YEL017W_CDS	YEL017W_CDS	No description	CDS	overlapping	0	8.78107	8.7211
YEL016C_CDS	V	124737	126218	-	NaN	YEL016C_CDS	YEL016C_CDS	No description	CDS	overlapping	0	8.36717	8.11374
YEL015W_CDS	V	126629	128284	+	NaN	YEL015W_CDS	YEL015W_CDS	No description	CDS	overlapping	0	9.66078	9.55267
YEL014C_CDS	V	128303	128608	-	NaN	YEL014C_CDS	YEL014C_CDS	No description	CDS	overlapping	0	5.50919	5.97728
YEL013W_CDS	V	128825	130561	+	NaN	YEL013W_CDS	YEL013W_CDS	No description	CDS	overlapping	0	9.4029	9.60548
YEL012W_CDS	V	131772	132551	+	NaN	YEL012W_CDS	YEL012W_CDS	No description	CDS	overlapping	0	7.29768	7.66534
YEL011W_CDS	V	133120	135234	+	NaN	YEL011W_CDS	YEL011W_CDS	No description	CDS	overlapping	0	7.72923	8.08746
YEL010W_CDS	V	136279	136629	+	NaN	YEL010W_CDS	YEL010W_CDS	No description	CDS	overlapping	0	2.85711	1
YEL009C-A_CDS	V	136371	136778	-	NaN	YEL009C-A_CDS	YEL009C-A_CDS	No description	CDS	overlapping	0	2.37168	1
YEL009C_CDS	V	138918	139763	-	NaN	YEL009C_CDS	YEL009C_CDS	No description	CDS	overlapping	0	12.2568	12.2267
YEL008W_CDS	V	140512	140892	+	NaN	YEL008W_CDS	YEL008W_CDS	No description	CDS	overlapping	0	2.85711	2.80735
YEL008C-A_CDS	V	140726	140818	-	NaN	YEL008C-A_CDS	YEL008C-A_CDS	No description	CDS	overlapping	0	1.63472	1.58496
YEL007W_CDS	V	141892	143892	+	NaN	YEL007W_CDS	YEL007W_CDS	No description	CDS	overlapping	0	9.93087	10.098
YEL006W_CDS	V	144327	145334	+	NaN	YEL006W_CDS	YEL006W_CDS	No description	CDS	overlapping	0	8.31654	8.25267
YEL005C_CDS	V	145907	146755	-	NaN	YEL005C_CDS	YEL005C_CDS	No description	CDS	overlapping	0	6.66446	6.90689
YEL004W_CDS	V	146951	147979	+	NaN	YEL004W_CDS	YEL004W_CDS	No description	CDS	overlapping	0	7.20963	7.48382
YEL003W_CDS	V	148176	148599	+	NaN	YEL003W_CDS	YEL003W_CDS	No description	CDS	overlapping	0	8.58503	8.50779
YEL002C_CDS	V	148722	150014	-	NaN	YEL002C_CDS	YEL002C_CDS	No description	CDS	overlapping	0	10.587	10.5971
YEL001C_CDS	V	150301	150978	-	NaN	YEL001C_CDS	YEL001C_CDS	No description	CDS	overlapping	0	10.0227	10.1599
YER001W_CDS	V	153520	155808	+	NaN	YER001W_CDS	YER001W_CDS	No description	CDS	overlapping	0	9.79962	9.74483
YER002W_CDS	V	156803	157498	+	NaN	YER002W_CDS	YER002W_CDS	No description	CDS	overlapping	0	9.45915	9.41151
YER003C_CDS	V	157736	159118	-	NaN	YER003C_CDS	YER003C_CDS	No description	CDS	overlapping	0	10.9101	10.9708
YER004W_CDS	V	159580	160275	+	NaN	YER004W_CDS	YER004W_CDS	No description	CDS	overlapping	0	8.98049	8.66534
YER005W_CDS	V	160550	162442	+	NaN	YER005W_CDS	YER005W_CDS	No description	CDS	overlapping	0	8.65338	8.57365
YER006W_CDS	V	162723	164285	+	NaN	YER006W_CDS	YER006W_CDS	No description	CDS	overlapping	0	10.3501	10.1111
YER006C-A_CDS	V	164344	164661	-	NaN	YER006C-A_CDS	YER006C-A_CDS	No description	CDS	overlapping	0	4.95665	4.58496
YER007W_CDS	V	164527	166083	+	NaN	YER007W_CDS	YER007W_CDS	No description	CDS	overlapping	0	7.09415	7.24793
YER007C-A_CDS	V	166237	166885	-	NaN	YER007C-A_CDS	YER007C-A_CDS	No description	CDS	overlapping	0	9.56151	9.50383
YER008C_CDS	V	167808	171818	-	NaN	YER008C_CDS	YER008C_CDS	No description	CDS	overlapping	0	9.69721	9.68825
YER009W_CDS	V	172115	172492	+	NaN	YER009W_CDS	YER009W_CDS	No description	CDS	overlapping	0	10.5605	10.5118
YER010C_CDS	V	172634	173338	-	NaN	YER010C_CDS	YER010C_CDS	No description	CDS	overlapping	0	8.08867	8.224
YER011W_CDS	V	175248	176012	+	NaN	YER011W_CDS	YER011W_CDS	No description	CDS	overlapping	0	8.90462	8.32193
YER012W_CDS	V	177835	178431	+	NaN	YER012W_CDS	YER012W_CDS	No description	CDS	overlapping	0	10.1239	10.0848
YER013W_CDS	V	178841	182278	+	NaN	YER013W_CDS	YER013W_CDS	No description	CDS	overlapping	0	8.3896	8.29921
YER014W_CDS	V	182600	184219	+	NaN	YER014W_CDS	YER014W_CDS	No description	CDS	overlapping	0	8.33977	8.51964
YER014C-A_CDS	V	183731	184700	-	NaN	YER014C-A_CDS	YER014C-A_CDS	No description	CDS	overlapping	0	7.04975	7.42626
YER015W_CDS	V	184541	186775	+	NaN	YER015W_CDS	YER015W_CDS	No description	CDS	overlapping	0	6.40731	6.37504
YER016W_CDS	V	188277	189311	+	NaN	YER016W_CDS	YER016W_CDS	No description	CDS	overlapping	0	9.05538	9.14466
YER017C_CDS	V	189503	191788	-	NaN	YER017C_CDS	YER017C_CDS	No description	CDS	overlapping	0	9.44207	9.38802
YER018C_CDS	V	191959	192624	-	NaN	YER018C_CDS	YER018C_CDS	No description	CDS	overlapping	0	6.77768	7.04439
YER019W_CDS	V	192797	194230	+	NaN	YER019W_CDS	YER019W_CDS	No description	CDS	overlapping	0	8.72923	8.98584
YER019C-A_CDS	V	194273	194539	-	NaN	YER019C-A_CDS	YER019C-A_CDS	No description	CDS	overlapping	0	9.57136	9.66711
YER020W_CDS	V	195168	196517	+	NaN	YER020W_CDS	YER020W_CDS	No description	CDS	overlapping	0	8.4549	8.64386
YER021W_CDS	V	196948	198519	+	NaN	YER021W_CDS	YER021W_CDS	No description	CDS	overlapping	0	10.7151	10.7756
YER022W_CDS	V	198812	200875	+	NaN	YER022W_CDS	YER022W_CDS	No description	CDS	overlapping	0	8.56151	8.65105
YER023W_CDS	V	201076	201936	+	NaN	YER023W_CDS	YER023W_CDS	No description	CDS	overlapping	0	10.7878	10.8321
YER023C-A_CDS	V	201522	201734	-	NaN	YER023C-A_CDS	YER023C-A_CDS	No description	CDS	overlapping	0	9.06935	9.21432
YER024W_CDS	V	202192	204963	+	NaN	YER024W_CDS	YER024W_CDS	No description	CDS	overlapping	0	7.20963	7.17991
YER025W_CDS	V	205251	206834	+	NaN	YER025W_CDS	YER025W_CDS	No description	CDS	overlapping	0	11.3745	11.2715
YER026C_CDS	V	207644	208474	-	NaN	YER026C_CDS	YER026C_CDS	No description	CDS	overlapping	0	9.76572	9.96
YER027C_CDS	V	208979	210232	-	NaN	YER027C_CDS	YER027C_CDS	No description	CDS	overlapping	0	9.14779	9.15229
YER028C_CDS	V	210692	211876	-	NaN	YER028C_CDS	YER028C_CDS	No description	CDS	overlapping	0	6.66446	6.18982
YER029C_CDS	V	212587	213177	-	NaN	YER029C_CDS	YER029C_CDS	No description	CDS	overlapping	0	7.96862	8.17493
YER030W_CDS	V	213437	213898	+	NaN	YER030W_CDS	YER030W_CDS	No description	CDS	overlapping	0	9.30242	9.38586
YER031C_CDS	V	214076	214747	-	NaN	YER031C_CDS	YER031C_CDS	No description	CDS	overlapping	0	9.75193	9.7879
YER032W_CDS	V	215063	217693	+	NaN	YER032W_CDS	YER032W_CDS	No description	CDS	overlapping	0	8.81794	8.58872
YER033C_CDS	V	218057	221287	-	NaN	YER033C_CDS	YER033C_CDS	No description	CDS	overlapping	0	7.33516	7.29462
YER034W_CDS	V	221846	222403	+	NaN	YER034W_CDS	YER034W_CDS	No description	CDS	overlapping	0	6.66446	6.49185
YER035W_CDS	V	222639	223076	+	NaN	YER035W_CDS	YER035W_CDS	No description	CDS	overlapping	0	6.95664	7.36632
YER036C_CDS	V	223367	225199	-	NaN	YER036C_CDS	YER036C_CDS	No description	CDS	overlapping	0	11.5371	11.4635
YER037W_CDS	V	225889	226854	+	NaN	YER037W_CDS	YER037W_CDS	No description	CDS	overlapping	0	7.1687	7.39232
[truncated: 4,698 more rows]
