# Supplementary material for: Environmental change drives accelerated adaptation through stimulated copy number variation
Source: PLoS Biol. 2017 Jun 27;15(6):e2001333. doi: 10.1371/journal.pbio.2001333 (PMC5486974; doi:10.1371/journal.pbio.2001333)
Supplement: S3 Data — (XLSX) [file pbio.2001333.s015.xlsx]

## Sheet: Description
		This workbook contain the raw data for the Southern blot image quantification.
		Band intensites were quantified using ImageQuant
		Quantification is shown for Fig 2E, 4A, 4D, 5A, 5B, 5C, 6B, 6C, 6D, 6E, 6F, 6G, S5 Fig, and S6B Fig.
		Percentage CNV, shown here, was calculated as non-parental copy number alleles band intensites / total alleles band intensites x 100
		Specific band percentage, for Fig 6B, was calculated as specific band intensity / total alleles band intensities x 100

## Sheet: 2E
% CNV
WT		PGAL1-HA
Glucose	Galactose	Glucose	Galactose
0.144397	0.067533	0.613141	12.8738
0.147973	0.029996	0.504816	12.0064
0.132022	0.124032	0.863759	11.7918

## Sheet: 4A
% CNV alleles
WT		rtt109Δ
-	+	-	+	5mM Nicotinamide
7.59624	28.6125	4.47055	5.155
7.03962	35.056	8.30996	10.727
14.6278	34.3446	10.8548	12.0607
15.0403	80.9676	8.17552	8.7883
19.6739	81.4596	8.61824	7.36653

## Sheet: 4D
% CNV
WT	mrc1Δ	pol32Δ
7.16165	48.3341	15.1713
4.4764	43.3915	13.2656
5.35843	63.6722	19.9794
3.64973	55.7523	16.244

## Sheet: 5A
% CNV
Glucose		Galactose
-	+	-	+	5mM Nicotinamide
1.33082	21.4751	59.054	80.9711
2.19947	3.15348	50.5976	65.5962
0.104642	6.91911	40.8559	58.9929

## Sheet: 5B
% CNV
1% Galactose		0.2% Galactose		0.05% Galactose		0.01% Galactose		0.01% Galactose		0% Galactose
0% Glucose		0% Glucose		0% Glucose		0% Glucose		0.2% Glucose		0% Glucose
-	+	-	+	-	+	-	+	-	+	-	+	5mM Nicotinamide
38.3193	51.4669	31.3945	42.2953	30.0402	40.7814	26.9136	38.9759	3.22275	13.3717	4.8397	7.88596
36.3367	43.9196	43.3665	56.7601	29.4058	52.046	30.7303	48.4124	6.72449	15.7004	3.66024	10.0576
32.2774	46.8537	25.6889	48.606	28.7131	49.2499	28.4241	39.3577	4.56163	20.746	3.77476	9.61215
29.0644	44.058	25.6632	42.3041	25.7769	43.8478	23.4543	30.3378	7.53283	9.36274	5.1873	11.2011
34.1987	42.0109	38.9229	51.8714	36.3537	47.3858	26.7667	49.2267	20.2936	18.2827	11.3323	11.7341

## Sheet: 5C
% CNV
Glucose		Galactose
WT	rtt109Δ	WT	rtt109Δ
17.7968	26.4615	79.212	27.4308
16.2501	7.17204	77.0824	6.01455
18.2632	16.5132	72.6838	22.5369

## Sheet: 6B
% -1 band
-	+	5mM Nicotinamide
0.025971	1.20223
0.023044	0.81153
0.039571	0.903743
0.037848	0.860725

## Sheet: 6C
% CNV All Amplified Alleles
-		+		0.3mM CuSO4
-	+	-	+	5mM Nicotinamide
5.84818	5.73941	29.6256	39.7034
5.83329	5.92882	48.5631	57.7836
6.37217	5.39287	25.2119	53.4366
10.7623	7.08808	45.9472	47.204
10.8713	8.33852	26.3763	47.4473
% CNV Alleles of 7+ Copies
-		+		0.3mM CuSO4
-	+	-	+	5mM Nicotinamide
1.21917	1.28872	7.70874	26.3597
1.3511	1.39281	8.91487	33.6898
1.51301	1.28158	4.02681	36.7115
1.39452	1.02627	12.1626	28.5544
1.38033	1.18882	13.4894	30.8351

## Sheet: 6D
% CNV
WT		rtt109Δ
-	+	-	+	0.3mM CuSO4
1.08196	81.5862	2.15697	1.09923
1.28699	91.6061	1.74332	1.05093
6.05553	9.93689	0.964268	1.41432
7.54411	65.557	6.40993	9.26866
1.50608	70.6214	2.97423	1.21428
7.3595	92.302	0.589668	1.47693

[truncated: 5 more sheets: 6E, 6F, 6G, S5, S6B]
