# Supplementary material for: Environmental change drives accelerated adaptation through stimulated copy number variation
Source: PLoS Biol. 2017 Jun 27;15(6):e2001333. doi: 10.1371/journal.pbio.2001333 (PMC5486974; doi:10.1371/journal.pbio.2001333)
Supplement: S5 Data — (XLSX) [file pbio.2001333.s017.xlsx]

## Sheet: Description
			This workbook contains the raw γH2A ChIPseq data for the CUP1 (Fig 2D) and SFA1 (S6C Fig) loci

## Sheet: 2D
γH2A ChIPseq for chromosome IV
Position	log2(γH2Ainput)		5 point moving average smoothed			Additional Analysis Notes
						5-point moving average smoothing
	-CuSO4	+CuSO4	-CuSO4	+CuSO4		Manually remove counts from mapping artefacts (about 5 on chr VIII).
1	-1.37084	-1.62683				The region blown up around cup1 is 200-230kb
101	-0.987377	-1.15286
201	-0.00674248	0.289879	0.0588462	0.154111
301	1.33234	1.62022	0.584365	0.750044
401	1.32685	1.64015	1.02916	1.31773
501	1.25675	1.35283	1.18506	1.50521
601	1.23658	1.68558	1.06121	1.44204
701	0.772792	1.22725	1.03282	1.48808
801	0.713089	1.30438	0.957725	1.49859
901	1.18488	1.87038	0.950445	1.48838
1001	0.881289	1.40536	1.16989	1.71093
1101	1.20018	1.63453	1.41798	1.94795
1201	1.87003	2.34	1.49774	1.98909
1301	1.95353	2.48947	1.58225	2.09719
1401	1.58367	2.07609	1.71695	2.26578
1501	1.30383	1.94584	1.73646	2.27552
1601	1.87368	2.47751	1.70095	2.20246
1701	1.96758	2.38871	1.72554	2.20384
1801	1.776	2.12414	1.83453	2.28095
1901	1.70661	2.08299	1.74938	2.14279
2001	1.8488	2.33141	1.75798	2.15002
2101	1.44791	1.78671	1.7302	2.16336
2201	2.01057	2.42488	1.67702	2.09952
2301	1.63711	2.19082	1.58709	1.99504
2401	1.44072	1.76381	1.65481	2.08177
2501	1.39914	1.809	1.55519	1.97759
2601	1.78649	2.22032	1.54912	1.94362
2701	1.51251	1.90399	1.50509	1.90275
2801	1.60673	2.02097	1.46185	1.82134
2901	1.22059	1.55945	1.32864	1.71915
3001	1.18292	1.40199	1.23296	1.65099
3101	1.12046	1.70936	1.01489	1.46234
3201	1.03409	1.56319	0.863604	1.30416
3301	0.51638	1.07772	0.825327	1.28426
3401	0.464175	0.768532	0.855394	1.25875
3501	0.991531	1.30248	0.905724	1.29019
3601	1.27079	1.58181	1.05988	1.41261
3701	1.28574	1.72042	1.2475	1.62454
3801	1.28717	1.68981	1.21499	1.64706
3901	1.40224	1.82816	1.14323	1.59753
4001	0.828988	1.41511	1.09708	1.51872
4101	0.912022	1.33413	1.06788	1.49444
4201	1.05497	1.3264	0.985734	1.44948
4301	1.14116	1.56841	1.03728	1.49586
4401	0.991531	1.60335	1.10732	1.59445
4501	1.08671	1.647	1.13146	1.66483
4601	1.26222	1.82707	1.24444	1.76382
4701	1.1757	1.67832	1.35785	1.87677
4801	1.70606	2.06337	1.5608	2.04204
4901	1.55855	2.16806	1.75184	2.18249
5001	2.10145	2.47336	2.05589	2.47814
5101	2.21744	2.52935	2.32686	2.75251
5201	2.69597	3.15657	2.54341	2.98301
5301	3.06087	3.43519	2.73158	3.19136
5401	2.64134	3.32057	2.87808	3.36891
5501	3.04228	3.51513	2.90947	3.40004
5601	2.94995	3.41708	2.92023	3.42724
5701	2.85293	3.31225	3.03108	3.48926
5801	3.11463	3.57117	2.97834	3.41519
5901	3.1956	3.63067	2.84766	3.27039
6001	2.77859	3.14479	2.60527	3.04156
6101	2.29653	2.69311	2.04066	2.52398
6201	1.64101	2.16806	1.59086	2.05259
6301	0.291573	0.983254	1.29762	1.70106
6401	0.946608	1.27376	1.07993	1.44928
6501	1.31239	1.38714	1.00543	1.35211
6601	1.20806	1.43419	1.16314	1.44933
6701	1.26854	1.6822	1.22927	1.54497
6801	1.08013	1.46936	1.25493	1.68064
6901	1.27722	1.75198	1.33627	1.83939
7001	1.44072	2.06547	1.43339	1.92481
7101	1.61475	2.22794	1.45158	1.99903
7201	1.75413	2.10931	1.51246	2.03356
7301	1.17111	1.84043	1.45439	1.91918
7401	1.58158	1.92466	1.35307	1.82465
7501	1.15037	1.49354	1.28518	1.83752
7601	1.10814	1.7553	1.2832	1.81956
7701	1.41472	2.17369	1.20386	1.79732
7801	1.16119	1.75063	1.2234	1.87056
7901	1.18488	1.81344	1.19087	1.79997
8001	1.24807	1.85973	0.97792	1.6038
8101	0.945508	1.40235	0.945269	1.54817
8201	0.349951	1.19285	0.908579	1.36836
8301	0.997934	1.47247	0.730616	1.12926
8401	1.00143	0.914369	0.590319	0.986457
8501	0.358254	0.664274	0.664494	0.911436
8601	0.244025	0.68832	0.600943	0.82497
8701	0.720824	0.817748	0.565733	0.833788
8801	0.680182	1.04014	0.658511	0.925871
8901	0.82538	0.958457	0.68305	0.89879
9001	0.822146	1.12469	0.630289	0.882708
9101	0.366716	0.552913	0.629093	0.897694
9201	0.457018	0.737338	0.634136	0.952295
9301	0.674207	1.11507	0.602328	0.898741
9401	0.850592	1.23146	0.623334	0.914671
9501	0.663108	0.856918	0.664552	0.980478
9601	0.471744	0.632566	0.575869	0.900444
9701	0.663109	1.06637	0.510577	0.820336
9801	0.230793	0.7149	0.51525	0.854321
9901	0.524132	0.830924	0.468546	0.829607
10001	0.686472	1.02684	0.289582	0.665371
10101	0.238223	0.508996	0.233867	0.54174
10201	-0.231709	0.24519	0.0815697	0.402307
10301	-0.0477829	0.0967464	-0.0704962	0.228835
10401	-0.237355	0.13376	-0.0491131	0.109309
10501	-0.0738568	0.159482	-0.0905691	-0.0272938
10601	0.345139	-0.0886335	-0.129895	-0.0532484
10701	-0.438989	-0.437824	-0.088694	-0.198413
10801	-0.24441	-0.0330267	-0.0918823	-0.341934
10901	-0.0313525	-0.592066	-0.272767	-0.429346
11001	-0.0897985	-0.558118	-0.333937	-0.438854
11101	-0.559284	-0.525697	-0.150018	-0.266218
11201	-0.744839	-0.485362	-0.0262364	-0.00340709
11301	0.675182	0.830153	0.144252	0.322603
11401	0.587557	0.721989	0.48434	0.708813
11501	0.762644	1.07193	0.843213	1.14232
11601	1.14116	1.40536	0.913312	1.28554
11701	1.04953	1.6822	1.13116	1.54758
11801	1.02568	1.54622	1.28224	1.72436
11901	1.67678	2.03218	1.33564	1.83994
12001	1.51808	1.95584	1.50467	1.94727
12101	1.40815	1.98325	1.70974	2.14281
12201	1.89467	2.21886	1.75213	2.21274
12301	2.05103	2.52392	1.86063	2.33629
12401	1.8887	2.38184	1.87445	2.38091
12501	2.06061	2.57359	1.84092	2.39197
12601	1.47724	2.20633	1.82325	2.39087
12701	1.72702	2.27415	1.83867	2.35825
12801	1.96267	2.51842	1.75056	2.26539
12901	1.96581	2.21876	1.79966	2.24853
13001	1.62004	2.10931	1.75295	2.15253
13101	1.72275	2.122	1.52848	1.89605
13201	1.49346	1.79418	1.34045	1.75717
13301	0.840323	1.23602	1.20042	1.60796
13401	1.02568	1.52434	1.0989	1.44821
13501	0.919884	1.36327	1.02443	1.3759
13601	1.21516	1.32324	1.04922	1.43961
13701	1.1211	1.4326	1.03453	1.40408
13801	0.964278	1.55458	1.09639	1.48767
13901	0.952217	1.34672	1.14375	1.58291
14001	1.22921	1.78119	1.10246	1.56827
14101	1.45194	1.79943	1.15922	1.58566
14201	0.914648	1.35942	1.03746	1.50223
14301	1.24807	1.64155	0.791256	1.24242
14401	0.343419	0.929547	0.530062	1.04758
14501	-0.00180197	0.482145	0.292222	0.806166
14601	0.145974	0.825211	-0.011348	0.406094
14701	-0.274554	0.152375	-0.0648414	0.197643
14801	-0.269777	-0.358809	0.0155339	0.185555
14901	0.075952	-0.112707	-0.0718198	0.0849724
15001	0.400074	0.421703	-0.180325	0.0944335
15101	-0.290795	0.3223	-0.0419498	0.295862
15201	-0.817081	0.199681	-0.0476654	0.403482
15301	0.422101	0.648333	-0.103923	0.32451
15401	0.0473742	0.425394	-0.0364761	0.225092
15501	0.118788	0.026844	0.0318963	0.15364
15601	0.0464377	-0.174789	-0.024893	0.0160434
15701	-0.475219	-0.15758	-0.0425311	-0.0880646
15801	0.138154	-0.0396509	-0.0611529	0.0232142
15901	-0.0408163	-0.0951462	-0.0675502	0.187167
16001	0.0256791	0.583238	0.124516	0.441544
16101	0.0144515	0.644974	0.185028	0.506627
16201	0.485111	1.11431	0.243918	0.593847
16301	0.440716	0.285762	0.302527	0.612274
16401	0.253631	0.340953	0.349251	0.584481
16501	0.318726	0.675372	0.293084	0.478714
16601	0.248071	0.506012	0.235524	0.497391
16701	0.204276	0.585473	0.247276	0.549508
16801	0.152914	0.379146	0.267399	0.596235
16901	0.312392	0.601538	0.142043	0.489512
17001	0.419343	0.909008	0.0407625	0.375431
17101	-0.378711	-0.0276036	-0.00459156	0.352184
17201	-0.302125	0.0150671	-0.128619	0.106175
17301	-0.0738564	0.262912	-0.270084	-0.116956
17401	-0.307745	-0.628509	-0.252181	-0.223059
17501	-0.287982	-0.206646	-0.241988	-0.276071
17601	-0.289194	-0.558118	-0.239312	-0.269982
17701	-0.251162	-0.249997	-0.239312	-0.152989
17801	-0.0604773	0.293359	-0.142087	-0.0164946
17901	-0.307745	-0.0435457	0.0590224	0.238632
18001	0.198146	0.475828	0.200813	0.383797
18101	0.716351	0.717516	0.294567	0.413502
18201	0.457789	0.475828	0.383458	0.46028
18301	0.408295	0.441882	0.309377	0.381372
18401	0.13671	0.190343	0.177876	0.378293
18501	-0.17226	0.0812921	0.0483081	0.322481
18601	0.0588455	0.702117	-0.00228815	0.314986
18701	-0.19005	0.196769	0.0059063	0.344526
18801	0.155314	0.404407	0.103395	0.428423
18901	0.177682	0.338046	0.0544613	0.352459
19001	0.315186	0.500776	0.110433	0.362953
19101	-0.185825	0.3223	0.0866356	0.293782
19201	0.0898089	0.249236	-0.0090107	0.213834
19301	0.0363264	0.0585532	-0.115327	0.176309
19401	-0.300549	-0.0616927	0.00594587	0.208131
19501	-0.216396	0.313149	0.080744	0.281678
19601	0.420539	0.481411	0.189893	0.382742
19701	0.463799	0.616968	0.28302	0.420635
19801	0.582073	0.563873	0.31562	0.396074
19901	0.165082	0.127774	0.251078	0.286045
20001	-0.0533924	0.190343	0.16541	0.128086
20101	0.0978289	-0.0687337	-0.067968	-0.0209999
20201	0.03546	-0.172828	-0.232748	-0.126339
20301	-0.584819	-0.181554	-0.293363	-0.226159
20401	-0.65882	-0.39892	-0.315922	-0.312257
20501	-0.356467	-0.308759	-0.266963	-0.267305
20601	-0.0149631	-0.499225	-0.196245	-0.236043
20701	0.280252	0.0519352	-0.105319	-0.153135
20801	-0.231229	-0.0252442	-0.065775	-0.118561
20901	-0.204189	0.0156169	-0.185956	-0.108956
21001	-0.158746	-0.135886	-0.433049	-0.295353
21101	-0.615867	-0.451203	-0.469781	-0.43402
21201	-0.955212	-0.880047	-0.462811	-0.529524
21301	-0.414893	-0.718583	-0.506034	-0.582915
21401	-0.169337	-0.461903	-0.494717	-0.667273
21501	-0.374859	-0.40284	-0.39096	-0.616005
21601	-0.559284	-0.872992	-0.358867	-0.527558
21701	-0.436427	-0.623707	-0.466027	-0.515293
21801	-0.254429	-0.276348	-0.452358	-0.480737
21901	-0.705134	-0.400577	-0.417553	-0.27037
22001	-0.306518	-0.230064	-0.375003	-0.122498
22101	-0.385254	0.178847	-0.375296	-0.128299
22201	-0.223681	0.115653	-0.173257	-0.0307402
22301	-0.255892	-0.305353	-0.0861987	0.036242
22401	0.305061	0.0872164	-0.0906038	-0.0807504
22501	0.128772	0.104847	-0.195413	-0.129568
22601	-0.40728	-0.406115	-0.19618	-0.0656052
22701	-0.747729	-0.128434	-0.197453	-0.0490879
22801	-0.259724	0.0144601	-0.254186	-0.0882557
22901	0.298697	0.169803	-0.135638	-0.0317758
23001	-0.154893	-0.090992	-0.013502	-0.106396
23101	0.185459	-0.123715	-0.00295362	-0.14099
23201	-0.13705	-0.501535	0.0094161	-0.19398
23301	-0.206982	-0.158511	0.100134	-0.215895
23401	0.360546	-0.0951462	0.0592993	-0.135125
23501	0.298697	-0.200566	0.170701	0.0365801
23601	-0.0187154	0.280131	0.258256	0.0655228
23701	0.419958	0.356993	0.152448	0.0700137
23801	0.230793	-0.0137978	0.0800431	0.117951
23901	-0.168493	-0.0726914	0.0563762	0.0347481
24001	-0.0633264	0.0391226	-0.0423868	-0.0265123
24101	-0.13705	-0.135886	-0.0468369	-0.031683
24201	-0.0738573	0.0506906	-0.0965911	-0.0914857
24301	0.208543	-0.0396509	-0.20986	-0.210934
24401	-0.417264	-0.371705	-0.195544	-0.222866
24501	-0.629672	-0.558118	-0.229424	-0.327482
24601	-0.0654693	-0.195549	-0.255942	-0.407609
24701	-0.243257	-0.472389	-0.289739	-0.414491
24801	0.075952	-0.440282	-0.29972	-0.334383
24901	-0.58625	-0.406115	-0.312546	-0.35331
25001	-0.679578	-0.15758	-0.236723	-0.223063
25101	-0.1296	-0.290185	-0.307749	-0.0951447
25201	0.135861	0.178847	-0.302355	-0.125545
25301	-0.279176	0.19931	-0.20445	-0.211728
25401	-0.559284	-0.558118	-0.0932863	-0.0200127
25501	-0.19005	-0.588492	0.0581872	0.190427
25601	0.426217	0.66839	0.38179	0.503327
25701	0.893229	1.23104	0.631022	0.875154
25801	1.33884	1.76381	0.613934	1.02228
25901	0.686877	1.30102	0.496543	0.82518
26001	-0.275491	0.147139	0.253254	0.590682
26101	-0.160735	-0.317111	-0.0756184	0.290921
26201	-0.323216	0.0585532	-0.231718	0.0977103
26301	-0.305527	0.265004	-0.232455	0.120086
26401	-0.0936208	0.334966	-0.282392	0.197121
26501	-0.279176	0.259017	-0.375088	0.198685
26601	-0.41042	0.0680666	-0.36908	0.190105
26701	-0.786694	0.0663729	-0.372252	0.144451
26801	-0.275491	0.222101	-0.338313	0.0657855
26901	-0.109481	0.106698	-0.285079	0.062085
27001	-0.109481	-0.13431	-0.138702	0.042773
27101	-0.144247	0.0495639	-0.0415833	-0.00970125
27201	-0.0548115	-0.0301871	0.104123	0.0252427
27301	0.210104	-0.0402703	0.217935	0.151652
27401	0.619053	0.281417	0.320498	0.188554
27501	0.459576	0.497735	0.23092	0.171689
27601	0.368567	0.234076	0.138375	0.209374
27701	-0.5027	-0.114511	0.0324128	0.208455
27801	-0.252622	0.14815	-0.0428694	0.159759
27901	0.0892439	0.276823	-0.166574	0.1141
28001	0.0831647	0.254255	-0.17789	0.073136
28101	-0.249955	0.00578308	-0.178544	0.0341823
28201	-0.559284	-0.319331	-0.0783004	0.088899
28301	-0.255892	-0.0466185	-0.00678997	0.146897
28401	0.590464	0.550406	0.022088	0.22129
28501	0.440717	0.544243	0.147325	0.37038
28601	-0.105566	0.377752	0.106554	0.395197
28701	0.0669022	0.426115	-0.0388575	0.304465
28801	-0.459748	0.0774703	-0.0914645	0.273499
28901	-0.136593	0.0967464	0.0421901	0.354086
29001	0.177681	0.389414	0.0696649	0.35045
29101	0.562707	0.780683	0.162133	0.412838
29201	0.204276	0.407934	0.172663	0.467435
29301	0.00259447	0.389414	0.120557	0.437602
29401	-0.0839453	0.369732	-0.0225157	0.330353
29501	-0.0828452	0.240248	-0.0702093	0.295581
29601	-0.152658	0.244436	-0.0595177	0.255913
29701	-0.0341921	0.234076	-0.102923	0.196614
29801	0.0560527	0.191073	-0.181718	0.187709
29901	-0.300972	0.0732369	-0.183122	0.201533
30001	-0.476821	0.195721	-0.0836665	0.341465
30101	-0.159677	0.313557	-0.0833995	0.407227
30201	0.463085	0.933735	0.00963469	0.467213
30301	0.0573878	0.519885	0.0361448	0.440227
30401	0.164199	0.373169	-0.0119368	0.288988
30501	-0.344271	0.060791	-0.101563	0.0830856
30601	-0.400085	-0.442641	-0.17229	0.0769463
30701	0.0149531	-0.0957751	-0.240321	0.00346908
30801	-0.296249	0.489188	-0.170948	0.0864765
30901	-0.175954	0.00578308	-0.0833397	0.284764
31001	0.00259447	0.475828	-0.0745612	0.378553
31101	0.0379572	0.548797	0.0690102	0.36527
31201	0.0588455	0.373169	0.101208	0.369482
31301	0.421608	0.422773	0.077915	0.223371
31401	-0.0149631	0.0268445	0.054592	0.191743
31501	-0.113873	-0.254726	0.0864878	0.316929
31601	-0.0786576	0.390656	0.0480086	0.342836
31701	0.218324	0.999099	0.052264	0.31029
31801	0.229212	0.552306	0.104233	0.321428
31901	0.0063138	-0.135886	0.175758	0.322794
32001	0.145974	-0.199037	0.0132832	0.128343
32101	0.278965	0.397488	-0.12221	-0.0824252
32201	-0.594049	0.0268435	-0.213542	-0.166872
32301	-0.448252	-0.501535	-0.354594	-0.148728
32401	-0.450349	-0.558118	-0.464983	-0.271271
32501	-0.559283	-0.108315	-0.428154	-0.404448
32601	-0.272979	-0.21523	-0.443236	-0.363157
32701	-0.409906	-0.639039	-0.38932	-0.327043
32801	-0.52366	-0.295084	-0.36246	-0.488514
32901	-0.180772	-0.377546	-0.445386	-0.668009
33001	-0.424982	-0.91567	-0.468628	-0.608307
33101	-0.687608	-1.11271	-0.520231	-0.613506
33201	-0.526117	-0.340527	-0.629918	-0.600598
33301	-0.781676	-0.321079	-0.687723	-0.514777
33401	-0.729208	-0.313005	-0.695388	-0.420043
33501	-0.714006	-0.486565	-0.672851	-0.428895
33601	-0.725934	-0.639039	-0.661703	-0.547322
33701	-0.413433	-0.384787	-0.580825	-0.721951
33801	-0.725934	-0.913214	-0.53993	-0.831329
33901	-0.324818	-1.18615	-0.577619	-0.892953
34001	-0.50953	-1.03346	-0.56826	-0.797204
34101	-0.914379	-0.947161	-0.411988	-0.6922
34201	-0.366639	0.0939579	-0.390303	-0.559641
34301	0.0554266	-0.388193	-0.374589	-0.588355
34401	-0.216396	-0.523353	-0.30357	-0.690171
34501	-0.43096	-1.17703	-0.33615	-0.903594
34601	-0.559283	-1.45624	-0.481734	-1.04918
34701	-0.529536	-0.973156	-0.523326	-1.18174
34801	-0.672494	-1.11611	-0.459499	-1.03285
34901	-0.424355	-1.18615	-0.317935	-0.883626
35001	-0.111825	-0.432588	-0.449491	-0.909247
35101	0.148536	-0.710122	-0.479455	-0.803722
35201	-1.18731	-1.10126	-0.529537	-0.678116
35301	-0.822318	-0.588492	-0.604718	-0.713173
35401	-0.674761	-0.558118	-0.757598	-0.656282
35501	-0.487731	-0.607871	-0.661765	-0.571221
35601	-0.615867	-0.425668	-0.77279	-0.706853
35701	-0.708147	-0.675955	-0.88418	-0.799448
35801	-1.37745	-1.26666	-0.930583	-0.960619
35901	-1.23171	-1.02109	-1.05137	-1.44567
36001	-0.719748	-1.41373	-1.15721	-1.68951
36101	-1.2198	-2.8509	-0.986274	-1.57902
36201	-1.23736	-1.89515	-0.74975	-1.46945
36301	-0.522758	-0.714238	-0.689621	-1.2925
36401	-0.049089	-0.473229	-0.484293	-0.860802
36501	-0.419106	-0.528972	-0.337789	-0.661973
36601	-0.193156	-0.692419	-0.185593	-0.542634
36701	-0.504836	-0.901006	-0.240418	-0.436278
36801	0.238223	-0.117546	-0.324475	-0.47188
36901	-0.323216	0.0585532	-0.411123	-0.419914
37001	-0.839391	-0.706982	-0.413885	-0.305682
37101	-0.626398	-0.432588	-0.501695	-0.2999
37201	-0.518641	-0.329849	-0.6206	-0.401028
37301	-0.20083	-0.0886335	-0.536543	-0.389485
37401	-0.917737	-0.447087	-0.428859	-0.366389
37501	-0.419106	-0.649266	-0.507087	-0.400944
37601	-0.0879784	-0.317111	-0.69284	-0.483298
37701	-0.909781	-0.502623	-0.666632	-0.517784
37801	-1.1296	-0.500403	-0.680589	-0.56394
37901	-0.786694	-0.619519	-0.780347	-0.571579
38001	-0.488894	-0.880046	-0.740123	-0.555607
38101	-0.586765	-0.355302	-0.59273	-0.508714
38201	-0.708662	-0.422767	-0.502769	-0.395934
38301	-0.392634	-0.265938	-0.548586	-0.422684
38401	-0.336891	-0.0556178	-0.705808	-0.663248
38501	-0.717981	-1.0138	-0.760832	-0.94634
38601	-1.37287	-1.55812	-0.873629	-1.11386
38701	-0.983781	-1.83823	-1.00924	-1.23947
38801	-0.956619	-1.10355	-0.977503	-1.11296
38901	-1.01496	-0.68365	-0.814786	-0.895465
39001	-0.559283	-0.38124	-0.735489	-0.668613
39101	-0.559284	-0.470655	-0.632551	-0.579783
39201	-0.587298	-0.703969	-0.536397	-0.679364
39301	-0.441926	-0.659401	-0.614205	-0.760094
39401	-0.534193	-1.18155	-0.547521	-0.645602
39501	-0.948326	-0.784889	-0.369713	-0.486016
39601	-0.22586	0.101806	-0.204213	-0.288255
39701	0.30174	0.0939579	-0.254713	-0.230974
39801	0.385575	0.329407	-0.36158	-0.341892
39901	-0.786694	-0.895154	-0.441383	-0.437762
40001	-1.48266	-1.33948	-0.505082	-0.486743
40101	-0.624872	-0.377546	-0.649575	-0.615225
40201	-0.0167556	-0.150943	-0.528863	-0.416845
40301	-0.336891	-0.313005	-0.319081	-0.171081
40401	-0.183136	0.0967464	-0.282397	-0.127275
40501	-0.433753	-0.11066	-0.321318	-0.100596
40601	-0.441447	-0.158511	-0.352678	-0.0785995
40701	-0.211361	-0.01755	-0.371887	-0.137059
40801	-0.493695	-0.203023	-0.396993	-0.180285
40901	-0.279176	-0.195549	-0.399177	-0.214147
41001	-0.559283	-0.326793	-0.361078	-0.25514
41101	-0.452369	-0.327821	-0.245706	-0.231092
41201	-0.0208645	-0.222516	-0.230708	-0.188858
41301	0.0831647	-0.0827799	-0.0527448	-0.0810199
41401	-0.204189	0.0156169	-0.046627	-0.0458809
41501	0.330533	0.2124	-0.117426	0.00832996
41601	-0.42178	-0.152126	-0.19965	0.0174288
41701	-0.374859	0.0485387	-0.200209	0.00925655
41801	-0.327958	-0.0372858	-0.293807	-0.118835
41901	-0.206982	-0.0252442	-0.204315	-0.0682409
42001	-0.137457	-0.428058	-0.114747	-0.11387
42101	0.0256791	0.100845	-0.124897	-0.231154
42201	0.0729842	-0.179607	-0.0756302	-0.197008
42301	-0.378711	-0.623707	-0.043003	-0.101875
42401	0.0393538	0.145489	-0.149502	-0.18919
42501	0.0256791	0.0476031	-0.275956	-0.218832
42601	-0.506816	-0.335726	-0.235404	-0.193434
42701	-0.559284	-0.327821	-0.225313	-0.244664
42801	-0.175954	-0.496717	-0.159589	-0.237844
42901	0.0898089	-0.11066	-0.154196	-0.214688
43001	0.354301	0.0817056	-0.103642	-0.226082
43101	-0.47985	-0.21995	-0.0485155	-0.153462
43201	-0.306518	-0.384787	-0.0492671	-0.113887
43301	0.09968	-0.13362	-0.0570904	-0.0903661
43401	0.086051	0.0872164	-0.0312598	-0.105393
43501	0.315185	0.19931	-0.112214	-0.102252
43601	-0.350697	-0.295084	-0.233117	-0.176262
43701	-0.711287	-0.369084	-0.374208	-0.256675
43801	-0.504836	-0.503671	-0.470943	-0.297653
43901	-0.619405	-0.314847	-0.445027	-0.305005
44001	-0.168493	-0.00557709	-0.303583	-0.197783
44101	-0.221115	-0.331843	-0.201886	-0.10972
44201	-0.00406837	0.167022	-0.202142	-0.124389
44301	0.00365257	-0.063354	-0.294378	-0.21499
44401	-0.620684	-0.388194	-0.280813	-0.173654
44501	-0.629673	-0.458583	-0.317782	-0.228721
44601	-0.153291	-0.125159	-0.361792	-0.242912
44701	-0.188915	-0.108315	-0.230183	-0.157568
44801	-0.216396	-0.13431	-0.267665	-0.172276
44901	0.0373607	0.0385261	-0.395756	-0.206261
45001	-0.817081	-0.532124	-0.46983	-0.239141
45101	-0.793749	-0.295084	-0.586609	-0.377399
45201	-0.559283	-0.272716	-0.640213	-0.415403
45301	-0.800292	-0.825599	-0.514807	-0.376124
45401	-0.230661	-0.151493	-0.49012	-0.537817
45501	-0.19005	-0.335726	-0.482996	-0.609698
45601	-0.670315	-1.10355	-0.398221	-0.49338
45701	-0.52366	-0.632119	-0.396185	-0.457713
45801	-0.376419	-0.244009	-0.385585	-0.430962
45901	-0.220481	0.0268445	-0.374922	-0.29489
46001	-0.13705	-0.201974	-0.403834	-0.357898
46101	-0.616999	-0.423189	-0.473608	-0.446968
46201	-0.668218	-0.947161	-0.456607	-0.474
46301	-0.725293	-0.689362	-0.61441	-0.522587
46401	-0.135476	-0.108315	-0.706561	-0.50901
46501	-0.926066	-0.444908	-0.668887	-0.436697
46601	-1.07775	-0.355302	-0.652178	-0.405154
46701	-0.47985	-0.585599	-0.755561	-0.450636
46801	-0.641746	-0.531646	-0.688154	-0.445243
46901	-0.652393	-0.335726	-0.539982	-0.474027
47001	-0.589031	-0.417941	-0.54908	-0.538116
47101	-0.336892	-0.499225	-0.551619	-0.604743
47201	-0.525337	-0.906042	-0.584556	-0.659909
47301	-0.654441	-0.86478	-0.649067	-0.740551
47401	-0.817081	-0.611557	-0.70973	-0.757625
47501	-0.911585	-0.821153	-0.686118	-0.62494
47601	-0.640204	-0.584591	-0.742189	-0.602136
47701	-0.40728	-0.242617	-0.737522	-0.629977
47801	-0.934793	-0.750763	-0.802676	-0.701668
47901	-0.793749	-0.750763	-0.915765	-0.930359
48001	-1.23736	-1.17961	-1.02415	-1.32605
48101	-1.20565	-1.72804	-1.15554	-1.60452
48201	-0.94923	-2.22108	-1.32514	-1.85988
48301	-1.5917	-2.14308	-1.19814	-1.8021
48401	-1.64175	-2.0276	-1.07802	-1.68965
48501	-0.602352	-0.890694	-1.00667	-1.37744
48601	-0.605087	-1.1658	-0.773935	-0.987929
48701	-0.592451	-0.659998	-0.506691	-0.711178
48801	-0.42804	-0.195549	-0.441724	-0.674435
48901	-0.305527	-0.643848	-0.368177	-0.488513
49001	-0.277513	-0.706982	-0.340161	-0.468137
49101	-0.237356	-0.23619	-0.265018	-0.572744
49201	-0.452368	-0.558118	-0.291197	-0.531027
49301	-0.0523233	-0.718583	-0.371119	-0.484762
49401	-0.436427	-0.435261	-0.469489	-0.577183
49501	-0.67712	-0.475656	-0.37388	-0.515559
49601	-0.729208	-0.698296	-0.480986	-0.441422
49701	0.0256782	-0.249997	-0.4166	-0.304523
49801	-0.587853	-0.3479	-0.26044	-0.183404
49901	-0.114499	0.249237	-0.11457	-0.0761825
50001	0.103682	0.129938	-0.225848	-0.110306
50101	0.000144	-0.162189	-0.291521	-0.273322
50201	-0.530714	-0.420615	-0.328816	-0.519693
50301	-0.916218	-1.16298	-0.525795	-0.760219
50401	-0.300972	-0.982616	-0.745794	-1.12241
50501	-0.881212	-1.07269	-0.832179	-1.58744
50601	-1.09985	-1.97316	-0.938297	-1.99136
50701	-0.962639	-2.74575	-1.19708	-2.09951
50801	-1.44681	-3.18261	-1.15643	-2.0648
50901	-1.59491	-1.52335	-1.07288	-1.82627
51001	-0.677928	-0.899155	-1.01846	-1.51208
51101	-0.68214	-0.780511	-0.912648	-1.03749
51201	-0.690527	-1.17479	-0.646127	-0.76559
51301	-0.917737	-0.809657	-0.469806	-0.54999
51401	-0.262302	-0.163839	-0.379373	-0.513006
51501	0.203677	0.178847	-0.372156	-0.466605
51601	-0.229976	-0.595593	-0.336133	-0.390632
51701	-0.654441	-0.942782	-0.380729	-0.402081
51801	-0.737621	-0.429794	-0.450313	-0.383459
51901	-0.485283	-0.221083	-0.549505	-0.392148
52001	-0.144246	0.271957	-0.44522	-0.18073
52101	-0.725934	-0.639039	-0.354718	-0.18073
52201	-0.133019	0.114307	-0.449228	-0.279646
52301	-0.285109	-0.429794	-0.621727	-0.421089
52401	-0.957833	-0.71566	-0.674989	-0.404905
52501	-1.00674	-0.435261	-0.877235	-0.534096
52601	-0.992243	-0.558118	-0.943848	-0.577614
52701	-1.14425	-0.531646	-0.909493	-0.579436
52801	-0.618177	-0.647386	-0.885862	-0.555353
52901	-0.786055	-0.724768	-0.907384	-0.543574
53001	-0.888591	-0.314847	-0.87127	-0.685769
53101	-1.09985	-0.499225	-0.923877	-0.762701
53201	-0.963674	-1.24262	-0.93236	-0.768779
53301	-0.881212	-1.03205	-0.82202	-0.79994
53401	-0.82847	-0.755155	-0.632375	-0.77319
53501	-0.336892	-0.470655	-0.563777	-0.597011
53601	-0.151626	-0.365474	-0.484067	-0.467657
53701	-0.620684	-0.361721	-0.351766	-0.399658
53801	-0.482663	-0.385282	-0.43377	-0.410198
53901	-0.166966	-0.41516	-0.508817	-0.491028
54001	-0.74691	-0.523353	-0.496537	-0.749339
54101	-0.526862	-0.769623	-0.504736	-0.998706
54201	-0.559284	-1.65328	-0.637218	-1.11743
54301	-0.52366	-1.63212	-0.627728	-1.1969
54401	-0.829372	-1.00878	-0.798098	-1.34514
54501	-0.699461	-0.920688	-0.869788	-1.23738
54601	-1.37871	-1.51081	-0.870964	-1.08249
54701	-0.917737	-1.11451	-0.810871	-0.992362
54801	-0.529536	-0.857678	-0.886529	-0.94844
54901	-0.52891	-0.558118	-0.884115	-0.854986
55001	-1.07775	-0.701076	-0.929416	-0.8607
55101	-1.36664	-1.04355	-1.07693	-0.942352
55201	-1.14425	-1.14308	-1.35423	-1.27797
55301	-1.2671	-1.26594	-1.39793	-1.47343
55401	-1.91543	-2.23619	-1.2431	-1.41865
55501	-1.29625	-1.67841	-1.03976	-1.26992
55601	-0.592451	-0.769623	-0.83633	-1.10429
55701	-0.127568	-0.399421	-0.558896	-0.816311
55801	-0.249955	-0.437824	-0.46181	-0.829138
55901	-0.528256	-0.796277	-0.649978	-1.0384
56001	-0.810822	-1.74254	-0.809451	-1.22627
56101	-1.53329	-1.81592	-0.871317	-1.21691
56201	-0.924933	-1.33881	-0.797415	-1.06406
56301	-0.559283	-0.391008	-0.73579	-0.804973
56401	-0.158746	-0.0320492	-0.426142	-0.442905
56501	-0.5027	-0.447087	-0.348468	-0.27775
56601	0.0149531	-0.00557709	-0.328899	-0.22067
56701	-0.536563	-0.51303	-0.399387	-0.28492
56801	-0.461436	-0.105606	-0.376719	-0.267847
56901	-0.511189	-0.353298	-0.466015	-0.347954
57001	-0.389359	-0.361721	-0.391373	-0.328094
57101	-0.431528	-0.406115	-0.341788	-0.457125
57201	-0.163354	-0.413728	-0.321634	-0.517549
57301	-0.213509	-0.750763	-0.281225	-0.529842
57401	-0.41042	-0.655416	-0.156362	-0.42845
57501	-0.187315	-0.423189	-0.105132	-0.364196
57601	0.192789	0.100845	-0.12168	-0.263599
57701	0.0927925	-0.0924554	-0.108854	-0.237655
57801	-0.296249	-0.247778	-0.0906538	-0.134935
57901	-0.34629	-0.525697	-0.124076	-0.183721
58001	-0.0963116	0.0904093	-0.176778	-0.271654
58101	0.0256782	-0.143082	-0.205326	-0.315493
58201	-0.170718	-0.532124	-0.241441	-0.223024
58301	-0.438989	-0.46697	-0.234844	-0.196592
58401	-0.526862	-0.063354	-0.309237	-0.158268
58501	-0.0633264	0.222568	-0.455158	-0.139206
58601	-0.34629	0.0485387	-0.501859	-0.261129
58701	-0.90032	-0.436812	-0.451863	-0.420594
58801	-0.672494	-1.07659	-0.500003	-0.517986
58901	-0.276884	-0.860681	-0.638435	-0.679644
59001	-0.304027	-0.264388	-0.639255	-0.648245
59101	-1.03845	-0.759752	-0.64018	-0.502508
59201	-0.904419	-0.279817	-0.682808	-0.423669
59301	-0.67712	-0.3479	-0.606373	-0.38533
59401	-0.490021	-0.466488	-0.330176	-0.249004
59501	0.0781465	-0.0726914	-0.155562	-0.311454
59601	0.342536	-0.078125	-0.055329	-0.393825
59701	-0.0313525	-0.592066	-0.0477985	-0.453868
59801	-0.175954	-0.759752	-0.202785	-0.584283
59901	-0.452369	-0.766705	-0.292873	-0.698512
60001	-0.696787	-0.724768	-0.363793	-0.626111
60101	-0.107904	-0.649266	-0.43451	-0.546505
60201	-0.385952	-0.230064	-0.40534	-0.424866
60301	-0.529536	-0.361721	-0.268341	-0.272088
60401	-0.306518	-0.158511	-0.207402	-0.156773
60501	-0.011796	0.0391226	-0.121254	-0.125299
60601	0.196791	-0.0726914	-0.0720768	-0.0796783
60701	0.0447879	-0.0726914	-0.0431627	-0.108168
60801	-0.283649	-0.13362	-0.100053	-0.197216
60901	-0.161948	-0.30096	-0.281041	-0.267315
61001	-0.296249	-0.406115	-0.318848	-0.351853
61101	-0.708147	-0.423189	-0.378824	-0.472547
61201	-0.144246	-0.495382	-0.442107	-0.513089
61301	-0.583531	-0.737088	-0.354626	-0.426497
61401	-0.478363	-0.503671	-0.339164	-0.477744
61501	0.141156	0.026844	-0.359931	-0.506784
61601	-0.630837	-0.679424	-0.189518	-0.379104
61701	-0.248081	-0.64058	-0.0501804	-0.296861
61801	0.268536	-0.0986867	-0.159213	-0.319592
61901	0.218324	-0.0924554	-0.100424	-0.240727
62001	-0.404006	-0.086813	-0.15064	-0.135152
62101	-0.336892	-0.2851	-0.326697	-0.265568
62201	-0.499163	-0.112707	-0.482219	-0.427278
62301	-0.611751	-0.750763	-0.484683	-0.581451
62401	-0.559284	-0.901006	-0.566272	-0.798772
62501	-0.416326	-0.857678	-0.637833	-1.18592
62601	-0.744839	-1.3717	-0.741721	-1.34219
62701	-0.856964	-2.04844	-0.730404	-1.28539
62801	-1.13119	-1.53212	-0.801296	-1.21265
62901	-0.5027	-0.617012	-0.679892	-0.913037
63001	-0.770788	-0.493988	-0.496574	-0.441958
63101	-0.13782	0.12638	-0.314983	-0.113322
63201	0.0596256	0.306952	-0.296789	0.0284679
63301	-0.223235	0.111057	-0.100213	0.181346
63401	-0.411726	0.091939	0.0241949	0.235475
63501	0.212092	0.270401	0.106242	0.298402
63601	0.484218	0.397027	0.260415	0.396076
63701	0.469862	0.621587	0.402157	0.414451
63801	0.547631	0.599423	0.395275	0.427753
63901	0.296981	0.183814	0.324017	0.421666
64001	0.177682	0.336912	0.223402	0.278658
64101	0.127929	0.366593	0.26111	0.289749
64201	-0.0332146	-0.0934501	0.166231	0.261255
64301	0.736172	0.654875	0.087993	0.0822488
64401	-0.177413	0.0413437	0.00890369	-0.0788338
64501	-0.213509	-0.558118	-0.116217	-0.139928
64601	-0.267517	-0.438819	-0.275809	-0.400019
64701	-0.65882	-0.39892	-0.261269	-0.553896
64801	-0.0617838	-0.645581	-0.291895	-0.524528
64901	-0.104717	-0.728043	-0.265606	-0.422782
65001	-0.366639	-0.411277	-0.070196	-0.416932
65101	-0.136072	0.0699129	-0.041731	-0.37998
65201	0.318232	-0.369673	-0.0766227	-0.367379
65301	0.0805411	-0.460821	-0.115152	-0.368711
65401	-0.279176	-0.665034	-0.22678	-0.584278
65501	-0.559284	-0.417941	-0.392822	-0.663257
65601	-0.694213	-1.00792	-0.520787	-0.709207
65701	-0.511978	-0.764569	-0.565492	-0.621139
65801	-0.559283	-0.690568	-0.468406	-0.490465
65901	-0.5027	-0.224695	-0.533307	-0.337872
66001	-0.0738564	0.235431	-0.650299	-0.303067
66101	-1.01872	-0.24496	-0.650299	-0.26375
66201	-1.09694	-0.59054	-0.583152	-0.405537
66301	-0.559284	-0.493988	-0.656671	-0.603654
66401	-0.166966	-0.933628	-0.678848	-0.710764
66501	-0.441447	-0.755155	-0.577391	-0.764192
66601	-1.1296	-0.780511	-0.634652	-0.834279
66701	-0.589657	-0.857678	-0.697791	-0.769865
66801	-0.845588	-0.844422	-0.706807	-0.797341
66901	-0.482663	-0.611557	-0.671477	-0.916495
67001	-0.486527	-0.892537	-0.628517	-0.967091
67101	-0.952948	-1.37628	-0.634078	-0.943032
67201	-0.374859	-1.11066	-0.663832	-0.977998
67301	-0.873392	-0.724128	-0.664641	-1.05385
67401	-0.631433	-0.786387	-0.643169	-1.18501
67501	-0.490571	-1.27181	-0.70516	-1.21011
67601	-0.845588	-2.03205	-0.620551	-1.30252
67701	-0.684814	-1.23619	-0.50693	-1.17946
67801	-0.450349	-1.18615	-0.526386	-0.989828
67901	-0.0633264	-0.171095	-0.522712	-0.649865
68001	-0.587853	-0.323653	-0.544819	-0.473687
68101	-0.827217	-0.332237	-0.60865	-0.353014
68201	-0.795351	-0.355302	-0.632139	-0.402917
68301	-0.769501	-0.58278	-0.507303	-0.371652
68401	-0.180772	-0.420615	-0.458566	-0.436736
68501	0.0363264	-0.167328	-0.406808	-0.43877
68601	-0.583531	-0.657654	-0.23278	-0.376461
68701	-0.536563	-0.365473	-0.195895	-0.334378
68801	0.100641	-0.271237	-0.353546	-0.457014
68901	0.00365257	-0.210196	-0.334145	-0.442125
69001	-0.751929	-0.780511	-0.389441	-0.548551
69101	-0.486527	-0.583209	-0.538918	-0.584141
69201	-0.81304	-0.897604	-0.7148	-0.745612
69301	-0.646747	-0.449184	-0.694125	-0.731534
69401	-0.875757	-1.01755	-0.667969	-0.709538
69501	-0.648551	-0.710122	-0.659261	-0.701177
69601	-0.35575	-0.473229	-0.76089	-0.76886
69701	-0.769501	-0.855799	-0.67061	-0.732995
69801	-1.15489	-0.7876	-0.622356	-0.961686
69901	-0.424355	-0.838226	-0.785349	-1.20616
70001	-0.40728	-1.85357	-0.712905	-1.30491
70101	-1.17072	-1.69562	-0.533105	-1.32804
70201	-0.40728	-1.34953	-0.560091	-1.34587
70301	-0.255892	-0.903254	-0.622	-1.14138
70401	-0.559284	-0.927352	-0.470543	-0.960411
70501	-0.716825	-0.831137	-0.431789	-0.790349
70601	-0.413433	-0.79078	-0.453938	-0.709779
70701	-0.213509	-0.499225	-0.448335	-0.608947
70801	-0.366639	-0.500403	-0.399681	-0.5428
70901	-0.53127	-0.423189	-0.320737	-0.421576
71001	-0.473554	-0.500403	-0.396377	-0.365147
71101	-0.0187154	-0.18466	-0.484491	-0.420326
71201	-0.591705	-0.217081	-0.495388	-0.561693
71301	-0.807211	-0.776298	-0.492277	-0.600737
71401	-0.585756	-1.13002	-0.531913	-0.670322
71501	-0.458	-0.695622	-0.525428	-0.821537
71601	-0.216891	-0.532583	-0.492656	-0.831599
71701	-0.559283	-0.973156	-0.503395	-0.725123
71801	-0.643348	-0.826608	-0.546147	-0.65109
71901	-0.639454	-0.597647	-0.64861	-0.667087
72001	-0.671759	-0.325458	-0.601717	-0.654179
72101	-0.729208	-0.612566	-0.437511	-0.547874
72201	-0.324818	-0.908616	-0.336835	-0.436399
72301	0.177682	-0.295084	-0.251045	-0.415297
72401	-0.136072	-0.0402703	-0.221399	-0.408747
72501	-0.24281	-0.21995	-0.294305	-0.23178
72601	-0.580979	-0.579813	-0.411822	-0.162195
72701	-0.689344	-0.0237818	-0.414772	-0.154067
72801	-0.409906	0.0528393	-0.445973	-0.114295
72901	-0.150819	0.000372	-0.350721	0.0140746
73001	-0.398819	-0.02109	-0.264196	-0.00266037
73101	-0.104717	0.0620337	-0.183029	-0.00982904
73201	-0.256721	-0.107457	-0.167636	-0.096421
73301	-0.00406837	0.0169959	-0.0916157	-0.0349568
73401	-0.0738568	-0.432588	0.0133193	0.122988
73501	-0.0187154	0.286231	0.107793	0.209493
73601	0.419958	0.851757	0.091301	0.197385
73701	0.21565	0.325068	0.0871492	0.247981
73801	-0.0865307	-0.0435452	0.00414171	0.138202
73901	-0.0946155	-0.179607	-0.209199	-0.179888
74001	-0.433753	-0.262663	-0.369682	-0.379167
74101	-0.646747	-0.738691	-0.488804	-0.519771
74201	-0.586765	-0.671329	-0.619427	-0.646905
74301	-0.68214	-0.746564	-0.644533	-0.859731
74401	-0.747729	-0.815276	-0.686437	-0.968781
74501	-0.559283	-1.32679	-0.732372	-0.94031
74601	-0.856266	-1.28394	-0.656241	-0.845862
74701	-0.816442	-0.528972	-0.574073	-0.76403
74801	-0.301486	-0.274325	-0.493966	-0.588089
74901	-0.336891	-0.406115	-0.507926	-0.648873
75001	-0.158746	-0.447087	-0.611012	-1.03433
75101	-0.926066	-1.58787	-0.78265	-1.48501
75201	-1.33187	-2.45624	-0.920262	-1.67813
75301	-1.15968	-2.52774	-1.12682	-1.81271
75401	-1.02495	-1.3717	-1.17444	-1.75284
75501	-1.19155	-1.12	-1.12803	-1.52363
75601	-1.16415	-1.28851	-1.13702	-1.35438
75701	-1.09985	-1.31019	-1.16504	-1.35005
75801	-1.20462	-1.6815	-1.15621	-1.42673
75901			-1.02056	-1.48097
76001			-0.686051	-1.257
76101	-0.757223	-1.4512	-0.520561	-0.911691
76201	-0.0963116	-0.638289	-0.653932	-0.915606
76301	-0.708147	-0.645581	-0.751995	-0.939176
76401	-1.05405	-0.927352	-0.745107	-0.830144
76501	-1.14425	-1.03346	-0.867474	-0.825653
76601	-0.722783	-0.906042	-0.799895	-0.819939
76701	-0.708147	-0.615834	-0.700942	-0.7286
76801	-0.37025	-0.617012	-0.609056	-0.639607
76901	-0.559284	-0.470655	-0.593169	-0.554136
77001	-0.684814	-0.588492	-0.556912	-0.556015
77101	-0.643348	-0.478684	-0.721493	-0.593022
77201	-0.526862	-0.625233	-0.845275	-0.646182
77301	-1.19316	-0.802044	-0.799301	-0.612606
77401	-1.17819	-0.736456	-0.782488	-0.628493
77501	-0.454947	-0.420615	-0.715747	-0.513441
77601	-0.559283	-0.558118	-0.469644	-0.350019
77701	-0.193156	-0.0499711	-0.362675	-0.361565
77801	0.0373607	0.0150671	-0.357293	-0.338758
77901	-0.643348	-0.794186	-0.474286	-0.380048
78001	-0.42804	-0.30658	-0.628946	-0.625934
78101	-1.14425	-0.764569	-0.900438	-0.926719
78201	-0.966459	-1.2794	-0.861838	-0.857718
78301	-1.3201	-1.48886	-0.740694	-0.686414
78401	-0.450349	-0.449184	-0.451202	-0.378127
78501	0.177682	0.549942	-0.18319	0.0556216
78601	0.303213	0.776865	0.267926	0.583868
78701	0.373602	0.889341	0.503654	0.706059
78801	0.935481	1.15238	0.515197	0.656652
78901	0.728293	0.161774	0.46367	0.544173
79001	0.235397	0.302906	0.296663	0.296982
79101	0.0455785	0.214471	0.153231	0.0764201
79201	-0.461436	-0.346614	-0.0657552	0.0448174
79301	0.218324	0.0495639	-0.246898	-0.00335703
79401	-0.366639	0.00375986	-0.297882	-0.141383
79501	-0.670315	0.0620337	-0.218498	-0.146799
79601	-0.209341	-0.475656	-0.0728414	0.0203863
79701	-0.0645194	-0.373694	0.0287177	0.0815899
79801	0.946608	0.885489	0.201118	0.0815051
79901	0.141156	0.309778	0.223599	0.212406
80001	0.191689	0.0616097	0.216532	0.25672
80101	-0.0969405	0.178848	-0.146271	-0.0802034
80201	-0.0998521	-0.152126	-0.258858	-0.189397
80301	-0.867405	-0.799127	-0.379433	-0.238241
80401	-0.42178	-0.23619	-0.465268	-0.353895
80501	-0.411185	-0.182609	-0.528563	-0.534593
80601	-0.526117	-0.399421	-0.466938	-0.569399
80701	-0.416326	-1.05562	-0.625648	-0.724287
80801	-0.559284	-0.973155	-0.718242	-0.848621
80901	-1.21533	-1.01063	-0.790391	-0.913782
81001	-0.874157	-0.804279	-0.907097	-0.852089
81101	-0.886858	-0.725228	-0.978325	-0.834596
81201	-0.999856	-0.747152	-0.86497	-0.80848
81301	-0.915427	-0.885693	-0.801995	-0.785496
81401	-0.648551	-0.880047	-0.832314	-0.992401
81501	-0.559283	-0.689362	-0.842807	-1.24271
81601	-1.03845	-1.75975	-0.718972	-1.34108
81701	-1.05232	-1.99869	-0.723613	-1.40099
81801	-0.296249	-1.37755	-0.734301	-1.38543
81901	-0.671759	-1.17961	-0.584971	-1.13981
82001	-0.612723	-0.611557	-0.423158	-0.798108
82101	-0.291803	-0.531646	-0.444257	-0.506341
82201	-0.243257	-0.290185	-0.32257	-0.221631
82301	-0.401742	0.0812921	-0.361115	-0.17885
82401	-0.0633264	0.243942	-0.427728	-0.0736362
82501	-0.805444	-0.397654	-0.504356	-0.0377312
82601	-0.624872	-0.00557709	-0.552357	-0.140062
82701	-0.626398	-0.11066	-0.632621	-0.255298
82801	-0.641746	-0.430362	-0.583389	-0.29701
82901	-0.464647	-0.332237	-0.611562	-0.49701
83001	-0.559284	-0.606213	-0.586115	-0.647834
83101	-0.765735	-1.00558	-0.506522	-0.620778
83201	-0.499163	-0.86478	-0.433563	-0.619422
83301	-0.243782	-0.295084	-0.480776	-0.626616
83401	-0.0998521	-0.325458	-0.477175	-0.525581
83501	-0.795351	-0.642183	-0.402319	-0.401427
83601	-0.747729	-0.500403	-0.482565	-0.502236
83701	-0.124881	-0.244009	-0.574452	-0.59697
83801	-0.645013	-0.799127	-0.47693	-0.518532
83901	-0.559284	-0.799127	-0.314004	-0.506017
84001	-0.307745	-0.249997	-0.305597	-0.550609
84101	0.0669022	-0.437824	-0.213349	-0.348842
84201	-0.0828452	-0.46697	-0.164117	-0.229621
84301	-0.183774	0.209708	-0.108839	-0.225521
84401	-0.313123	-0.203023	-0.221529	-0.18648
84501	-0.0313525	-0.229496	-0.229936	-0.0956224
84601	-0.496548	-0.242617	-0.247136	-0.134341
84701	-0.124881	-0.0126843	-0.246061	-0.112227
84801	-0.269777	0.0161176	-0.301094	-0.177951
84901	-0.307745	-0.0924554	-0.387715	-0.360779
85001	-0.306518	-0.558118	-0.586481	-0.649959
85101	-0.929652	-1.15676	-0.710107	-0.898291
85201	-1.11871	-1.45858	-0.673534	-0.934944
85301	-0.887906	-1.22554	-0.629301	-0.708172
85401	-0.124881	-0.275719	-0.429621	-0.324059
85501	-0.0853524	0.575738	-0.0998077	0.170549
85601	0.0687475	0.76381	0.0974957	0.439649
85701	0.530353	1.01446	0.139682	0.424459
85801	0.0986109	0.119954	0.000417332	0.209231
85901	0.086051	-0.351668	-0.072582	-0.0329488
86001	-0.781676	-0.500403	-0.269891	-0.336971
86101	-0.296249	-0.447087	-0.389691	-0.413049
86201	-0.45619	-0.505651	-0.444066	-0.400642
86301	-0.50039	-0.260437	-0.384263	-0.387079
86401	-0.185825	-0.289629	-0.446821	-0.440229
86501	-0.482663	-0.432588	-0.376068	-0.408679
86601	-0.609036	-0.712841	-0.32044	-0.453415
86701	-0.102426	-0.3479	-0.334619	-0.507113
86801	-0.222248	-0.484117	-0.21784	-0.44118
86901	-0.256721	-0.558118	-0.0493781	-0.242935
87001	0.10123	-0.102923	0.0187517	-0.0556108
87101	0.233274	0.278383	0.143216	0.113097
87201	0.238223	0.588723	0.164139	0.20384
87301	0.400074	0.35942	0.0975509	0.220207
87401	-0.152108	-0.1044	0.112386	0.324003
87501	-0.231709	-0.02109	0.0757065	0.209658
87601	0.30745	0.797363	-0.00114221	0.181672
87701	0.0548253	0.0169959	0.0494076	0.20792
87801	0.015831	0.219489	0.208999	0.383522
87901	0.100641	0.0268445	0.180145	0.286005
88001	0.566247	0.856919	0.172424	0.314961
88101	0.163182	0.309778	0.204794	0.394947
88201	0.0162187	0.161774	0.204602	0.47026
88301	0.177681	0.61942	0.120749	0.436037
88401	0.09968	0.403408	0.0911951	0.433419
88501	0.146985	0.685808	0.00818758	0.400719
88601	0.0154104	0.296684	-0.0904202	0.328844
88701	-0.398819	-0.00172472	-0.0801143	0.373423
88801	-0.315358	0.260043	-0.0527131	0.278742
88901	0.15121	0.626307	-0.143391	0.145677
89001	0.283991	0.2124	-0.156241	0.108566
89101	-0.437977	-0.36864	-0.116625	-0.0098114
89201	-0.463068	-0.18728	-0.194338	-0.202218
89301	-0.117279	-0.331843	-0.292893	-0.182742
89401	-0.237355	-0.335726	-0.242463	-0.0950317
89501	-0.208786	0.309778	-0.103267	-0.0318309
89601	-0.185825	0.0699129	0.00833235	0.0625083
89701	0.232912	0.128724	0.0667685	0.206006
89801	0.440717	0.139853	0.132283	0.282012
89901	0.0548253	0.381761	0.306377	0.405191
90001	0.118788	0.689809	0.41067	0.495323
90101	0.684642	0.685808	0.383169	0.576799
90201	0.754377	0.579385	0.266061	0.42663
90301	0.303213	0.547234	0.15183	0.182541
90401	-0.530714	-0.369084	0.0477411	0.133756
90501	-0.452369	-0.530637	-0.150605	0.0463429
90601	0.164199	0.441881	-0.179863	-0.0152263
90701	-0.237355	0.142321	-0.0943015	0.0705928
90801	0.156923	0.239388	-0.0452241	0.188164
90901	-0.102905	0.0600109	-0.035817	0.175145
91001	-0.206982	0.0572181	-0.0607952	0.109131
91101	0.211235	0.376787	-0.096826	0.111101
91201	-0.362247	-0.187749	-0.0748322	0.20627
91301	-0.023231	0.249237	-0.00811424	0.301432
91401	0.00706339	0.535858	-0.0325124	0.298417
91501	0.126608	0.53303	0.0206746	0.382453
91601	0.0892439	0.361712	0.042531	0.424658
91701	-0.0963116	0.232429	0.0359481	0.431285
91801	0.086051	0.46026	0.12917	0.521919
91901	-0.0258512	0.568994	0.23635	0.602339
92001	0.59272	0.986202	0.436435	0.730497
92101	0.625141	0.76381	0.540486	0.67577
92201	0.904117	0.873221	0.57452	0.441984
92301	0.606302	0.186625	0.432234	0.177598
92401	0.144323	-0.599938	0.26581	-0.0414332
92501	-0.118711	-0.335726	0.0544548	-0.26737
92601	-0.206982	-0.331347	-0.113147	-0.458917
92701	-0.152658	-0.256463	-0.232486	-0.467699
92801	-0.231709	-0.771112	-0.454359	-0.592099
92901	-0.452369	-0.643848	-0.67069	-0.798924
93001	-1.22808	-0.957726	-0.859699	-0.940691
93101	-1.28864	-1.36547	-0.902118	-0.904167
93201	-1.0977	-0.965294	-0.911723	-1.05304
93301	-0.443807	-0.588492	-0.925357	-1.10608
93401	-0.50039	-1.38819	-0.822312	-0.959931
93501	-1.29625	-1.22293	-0.751513	-0.850995
93601	-0.773408	-0.634739	-0.730129	-0.80975
93701	-0.743708	-0.420615	-0.682372	-0.584199
93801	-0.336891	-0.382268	-0.557185	-0.388995
93901	-0.261603	-0.260437	-0.500618	-0.259034
94001	-0.670315	-0.246917	-0.520993	-0.286535
94101	-0.490571	0.0150671	-0.655433	-0.372258
94201	-0.845588	-0.558118	-0.727795	-0.438136
94301	-1.00909	-0.810885	-0.713283	-0.559122
94401	-0.623414	-0.589827	-0.73905	-0.835231
94501	-0.597758	-0.85185	-0.708038	-0.958565
94601	-0.619405	-1.36547	-0.701085	-1.14654
94701	-0.690527	-1.17479	-0.777216	-1.30167
94801	-0.974321	-1.75076	-0.755778	-1.27254
94901	-1.00407	-1.36547	-0.743754	-1.07101
95001	-0.490571	-0.706217	-0.701619	-1.0148
95101	-0.559284	-0.35782	-0.607722	-0.793416
95201	-0.47985	-0.893722	-0.48478	-0.567559
95301	-0.504836	-0.643848	-0.451309	-0.551057
95401	-0.389359	-0.23619	-0.369874	-0.550245
95501	-0.323216	-0.623707	-0.40399	-0.495149
95601	-0.152108	-0.353759	-0.41488	-0.499386
95701	-0.650432	-0.618239	-0.500612	-0.631405
95801	-0.559284	-0.665034	-0.520325	-0.526401
95901	-0.818018	-0.896287	-0.584947	-0.529466
96001	-0.42178	-0.0986867	-0.54315	-0.493875
96101	-0.475219	-0.369084	-0.531371	-0.454999
96201	-0.441447	-0.440282	-0.60933	-0.473709
96301	-0.50039	-0.470655	-0.71654	-0.614249
96401	-1.20781	-0.989835	-0.680746	-0.610339
96501	-0.957833	-0.801389	-0.68293	-0.663076
96601	-0.296249	-0.349532	-0.724482	-0.658782
96701	-0.452369	-0.703969	-0.589383	-0.60103
96801	-0.708147	-0.449184	-0.535224	-0.552376
96901	-0.532317	-0.701076	-0.534133	-0.581267
97001	-0.687039	-0.558118	-0.564534	-0.622085
97101	-0.290795	-0.493988	-0.556967	-0.618321
97201	-0.604372	-0.908061	-0.562361	-0.608351
97301	-0.670315	-0.430362	-0.547303	-0.635337
97401	-0.559284	-0.651228	-0.661332	-0.695377
97501	-0.611751	-0.693048	-0.577085	-0.727427
97601	-0.860939	-0.794186	-0.54986	-0.821186
97701	-0.183136	-1.06831	-0.634622	-0.86695
97801	-0.534193	-0.899155	-0.76737	-0.935797
97901	-0.983091	-0.880047	-0.824031	-1.11746
98001	-1.27549	-1.03729	-1.05893	-1.23022
98101	-1.14425	-1.70251	-1.31656	-1.28817
98201	-1.35765	-1.63212	-1.39469	-1.50868
98301	-1.82232	-1.18888	-1.39884	-1.74162
98401	-1.37373	-1.98262	-1.34925	-1.58015
98501	-1.29625	-2.20197	-1.18363	-1.41083
98601	-0.896318	-0.895154	-0.944141	-1.35719
98701	-0.529536	-0.785529	-0.847113	-1.24426
98801	-0.624872	-0.920688	-0.79533	-1.13858
98901	-0.888591	-1.41794	-0.720228	-1.07908
99001	-1.03733	-1.6736	-0.692847	-1.10695
99101	-0.520809	-0.597647	-0.660487	-1.12757
99201	-0.392634	-0.924901	-0.669855	-1.03704
99301	-0.463068	-1.02378	-0.664989	-0.952324
99401	-0.935432	-0.965294	-0.62403	-0.944418
99501	-1.013	-1.25	-0.588205	-0.865112
99601	-0.316013	-0.558118	-0.513187	-0.759153
99701	-0.213509	-0.528371	-0.375717	-0.683112
99801	-0.0879784	-0.493988	-0.195012	-0.499254
99901	-0.248081	-0.585085	-0.16982	-0.449668
100001	-0.109481	-0.330708	-0.214298	-0.538625
100101	-0.19005	-0.310191	-0.330766	-0.604058
100201	-0.435902	-0.973156	-0.415501	-0.546058
100301	-0.670315	-0.821153	-0.551994	-0.660567
100401	-0.671759	-0.295084	-0.614062	-0.76276
100501	-0.791945	-0.903254	-0.555731	-0.740723
100601	-0.50039	-0.821153	-0.419143	-0.625295
100701	-0.144247	-0.862973	-0.333827	-0.579704
100801	0.0126228	-0.244009	-0.287294	-0.425778
100901	-0.245175	-0.067132	-0.142936	-0.290163
101001	-0.559283	-0.13362	-0.106722	-0.142849
101101	0.221404	-0.143081	-0.099342	-0.165344
101201	0.0368195	-0.126402	-0.0939563	-0.23897
101301	0.0495253	-0.356484	-0.0366955	-0.218851
101401	-0.218246	-0.435261	-0.186349	-0.264974
101501	-0.272979	-0.0330267	-0.278069	-0.394835
101601	-0.526862	-0.373694	-0.388514	-0.506853
101701	-0.42178	-0.77571	-0.539729	-0.64331
101801	-0.5027	-0.916572	-0.750555	-1.03907
101901	-0.974321	-1.11755	-0.883493	-1.31582
102001	-1.32711	-2.01184	-0.956348	-1.41969
102101	-1.19155	-1.75743	-0.967664	-1.3205
102201	-0.786055	-1.29508	-0.923186	-1.25551
102301	-0.559284	-0.420615	-0.804426	-1.06581
102401	-0.751929	-0.792583	-0.705474	-0.989066
102501	-0.733313	-1.06335	-0.686773	-0.767279
102601	-0.696787	-1.37369	-0.686773	-0.79478
102701	-0.69255	-0.18615	-0.502659	-0.713902
102801	-0.559284	-0.558118	-0.448822	-0.633231
102901	0.168637	-0.388193	-0.478698	-0.564377
103001	-0.464127	-0.659998	-0.370513	-0.627227
103101	-0.846165	-1.02942	-0.306127	-0.593242
103201	-0.151626	-0.500403	-0.426605	-0.568136
103301	-0.237356	-0.388194	-0.418136	-0.52026
103401	-0.433753	-0.262663	-0.339766	-0.420605
103501	-0.42178	-0.420615	-0.404805	-0.468263
103601	-0.454314	-0.531152	-0.542416	-0.556851
103701	-0.476821	-0.738691	-0.556834	-0.780149
103801	-0.925411	-0.831137	-0.727576	-1.19537
103901	-0.505845	-1.37915	-0.982555	-1.63475
104001	-1.27549	-2.49672	-1.21313	-1.82249
104101	-1.72921	-2.72804	-1.00229	-1.76789
104201	-1.62967	-1.67742	-0.931925	-1.55369
104301	0.128772	-0.558118	-0.915627	-1.25061
104401	-0.154027	-0.30814	-0.784556	-0.972146
104501	-1.194	-0.98133	-0.651804	-0.836401
104601	-1.07386	-1.33573	-0.869125	-0.922744
104701	-0.965908	-0.998691	-0.961275	-1.01361
104801	-0.957833	-0.989835	-0.909562	-1.02986
104901	-0.614779	-0.762477	-0.863406	-1.02693
105001	-0.935432	-1.06259	-0.822141	-1.02541
105101	-0.843077	-1.32108	-0.712658	-0.887509
105201	-0.759582	-0.991078	-0.764534	-0.882752
105301	-0.41042	-0.30032	-0.950636	-1.07528
105401	-0.874157	-0.738691	-0.970543	-0.987076
105501	-1.86594	-2.02524	-0.748337	-0.744002
105601	-0.942612	-0.880046	-0.666511	-0.712554
105701	0.351449	0.22429	-0.545635	-0.618539
105801	-0.00128794	-0.143081	-0.305685	-0.282111
105901	-0.269777	-0.268611	-0.116239	-0.10922
106001	-0.666199	-0.343106	-0.198625	-0.16594
106101	0.00461769	-0.0155911	-0.305025	-0.200746
106201	-0.0604773	-0.0593123	-0.317671	-0.186739
106301	-0.533289	-0.317111	-0.14449	-0.0153117
106401	-0.333008	-0.198576	-0.0926456	0.0798585
106501	0.199708	0.514031	-0.0687811	0.128829
106601	0.263838	0.46026	-0.0203934	0.179391
106701	0.0588455	0.185542	-0.0400972	0.182361
106801	-0.29135	-0.0643039	-0.111788	0.081051
106901	-0.431528	-0.183723	-0.196491	0.00834827
107001	-0.158746	0.00747919	-0.348152	-0.100522
107101	-0.159677	0.0967464	-0.326637	-0.118234
107201	-0.699461	-0.358809	-0.190717	-0.0316418
107301	-0.183774	-0.152862	-0.277778	-0.118512
107401	0.248071	0.249237	-0.393367	-0.242852
107501	-0.594049	-0.426874	-0.311634	-0.245829
107601	-0.737621	-0.524952	-0.358332	-0.337006
107701	-0.290795	-0.373694	-0.447289	-0.435271
107801	-0.417264	-0.608745	-0.283016	-0.349377
107901	-0.196714	-0.242091	-0.147588	-0.349805
108001	0.227313	0.00259685	-0.143384	-0.362118
108101	-0.0604773	-0.527091	-0.116953	-0.395355
108201	-0.269777	-0.435261	-0.166371	-0.475053
108301	-0.285109	-0.77493	-0.434608	-0.698114
108401	-0.443806	-0.64058	-0.566824	-0.833859
108501	-1.11387	-1.11271	-0.624725	-0.935363
108601	-0.721555	-1.20582	-0.804247	-0.918491
108701	-0.559284	-0.942782	-0.798751	-0.814518
108801	-1.18272	-0.690568	-0.558767	-0.547463
108901	-0.416326	-0.120713	-0.497142	-0.290876
109001	0.086051	0.222568	-0.460257	-0.139251
109101	-0.413433	0.077117	-0.288162	-0.0610146
109201	-0.374859	-0.18466	-0.246459	-0.138714
109301	-0.322245	-0.299385	-0.320158	-0.306168
109401	-0.207811	-0.509209	-0.358637	-0.462093
109501	-0.282444	-0.614702	-0.366352	-0.52476
109601	-0.605826	-0.702508	-0.358099	-0.510896
109701	-0.413433	-0.497997	-0.309272	-0.478961
109801	-0.280983	-0.230064	-0.350562	-0.477426
109901	0.0363264	-0.349532	-0.261332	-0.403194
110001	-0.488894	-0.607028	-0.278478	-0.415218
110101	-0.159677	-0.331347	-0.280642	-0.445659
110201	-0.499163	-0.558118	-0.306208	-0.493581
110301	-0.291803	-0.382268	-0.200957	-0.399038
110401	-0.0915046	-0.589145	-0.150463	-0.361385
110501	0.0373607	-0.13431	-0.176565	-0.42807
110601	0.0927925	-0.143082	-0.267868	-0.501046
110701	-0.629672	-0.891542	-0.419325	-0.592802
110801	-0.748317	-0.747152	-0.548273	-0.746719
110901	-0.84879	-1.04792	-0.678688	-0.824431
111001	-0.607378	-0.903894	-0.749253	-0.794187
111101	-0.559283	-0.531646	-0.807279	-0.982629
111201	-0.982495	-0.740322	-0.858876	-1.19417
111301	-1.03845	-1.68936	-0.92175	-1.26673
111401	-1.10677	-2.10561	-0.913993	-1.4524
111501			-0.725047	-1.48901
111601	-0.528256	-1.27433	-0.528729	-1.14595
111701	-0.226708	-0.886741	-0.202109	-0.603702
111801	-0.25318	-0.317111	-0.18095	-0.418983
111901	0.199708	0.0633698	-0.16406	-0.221138
112001	-0.0963116	0.319891	-0.217749	-0.182914
112101	-0.443807	-0.2851	-0.23646	-0.213354
112201	-0.495153	-0.695622	-0.357858	-0.293173
112301	-0.346739	-0.469309	-0.354988	-0.511374
112401	-0.40728	-0.335726	-0.178084	-0.539729
112501	-0.0819616	-0.771112	-0.144017	-0.529721
112601	0.440716	-0.426874	-0.159025	-0.541769
112701	-0.324818	-0.645581	-0.227955	-0.630726
112801	-0.42178	-0.529549	-0.387805	-0.646028
112901	-0.751929	-0.780511	-0.782202	-0.721509
113001	-0.881212	-0.847625	-0.948987	-0.783202
113101	-1.53127	-0.804279	-1.08018	-0.908644
113201	-1.15875	-0.954047	-1.15186	-1.02564
113301	-1.07775	-1.15676	-1.14656	-1.06913
113401	-1.1103	-1.36547	-0.989853	-1.05758
113501	-0.854739	-1.06508	-0.960704	-1.06914
113601	-0.747729	-0.746564	-0.777301	-0.836827
113701	-1.013	-1.01184	-0.625807	-0.624605
113801	-0.160735	0.00481749	-0.456208	-0.408365
113901	-0.352832	-0.304362	-0.378459	-0.315016
114001	-0.00674248	0.0161176	-0.337301	-0.204703
114101	-0.358985	-0.279817	-0.325735	-0.221165
114201	-0.807211	-0.460271	-0.290808	-0.171022
114301	-0.102905	-0.0774927	-0.379529	-0.280266
114401	-0.178194	-0.0536461	-0.351381	-0.28332
114501	-0.450349	-0.530104	-0.407899	-0.330834
114601	-0.218246	-0.295084	-0.526675	-0.397084
114701	-1.0898	-0.697843	-0.579326	-0.530432
114801	-0.696787	-0.408741	-0.520235	-0.553528
114901	-0.441447	-0.72039	-0.63585	-0.723127
115001	-0.154893	-0.645581	-0.665361	-0.925583
115101	-0.796323	-1.14308	-0.83786	-1.18296
115201	-1.23736	-1.71012	-1.06143	-1.50461
115301	-1.55928	-1.69562	-1.24789	-1.59949
115401	-1.55928	-2.32864	-1.26116	-1.51961
115501	-1.08722	-1.12	-1.10098	-1.18758
115601	-0.862676	-0.743674	-0.881734	-0.965097
115701	-0.436427	-0.0499711	-0.647749	-0.766515
115801	-0.463068	-0.583209	-0.627062	-0.95464
115901	-0.389359	-1.33573	-0.688671	-1.01672
116001	-0.983781	-2.06062	-0.61826	-0.990166
116101	-1.17072	-1.05408	-0.485341	-0.795344
116201	-0.0843744	0.0828009	-0.445969	-0.546559
116301	0.201529	0.390898	-0.239059	-0.166873
116401	-0.192501	-0.0918002	0.00717354	0.0866646
116501	0.0507703	-0.162189	0.125309	0.279912
116601	0.0604444	0.213613	0.229501	0.414548
116701	0.506305	1.04904	0.545337	0.741757
116801	0.722487	1.06408	0.776433	1.05842
116901	1.38668	1.54424	0.988511	1.30078
117001	1.20625	1.42112	1.10223	1.36706
117101	1.12084	1.42539	1.1773	1.44077
117201	1.07492	1.38048	0.985523	1.26988
117301	1.09783	1.4326	0.77883	1.0458
117401	0.427777	0.689809	0.460659	0.714707
117501	0.172783	0.300705	0.101364	0.233562
117601	-0.470016	-0.230064	-0.298266	-0.305304
117701	-0.721555	-1.02524	-0.573836	-0.614425
117801	-0.90032	-1.26172	-0.752343	-0.848056
117901	-0.950073	-0.855799	-0.820749	-0.913667
118001	-0.719748	-0.867446	-0.837527	-0.843809
118101	-0.81205	-0.558119	-0.714904	-0.750301
118201	-0.805444	-0.675955	-0.575775	-0.634411
118301	-0.287204	-0.794186	-0.518576	-0.468976
118401	-0.254429	-0.276348	-0.462527	-0.474578
118501	-0.433753	-0.0402703	-0.280042	-0.426952
118601	-0.531803	-0.586132	-0.340942	-0.367191
118701	0.106979	-0.437824	-0.38406	-0.456
118801	-0.591705	-0.495382	-0.431808	-0.543683
118901	-0.470016	-0.72039	-0.31397	-0.480178
119001	-0.672494	-0.478684	-0.343653	-0.439852
119101	0.0573878	-0.268611	-0.267069	-0.303567
119201	-0.0414357	-0.23619	-0.150647	-0.111172
119301	-0.208786	0.186042	-0.0554908	-0.0676626
119401	0.112094	0.241583	-0.172483	-0.174349
119501	-0.196713	-0.261137	-0.257431	-0.238735
119601	-0.527575	-0.802044	-0.340648	-0.468445
119701	-0.466174	-0.558118	-0.460123	-0.745378
119801	-0.624872	-0.962508	-0.647153	-0.853428
119901	-0.485282	-1.14308	-0.625322	-0.744731
120001	-1.13186	-0.801389	-0.650019	-0.738781
120101	-0.418421	-0.258558	-0.664937	-0.663297
120201	-0.589657	-0.528371	-0.736091	-0.570566
120301	-0.699461	-0.585085	-0.656746	-0.579288
120401	-0.841054	-0.679424	-0.665349	-0.66569
120501	-0.735134	-0.845	-0.678517	-0.6811
120601	-0.461436	-0.690568	-0.722995	-0.718853
120701	-0.655499	-0.605424	-0.692653	-0.61283
120801	-0.921854	-0.773847	-0.752771	-0.60987
120901	-0.689344	-0.149313	-0.859328	-0.756959
121001	-1.03572	-0.830197	-1.00471	-0.877317
121101	-0.994221	-1.42602	-0.993819	-0.917179
121201	-1.38241	-1.20721	-0.945165	-1.03663
121301	-0.867405	-0.973155	-0.711502	-0.899205
121401	-0.446073	-0.746564	-0.613198	-0.762511
121501	0.132594	-0.143081	-0.473145	-0.650922
121601	-0.5027	-0.742543	-0.365867	-0.642794
121701	-0.68214	-0.649266	-0.431655	-0.657712
121801	-0.331015	-0.932514	-0.58522	-0.905913
121901	-0.775012	-0.821153	-0.670083	-1.29943
122001	-0.635233	-1.38409	-0.885839	-1.92153
122101	-0.927016	-2.71012	-1.20996	-2.29113
122201	-1.76092	-3.75975	-1.47226	-2.69707
122301	-1.9516	-2.78051	-1.57048	-2.99627
122401	-2.08653	-2.8509	-1.54652	-2.75107
122501	-1.12632	-2.88005	-1.32179	-2.26844
122601	-0.807211	-1.48412	-1.0299	-1.81054
122701	-0.637286	-1.34661	-0.736735	-1.3706
122801	-0.49217	-0.491005	-0.635607	-0.958824
122901	-0.620684	-0.651228	-0.516867	-0.833536
123001	-0.620684	-0.821153	-0.487414	-0.820093
123101	-0.213509	-0.857678	-0.490149	-0.900637
123201	-0.490021	-1.2794	-0.556724	-0.888357
123301	-0.505845	-0.893722	-0.529644	-0.83575
123401	-0.953562	-0.589827	-0.6263	-0.876885
123501	-0.485283	-0.558118	-0.79504	-1.02011
123601	-0.696787	-1.06335	-0.884584	-1.15299
123701	-1.33372	-1.99552	-0.791298	-1.32526
123801	-0.953562	-1.55812	-0.795209	-1.45647
123901	-0.487134	-1.4512	-0.79588	-1.3836
124001	-0.504836	-1.21416	-0.674977	-1.03822
124101	-0.700146	-0.698981	-0.643753	-0.814157
124201	-0.729208	-0.268611	-0.726391	-0.673346
124301	-0.797443	-0.437824	-0.786512	-0.490475
124401	-0.90032	-0.747152	-0.835006	-0.520739
124501	-0.805444	-0.299807	-0.894576	-0.626842
124601	-0.942612	-0.850299	-0.912555	-0.646051
124701	-1.02706	-0.799127	-0.970358	-0.641122
124801	-0.887338	-0.533871	-0.945803	-0.707335
124901	-1.18933	-0.722506	-0.938722	-0.751814
125001	-0.682667	-0.630875	-0.904445	-0.837583
125101	-0.907207	-1.07269	-0.872819	-0.914946
125201	-0.855677	-1.22797	-0.87558	-0.859863
125301	-0.729208	-0.920688	-0.893502	-0.818325
125401	-1.20314	-0.447087	-0.791463	-0.64829
125501	-0.772277	-0.423189	-0.813062	-0.578705
125601	-0.397013	-0.222516	-0.771383	-0.522225
125701	-0.963674	-0.880046	-0.684502	-0.624851
125801	-0.520809	-0.638289	-0.79135	-0.898369
125901	-0.768737	-0.960217	-1.08819	-1.45738
126001	-1.30652	-1.79078	-1.20731	-2.13308
126101	-1.88121	-3.01755	-1.41501	-2.64964
126201	-1.55928	-4.25856	-1.63102	-2.84361
126301	-1.55928	-3.22108	-1.59285	-2.71697
126401	-1.84879	-1.93009	-1.33467	-2.23763
126501	-1.11568	-1.15758	-1.16641	-1.60566
126601	-0.590311	-0.620854	-0.912711	-1.09344
126701	-0.717981	-1.09869	-0.638923	-0.922741
126801	-0.290795	-0.659998	-0.549431	-0.86075
126901	-0.47985	-1.07659	-0.573101	-0.888766
127001	-0.668218	-0.847625	-0.592276	-0.807306
127101	-0.708662	-0.760935	-0.736717	-0.925305
127201	-0.813856	-0.691385	-0.7581	-0.941339
127301	-1.013	-1.25	-0.77664	-1.03717
127401	-0.586765	-1.15676	-0.753554	-1.23228
127501	-0.760917	-1.32679	-0.734379	-1.26554
127601	-0.593231	-1.73646	-0.617971	-1.07793
127701	-0.717981	-0.857678	-0.555716	-0.891317
127801	-0.43096	-0.311958	-0.543425	-0.732287
127901	-0.275491	-0.223699	-0.521035	-0.590517
128001	-0.699461	-0.531646	-0.456418	-0.506745
128101	-0.481281	-1.0276	-0.414962	-0.370055
128201	-0.394896	-0.438819	-0.454575	-0.419793
128301	-0.223681	0.371492	-0.402972	-0.48642
128401	-0.473554	-0.472389	-0.406548	-0.40507
128501	-0.441447	-0.86478	-0.428109	-0.386105
128601	-0.499163	-0.620854	-0.485448	-0.614852
128701	-0.5027	-0.343994	-0.497299	-0.725895
128801	-0.510374	-0.772243	-0.537359	-0.81554
128901	-0.532811	-1.0276	-0.573442	-0.820846
129001	-0.641746	-1.31301	-0.590964	-0.917508
129101	-0.679578	-0.647386	-0.647011	-1.00817
129201	-0.590311	-0.827305	-0.726997	-1.07197
129301	-0.790609	-1.22554	-0.698224	-0.983815
129401	-0.932742	-1.34661	-0.617686	-0.950771
129501	-0.497883	-0.872227	-0.550148	-0.812035
129601	-0.276884	-0.482169	-0.368268	-0.60845
129701	-0.252622	-0.13362	-0.160984	-0.350251
129801	0.118788	-0.207621	-0.221918	-0.354313
129901	0.103682	-0.0556178	-0.383612	-0.498775
130001	-0.802555	-0.892537	-0.449714	-0.641051
130101	-1.08535	-1.20448	-0.590622	-0.716445
130201	-0.58313	-0.845	-0.795032	-0.943889
130301	-0.585756	-0.584591	-0.811892	-0.920733
130401	-0.918365	-1.19283	-0.642293	-0.722669
130501	-0.886858	-0.776758	-0.6949	-0.734448
130601	-0.237355	-0.214164	-0.831313	-0.857119
130701	-0.846165	-0.903894	-0.779753	-0.740126
130801	-1.26782	-1.19794	-0.722725	-0.81339
130901	-0.660567	-0.607871	-0.756166	-1.02777
131001	-0.601718	-1.14308	-0.692961	-0.989666
131101	-0.404561	-1.28604	-0.479563	-0.752204
131201	-0.530138	-0.713397	-0.50496	-0.728511
131301	-0.20083	-0.0106306	-0.592472	-0.757102
131401	-0.787552	-0.489406	-0.486238	-0.581745
131501	-1.03928	-1.28604	-0.298551	-0.395703
131601	0.126608	-0.409255	-0.207994	-0.297148
131701	0.408295	0.216815	-0.0113628	-0.146854
131801	0.251955	0.482145	0.215051	0.0744318
131901	0.195604	0.262061	0.150387	0.264566
132001	0.0927925	-0.179607	0.0436502	0.265944
132101	-0.196713	0.541417	0.0698595	0.224965
132201	-0.125387	0.223702	0.0585506	0.210491
132301	0.383001	0.277251	0.00212526	0.231875
132401	0.13906	0.189695	-0.0415108	0.0702138
132501	-0.189334	-0.0726919	-0.106907	-0.00203514
132601	-0.414894	-0.266887	-0.19088	-0.190896
132701	-0.452369	-0.137543	-0.223862	-0.356059
132801	-0.0368629	-0.667053	-0.315705	-0.591076
132901	-0.0258512	-0.636121	-0.334458	-0.665209
133001	-0.648551	-1.24778	-0.165002	-0.61296
133101	-0.508658	-0.637553	-0.105396	-0.40372
133201	0.394913	0.123705	-0.154706	-0.252505
133301	0.261167	0.379146	0.0515265	0.146759
133401	-0.272403	0.119954	0.273141	0.484078
133501	0.382614	0.748543	0.375857	0.71006
133601	0.599414	1.04904	0.507232	0.852507
133701	0.908495	1.25362	0.684423	1.02859
133801	0.918038	1.09138	0.693501	1.06326
133901	0.613553	1.00037	0.592177	0.948615
134001	0.428006	0.921875	0.401001	0.703261
134101	0.0927935	0.475829	0.0649734	0.187213
134201	-0.0473843	0.0268445	-0.138649	-0.171699
134301	-0.762101	-1.48886	-0.232232	-0.292803
134401	-0.404561	-0.794186	-0.0215051	-0.113671
134501	-0.0399098	0.316351	0.162707	0.138936
134601	1.14643	1.37149	0.551915	0.749142
134701	0.873676	1.28988	0.826185	1.17542
134801	1.18394	1.56218	0.995784	1.30773
134901	0.966785	1.33718	0.903295	1.20334
135001	0.808087	0.977934	0.824009	1.12764
135101	0.683987	0.849539	0.614562	0.953774
135201	0.477242	0.911367	0.424372	0.789071
135301	0.13671	0.692843	0.339581	0.703244
135401	0.015831	0.513672	0.232717	0.637896
135501	0.384133	0.548797	0.222512	0.581806
135601	0.149668	0.522802	0.342636	0.577879
135701	0.426217	0.630916	0.437739	0.586616
135801	0.737334	0.673208	0.42994	0.615984
135901	0.491342	0.557358	0.475324	0.653971
136001	0.345139	0.695638	0.356687	0.642021
136101	0.376586	0.712736	0.259838	0.602709
136201	-0.166966	0.571165	0.227218	0.626146
136301	0.25309	0.476647	0.130626	0.50581
136401	0.328242	0.674542	0.046367	0.389453
136501	-0.13782	0.0939584	0.181981	0.333196
136601	-0.0447106	0.130952	0.077408	0.214019
136701	0.511106	0.289878	-0.056461	0.0259234
136801	-0.269777	-0.119234	-0.0174195	0.0390283
136901	-0.341104	-0.265938	-0.0547233	0.0360601
137001	0.0573878	0.159482	-0.154285	0.0551441
137101	-0.231229	0.116112	-0.127649	0.11353
137201	0.0132947	0.385298	-0.0793983	0.176066
137301	-0.136593	0.172695	-0.212194	0.00317764
137401	-0.0998521	0.0467434	-0.311226	-0.202897
137501	-0.606589	-0.70496	-0.434486	-0.387306
137601	-0.726393	-0.914262	-0.447796	-0.43229
137701	-0.603005	-0.536745	-0.447301	-0.498847
137801	-0.20314	-0.052228	-0.492765	-0.524403
137901	-0.0973797	-0.286039	-0.530572	-0.491703
138001	-0.833906	-0.832741	-0.479229	-0.401717
138101	-0.915427	-0.750763	-0.503564	-0.497292
138201	-0.34629	-0.086813	-0.60202	-0.557783
138301	-0.324818	-0.530104	-0.71311	-0.570265
138401	-0.589657	-0.588492	-0.79368	-0.698724
138501	-1.38936	-0.895154	-0.870264	-0.821021
138601	-1.31828	-1.39306	-0.854056	-0.833108
138701	-0.729208	-0.698296	-0.747896	-0.781551
138801	-0.243782	-0.59054	-0.50576	-0.688132
138901	-0.0588546	-0.330708	-0.272345	-0.50496
139001	-0.17868	-0.428058	-0.130954	-0.434881
139101	-0.151199	-0.477198	-0.111047	-0.365296
139201	-0.0222554	-0.3479	-0.142555	-0.359347
139301	-0.144246	-0.242617	-0.115761	-0.35911
139401	-0.216396	-0.30096	-0.273081	-0.465796
139501	-0.0447106	-0.426874	-0.431238	-0.558591
139601	-0.937795	-1.01063	-0.452005	-0.606091
139701	-0.81304	-0.811875	-0.334325	-0.625783
139801	-0.248081	-0.480115	-0.361927	-0.565253
139901	0.372004	-0.399421	-0.321242	-0.462642
140001	-0.18272	-0.124222	-0.27569	-0.368888
140101	-0.734371	-0.497578	-0.32167	-0.380337
140201	-0.585279	-0.343106	-0.523961	-0.482371
140301	-0.477983	-0.53736	-0.534889	-0.537642
140401	-0.639454	-0.909591	-0.477492	-0.579119
140501	-0.237355	-0.400577	-0.421542	-0.562209
140601	-0.44739	-0.70496	-0.344246	-0.481823
140701	-0.305527	-0.258558	-0.274716	-0.385977
140801	-0.0915046	-0.135427	-0.356594	-0.338752
140901	-0.291803	-0.430362	-0.46198	-0.319878
141001	-0.646747	-0.164455	-0.517839	-0.316418
141101	-0.974321	-0.610586	-0.611395	-0.430832
141201	-0.584819	-0.241261	-0.589189	-0.449259
141301	-0.559284	-0.707496	-0.650552	-0.590813
141401	-0.180772	-0.522494	-0.596136	-0.668823
141501	-0.953562	-0.872227	-0.579486	-0.65968
141601	-0.702242	-1.00064	-0.623964	-0.576218
141701	-0.501568	-0.195549	-0.712784	-0.570796
141801	-0.781676	-0.290185	-0.618604	-0.529761
141901	-0.624872	-0.495382	-0.57252	-0.508664
142001	-0.482663	-0.667053	-0.659293	-0.71774
142101	-0.471821	-0.895154	-0.696431	-0.876039
142201	-0.935432	-1.24093	-0.708865	-0.960403
142301	-0.967369	-1.08168	-0.628064	-0.925498
142401	-0.687039	-0.917199	-0.650851	-0.92911
142501	-0.0786576	-0.49253	-0.543781	-0.888674
142601	-0.585756	-0.913214	-0.457232	-0.84464
142701	-0.400085	-1.03874	-0.548673	-0.845337
142801	-0.534621	-0.86151	-0.740797	-0.887047
142901	-1.14425	-0.920688	-0.781562	-0.960284
143001	-1.03928	-0.701076	-0.834785	-1.01675
143101	-0.789582	-1.2794	-0.871457	-1.03908
143201	-0.666199	-1.32108	-0.817439	-1.02954
143301	-0.717981	-0.973156	-0.878295	-1.23032
143401	-0.874157	-0.872992	-1.03224	-1.43704
143501	-1.34355	-1.70496	-1.23596	-1.60144
143601	-1.55928	-2.31301	-1.35367	-1.81186
143701	-1.68481	-2.14308	-1.33992	-1.97865
143801	-1.30652	-2.02524	-1.32113	-1.97036
143901	-0.805444	-1.70698	-1.23217	-1.73042
144001	-1.2496	-1.66347	-1.09161	-1.53042
144101	-1.1145	-1.11333	-1.00125	-1.33089
144201	-0.981975	-1.14308	-1.08129	-1.18952
144301	-0.854739	-1.0276	-1.05774	-1.03534
144401	-1.20565	-1.00012	-1.02411	-0.954065
144501	-1.13186	-0.892537	-0.963427	-0.860932
144601	-0.946307	-0.706982	-0.881605	-0.854812
144701	-0.678583	-0.677417	-0.675274	-0.784641
144801	-0.445627	-0.997003	-0.571252	-0.707632
144901	-0.173994	-0.649266	-0.644262	-0.749088
145001	-0.611751	-0.507493	-0.671154	-0.80515
145101	-1.31136	-0.914262	-0.713344	-0.693314
145201	-0.81304	-0.957726	-0.795697	-0.631356
145301	-0.65658	-0.437824	-0.723337	-0.606106
145401	-0.585756	-0.339478	-0.562798	-0.573406
145501	-0.249955	-0.38124	-0.531954	-0.546092
145601	-0.508658	-0.750763	-0.55775	-0.584461
145701	-0.65882	-0.821153	-0.562949	-0.678742
145801	-0.785559	-0.629671	-0.691329	-0.846358
145901	-0.611751	-0.810885	-0.896605	-1.01276
146001	-0.891859	-1.21932	-1.0523	-1.36015
146101	-1.53504	-1.58278	-1.06074	-1.51005
146201	-1.43729	-2.55812	-1.07382	-1.443
146301	-0.827773	-1.37915	-0.953805	-1.24852
146401	-0.67712	-0.475656	-0.710453	-0.9689
146501	-0.291803	-0.246917	-0.480016	-0.5689
146601	-0.318276	-0.18466	-0.293725	-0.367169
146701	-0.285109	-0.558119	-0.137565	-0.319275
146801	0.103682	-0.370491	-0.165396	-0.355851
146901	0.103682	-0.23619	-0.158471	-0.334544
147001	-0.43096	-0.429794	-0.207356	-0.322765
147101	-0.283649	-0.078125	-0.218413	-0.315812
147201	-0.529536	-0.499225	-0.241138	-0.322937
147301	0.0483985	-0.335726	-0.189398	-0.28274
147401	-0.00994444	-0.271814	-0.232245	-0.449466
147501	-0.172261	-0.228811	-0.238195	-0.546729
147601	-0.497883	-0.911755	-0.220409	-0.591208
147701	-0.559284	-0.98554	-0.267072	-0.72952
147801	0.137324	-0.558118	-0.383884	-0.760715
147901	-0.243257	-0.963375	-0.463048	-0.744591
148001	-0.75632	-0.384787	-0.415834	-0.659107
148101	-0.893702	-0.831137	-0.54485	-0.736915
148201	-0.323216	-0.558118	-0.552687	-0.624356
148301	-0.507753	-0.947161	-0.452601	-0.728049
148401	-0.282444	-0.400577	-0.525806	-0.813534
148501	-0.255892	-0.903254	-0.6926	-1.11062
148601	-1.25972	-1.25856	-0.794792	-1.6077
148701	-1.15719	-2.04355	-1.00196	-2.21411
148801	-1.01872	-3.43259	-1.26264	-2.57258
148901	-1.31828	-3.43259	-1.21066	-2.7007
149001	-1.55928	-2.69562	-1.17409	-2.57611
149101	-0.999856	-1.89916	-1.09309	-2.02926
149201	-0.974321	-1.42062	-0.934953	-1.46085
149301	-0.613731	-0.698296	-0.754861	-1.12284
149401	-0.527575	-0.59054	-0.681057	-0.894491
149501	-0.65882	-1.00558	-0.523357	-0.652407
149601	-0.630837	-0.757427	-0.460908	-0.600313
149701	-0.185825	-0.210196	-0.357382	-0.560626
149801	-0.301486	-0.437824	-0.258289	-0.339342
149901	-0.00994444	-0.392108	-0.103257	-0.190852
150001	-0.163355	0.100845	-0.151937	-0.289028
150101	0.144323	-0.014976	-0.208041	-0.4212
150201	-0.429224	-0.701076	-0.365122	-0.449009
150301	-0.582004	-1.09869	-0.457134	-0.593628
150401	-0.795351	-0.531152	-0.603458	-0.816488
150501	-0.623414	-0.622249	-0.664136	-0.961884
150601	-0.587298	-1.12927	-0.729692	-1.12387
150701	-0.732615	-1.42806	-0.754992	-1.37805
150801	-0.909781	-1.90862	-0.893512	-1.57117
150901	-0.921854	-1.80204	-0.818882	-1.66485
151001	-1.31601	-1.58787	-0.757356	-1.61139
151101	-0.214148	-1.59765	-0.807335	-1.5475
151201	-0.424982	-1.16078	-0.951634	-1.66292
151301	-1.15968	-1.58915	-0.96572	-1.64164
151401	-1.64335	-2.37915	-1.10547	-1.4532
151501	-1.38645	-1.4815	-1.06493	-1.24216
151601	-0.91292	-0.655416	-0.857073	-1.04907
151701	-0.222249	-0.105606	-0.596532	-0.67967
151801	-0.120399	-0.623707	-0.482014	-0.545909
151901	-0.340643	-0.532124	-0.430856	-0.546019
152001	-0.813856	-0.812691	-0.483463	-0.46025
152101	-0.657131	-0.655966	-0.55178	-0.346238
152201	-0.485283	0.323237	-0.615415	-0.332815
152301	-0.461987	-0.0536461	-0.594901	-0.346286
152401	-0.658819	-0.465009	-0.627939	-0.345338
152501	-0.711287	-0.880047	-0.722206	-0.601077
152601	-0.822318	-0.651228	-0.760908	-0.769868
152701	-0.956619	-0.955453	-0.679377	-0.609873
152801	-0.655499	-0.897604	-0.648976	-0.461041
152901	-0.251162	0.334966	-0.596369	-0.506805
153001	-0.559284	-0.135886	-0.46767	-0.372503
153101	-0.559284	-0.880047	-0.42486	-0.323637
153201	-0.313123	-0.283944	-0.459498	-0.579659
153301	-0.441447	-0.653276	-0.399586	-0.570208
153401	-0.424355	-0.945141	-0.393512	-0.487969
153501	-0.259724	-0.0886335	-0.544136	-0.582864
153601	-0.52891	-0.468851	-0.62154	-0.529166
153701	-1.06624	-0.758417	-0.699079	-0.484461
153801	-0.82847	-0.384787	-0.824716	-0.624623
153901	-0.81205	-0.721617	-0.877056	-0.682536
154001	-0.887906	-0.789443	-0.780958	-0.675806
154101	-0.790609	-0.758417	-0.75118	-0.699156
154201	-0.585756	-0.724768	-0.716227	-0.68745
154301	-0.679578	-0.501535	-0.68338	-0.684188
154401	-0.637286	-0.663087	-0.693873	-0.660015
154501	-0.723671	-0.773132	-0.7557	-0.715189
154601	-0.843077	-0.637553	-0.74274	-0.830199
154701	-0.894887	-1.00064	-0.797239	-0.838978
154801	-0.614779	-1.07659	-0.724302	-0.815007
154901	-0.909781	-0.706982	-0.679823	-0.79317
155001	-0.358985	-0.653276	-0.612702	-0.798563
155101	-0.620684	-0.528371	-0.596107	-0.743072
155201	-0.559283	-1.0276	-0.462907	-0.660692
155301	-0.531803	-0.799127	-0.492279	-0.670252
155401	-0.243782	-0.295084	-0.418375	-0.588087
155501	-0.505845	-0.701076	-0.373897	-0.501143
155601	-0.251162	-0.117546	-0.464454	-0.418275
155701	-0.336892	-0.592884	-0.602656	-0.516364
155801	-0.98459	-0.384787	-0.555968	-0.493602
155901	-0.934793	-0.785529	-0.606703	-0.610887
156001	-0.272403	-0.587265	-0.657386	-0.519395
156101	-0.504836	-0.703969	-0.599185	-0.506848
156201	-0.590311	-0.135427	-0.426998	-0.433865
156301	-0.693584	-0.322051	-0.44826	-0.397635
156401	-0.0738573	-0.420615	-0.431649	-0.30408
156501	-0.378711	-0.406115	-0.344118	-0.464992
156601	-0.42178	-0.23619	-0.245567	-0.519701
156701	-0.152658	-0.939989	-0.309451	-0.609833
156801	-0.20083	-0.595593	-0.345565	-0.732828
156901	-0.393273	-0.871276	-0.356882	-0.838931
157001	-0.559284	-1.02109	-0.432912	-0.808822
157101	-0.478363	-0.766705	-0.521749	-0.923922
157201	-0.532811	-0.789443	-0.583543	-0.981018
157301	-0.645013	-1.17109	-0.681608	-1.06495
157401	-0.702242	-1.15676	-0.659263	-1.05211
157501	-1.04961	-1.44076	-0.58155	-0.932622
157601	-0.366639	-0.702509	-0.569698	-0.855381
157701	-0.144246	-0.19199	-0.480428	-0.670043
157801	-0.585756	-0.784889	-0.356114	-0.395449
157901	-0.255892	-0.230064	-0.34743	-0.400556
158001	-0.42804	-0.0677929	-0.41053	-0.51826
158101	-0.323216	-0.728044	-0.388743	-0.51387
158201	-0.459748	-0.780511	-0.433821	-0.638572
158301	-0.476821	-0.762938	-0.37517	-0.694336
158401	-0.481281	-0.853574	-0.44276	-0.695157
158501	-0.134786	-0.346614	-0.429337	-0.71654
158601	-0.661163	-0.732148	-0.403786	-0.745676
158701	-0.392634	-0.887426	-0.419386	-0.63793
158801	-0.349066	-0.908616	-0.531146	-0.680231
158901	-0.559284	-0.314847	-0.581498	-0.768759
159001	-0.693584	-0.558118	-0.770349	-0.838512
159101	-0.91292	-1.17479	-1.02989	-0.95192
159201	-1.33689	-1.23619	-1.14688	-1.02367
159301	-1.64675	-1.47566	-1.21839	-1.07246
159401	-1.14425	-0.673596	-1.16326	-0.981214
159501	-1.05114	-0.802044	-0.982189	-0.918113
159601	-0.637286	-0.718583	-0.725417	-0.695326
159701	-0.431528	-0.920688	-0.704549	-0.811718
159801	-0.362886	-0.361721	-0.597565	-0.780973
159901	-1.03991	-1.25556	-0.688067	-0.788468
160001	-0.516215	-0.648316	-0.724306	-0.715954
160101	-1.0898	-0.756058	-0.75809	-0.73385
160201	-0.612723	-0.558118	-0.78945	-0.663948
160301	-0.531803	-0.451203	-0.842543	-0.742993
160401	-1.19671	-0.906042	-0.754293	-0.881199
160501	-0.781676	-1.04355	-0.728805	-0.979807
160601	-0.648551	-1.44709	-0.614409	-1.0486
160701	-0.485283	-1.05116	-0.318431	-0.916625
160801	0.0401783	-0.795158	-0.32779	-0.807515
160901	0.283175	-0.246174	-0.392944	-0.648343
161001	-0.82847	-0.497997	-0.434604	-0.59852
161101	-0.974321	-0.651228	-0.615468	-0.720712
161201	-0.693584	-0.802044	-0.789789	-0.886015
161301	-0.864138	-1.40612	-0.735951	-1.03813
161401	-0.58843	-1.07269	-0.660249	-1.24991
161501	-0.559284	-1.25856	-0.669503	-1.32673
161601	-0.595809	-1.71012	-0.559878	-1.21568
161701	-0.739856	-1.18615	-0.533055	-1.14136
161801	-0.316013	-0.850901	-0.538254	-1.07749
161901	-0.454314	-0.701076	-0.488906	-0.910065
162001	-0.585279	-0.939209	-0.356792	-0.742158
162101	-0.349066	-0.872992	-0.35284	-0.643275
162201	-0.0792904	-0.346614	-0.340504	-0.614684
162301	-0.296249	-0.356484	-0.248961	-0.467446
162401	-0.392634	-0.558118	-0.259266	-0.360954
162501	-0.127568	-0.203023	-0.407871	-0.441783
162601	-0.400586	-0.340527	-0.466427	-0.443581
162701	-0.822318	-0.750763	-0.439845	-0.415409
162801	-0.589031	-0.365474	-0.526189	-0.512093
162901	-0.259724	-0.417256	-0.546385	-0.549782
163001	-0.559284	-0.686443	-0.461685	-0.47916
163101	-0.501568	-0.528972	-0.346649	-0.442587
163201	-0.398819	-0.397654	-0.311493	-0.375692
163301	-0.0138493	-0.182609	-0.271433	-0.309967
163401	-0.0839453	-0.0827799	-0.266792	-0.391499
163501	-0.358985	-0.35782	-0.405572	-0.456921
163601	-0.478363	-0.93663	-0.520608	-0.446087
163701	-1.09272	-0.724768	-0.534477	-0.476769
163801	-0.589031	-0.128434	-0.56943	-0.543814
163901	-0.153291	-0.23619	-0.57359	-0.438942
164001	-0.533749	-0.693048	-0.329292	-0.334884
164101	-0.499163	-0.412268	-0.26201	-0.347465
164201	0.128772	-0.204481	-0.398044	-0.534445
164301	-0.252622	-0.191336	-0.454582	-0.596417
164401	-0.833458	-1.17109	-0.419393	-0.752361
164501	-0.816442	-1.0029	-0.629518	-1.00447
164601	-0.323216	-1.19199	-0.713946	-1.24302
164701	-0.921854	-1.46501	-0.739782	-1.17444
164801	-0.674761	-1.38409	-0.625376	-1.12301
164901	-0.962639	-0.828207	-0.546983	-0.979256
165001	-0.24441	-0.745745	-0.419342	-0.76221
165101	0.0687475	-0.473229	-0.389294	-0.611446
165201	-0.283649	-0.379781	-0.34803	-0.533861
165301	-0.524518	-0.630268	-0.453305	-0.453737
165401	-0.75632	-0.440282	-0.629219	-0.476544
165501	-0.770788	-0.345125	-0.708607	-0.611164
165601	-0.810822	-0.587265	-0.710065	-0.65157
165701	-0.68059	-1.05288	-0.57246	-0.582542
165801	-0.531803	-0.832294	-0.530159	-0.537027
165901	-0.0682974	-0.0951462	-0.494652	-0.455495
166001	-0.559284	-0.117546	-0.407416	-0.241905
166101	-0.633284	-0.179607	-0.356558	-0.154977
166201	-0.24441	0.0150671	-0.392889	-0.229342
166301	-0.277513	-0.397654	-0.472599	-0.298213
166401	-0.249955	-0.46697	-0.520899	-0.344547
166501	-0.957833	-0.461903	-0.464653	-0.465974
166601	-0.874785	-0.411277	-0.521008	-0.498067
166701	0.0368195	-0.592066	-0.725417	-0.62844
166801	-0.559284	-0.558119	-0.597505	-0.628651
166901	-1.272	-1.11883	-0.406919	-0.563233
167001	-0.318276	-0.462961	-0.398654	-0.360479
167101	0.078146	-0.084187	-0.368253	-0.313266
167201	0.078146	0.421703	-0.276461	-0.320452
167301	-0.40728	-0.322051	-0.368025	-0.53285
167401	-0.81304	-1.15476	-0.231125	-0.86375
167501	-0.776095	-1.52495	-0.383182	-1.20128
167601	0.762645	-1.73869	-0.36303	-1.21383
167701	-0.68214	-1.26594	-0.221535	-1.02761
167801	-0.306518	-0.384787	-0.127258	-0.824296
167901	-0.105566	-0.223699	-0.272423	-0.473434
168001	-0.30471	-0.508365	-0.140168	-0.16457
168101	0.0368195	0.0156169	-0.140168	-0.0117836
168201	-0.0208645	0.278383	-0.257897	-0.0184336
168301	-0.306518	0.379146	-0.373198	0.0560622
168401	-0.694213	-0.256949	-0.54844	-0.053082
168501	-0.881212	-0.135886	-0.643843	-0.353498
168601	-0.839391	-0.530104	-0.729202	-0.575757
168701	-0.497883	-1.2237	-0.664528	-0.586759
168801	-0.733313	-0.732148	-0.496448	-0.491391
168901	-0.370839	-0.311958	-0.33134	-0.415943
169001	-0.0408163	0.340953	-0.297088	-0.321356
169101	-0.0138493	-0.152862	-0.149695	-0.273724
169201	-0.326623	-0.750763	-0.142906	-0.368438
169301	0.00365257	-0.493988	-0.184531	-0.560031
169401	-0.336892	-0.785529	-0.216952	-0.653908
169501	-0.248944	-0.617012	-0.180477	-0.510989
169601	-0.175954	-0.622249	-0.315706	-0.469399
169701	-0.144247	-0.0361662	-0.444827	-0.438974
169801	-0.672494	-0.286039	-0.506895	-0.344188
169901	-0.982495	-0.633407	-0.5263	-0.274101
170001	-0.559284	-0.143082	-0.554704	-0.372542
170101	-0.272979	-0.271814	-0.512602	-0.401293
170201	-0.286265	-0.528371	-0.381067	-0.442257
170301	-0.461987	-0.429794	-0.459922	-0.765592
170401	-0.324818	-0.838226	-0.556591	-1.08418
170501	-0.953562	-1.75975	-0.574309	-1.15616
170601	-0.75632	-1.86478	-0.546876	-1.21794
170701	-0.374859	-0.888267	-0.563368	-1.15558
170801	-0.324818	-0.738691	-0.467367	-0.90371
170901	-0.40728	-0.526409	-0.433066	-0.657978
171001	-0.473554	-0.500403	-0.388419	-0.528743
171101	-0.584819	-0.636121	-0.308859	-0.357014
171201	-0.151626	-0.242091	-0.272376	-0.259189
171301	0.0729842	0.119954	-0.227133	-0.251489
171401	-0.224864	-0.0372858	-0.0564619	-0.0703253
171501	-0.247339	-0.461903	0.00524778	-0.0610168
171601	0.268536	0.2697	-0.0381983	-0.184853
171701	0.156923	-0.195549	-0.0513844	-0.185449
171801	-0.144246	-0.499225	-0.0846031	-0.0981176
171901	-0.290795	-0.0402703	-0.300475	-0.187979
172001	-0.413433	-0.0252442	-0.360709	-0.187979
172101	-0.810822	-0.179607	-0.311477	-0.128739
172201	-0.144247	-0.195549	-0.353858	-0.174932
172301	0.101914	-0.203023	-0.244248	-0.170228
172401	-0.5027	-0.271237	-0.134849	-0.128938
172501	0.134614	-0.00172472	-0.150736	-0.113338
172601	-0.263828	0.026844	-0.215855	-0.134049
172701	-0.223681	-0.117546	-0.220539	-0.250821
172801	-0.223681	-0.30658	-0.554119	-0.60138
172901	-0.526117	-0.8551	-0.8397	-0.993064
173001	-1.53329	-1.75452	-0.929916	-1.35688
173101	-1.69173	-1.93158	-1.01264	-1.53978
173201	-0.674761	-1.93663	-1.00142	-1.48038
173301	-0.637286	-1.22108	-0.793193	-1.24111
173401	-0.470016	-0.558118	-0.53013	-0.929841
173501	-0.49217	-0.558119	-0.454428	-0.654139
173601	-0.376419	-0.375254	-0.504552	-0.59406
173701	-0.296249	-0.558118	-0.585506	-0.650818
173801	-0.887906	-0.920688	-0.593326	-0.645215
173901	-0.874785	-0.841911	-0.530707	-0.56234
174001	-0.53127	-0.530104	-0.518929	-0.485407
174101	-0.0633264	0.0391226	-0.417828	-0.425719
174201	-0.237355	-0.173454	-0.342448	-0.424087
174301	-0.382406	-0.622249	-0.238183	-0.436815
174401	-0.497883	-0.833753	-0.256049	-0.599626
174501	-0.00994444	-0.593742	-0.370743	-0.682388
174601	-0.152658	-0.77493	-0.303926	-0.5478
174701	-0.810822	-0.587265	-0.262508	-0.438975
174801	-0.0483217	0.0506906	-0.451562	-0.43768
174901	-0.290795	-0.289629	-0.704483	-0.516328
175001	-0.955212	-0.587265	-0.750009	-0.550826
175101	-1.41726	-1.16817	-0.713826	-0.58958
175201	-1.03845	-0.759752	-0.684516	-0.531678
175301	0.132594	-0.143081	-0.612636	-0.581356
175401	-0.144246	-0.000123	-0.348445	-0.43685
175501	-0.595809	-0.835652	-0.264892	-0.384745
175601	-0.0963116	-0.445644	-0.444139	-0.58748
175701	-0.620684	-0.499225	-0.580844	-0.746293
175801	-0.763642	-1.15676	-0.540337	-0.549078
175901	-0.827773	-0.794186	-0.648532	-0.430319
176001	-0.393273	0.150419	-0.566152	-0.464593
176101	-0.637286	0.14815	-0.434537	-0.364325
176201	-0.208786	-0.670593	-0.27921	-0.337019
176301	-0.105566	-0.655416	-0.2525	-0.486221
176401	-0.0511365	-0.657654	-0.288331	-0.588946
176501	-0.259724	-0.595593	-0.260469	-0.585483
176601	-0.816442	-0.365474	-0.23422	-0.551223
176701	-0.0694785	-0.653276	-0.260748	-0.54735
176801	0.0256791	-0.484118	-0.278359	-0.525055
176901	-0.183774	-0.638289	-0.0902221	-0.522877
177001	-0.347779	-0.484118	-0.0982225	-0.446585
177101	0.124243	-0.354585	-0.193428	-0.419341
177201	-0.109481	-0.271814	-0.239938	-0.364028
177301	-0.450349	-0.3479	-0.210549	-0.235908
177401	-0.416326	-0.361721	-0.196839	-0.0882355
177501	-0.20083	0.156479	-0.241318	-0.0607348
177601	0.192789	0.383779	-0.150517	-0.0962941
177701	-0.331873	-0.13431	-0.0621164	-0.0936829
177801	0.00365257	-0.525697	-0.133807	-0.362756
177901	0.0256791	-0.348665	-0.325512	-0.632013
178001	-0.559284	-1.18888	-0.407879	-0.664168
178101	-0.765734	-0.962508	-0.52494	-0.675126
178201	-0.743708	-0.295084	-0.627622	-0.65956
178301	-0.581652	-0.580486	-0.532835	-0.362918
178401	-0.487731	-0.270836	-0.377314	-0.126519
178501	-0.0853524	0.294324	-0.305763	-0.0481524
178601	0.0118728	0.219489	-0.191792	0.108119
178701	-0.385952	0.0967464	-0.1729	0.135425
178801	-0.011796	0.200873	-0.253944	0.0279108
178901	-0.393273	-0.13431	-0.263157	-0.032543
179001	-0.490571	-0.243245	-0.242455	-0.0861113
179101	-0.0341921	-0.0827799	-0.212358	-0.159752
179201	-0.282444	-0.171095	-0.0706665	-0.132914
179301	0.138688	-0.167328	-0.132611	-0.0826194
179401	0.315186	-0.000123	-0.193993	-0.0961555
179501	-0.800292	0.0082283	-0.18312	-0.164399
179601	-0.341104	-0.150461	-0.322714	-0.187189
179701	-0.228077	-0.512314	-0.33747	-0.272135
179801	-0.559284	-0.281278	-0.236661	-0.460284
179901	0.241407	-0.424852	-0.486011	-0.704704
180001	-0.296249	-0.932514	-0.603684	-0.855429
180101	-1.58785	-1.37256	-0.563357	-0.918102
180201	-0.816442	-1.26594	-0.675294	-0.958178
180301	-0.35765	-0.594644	-0.671547	-0.877696
180401	-0.318276	-0.625233	-0.431166	-0.669453
180501	-0.277513	-0.530104	-0.401522	-0.549676
180601	-0.385952	-0.331347	-0.408519	-0.566943
180701	-0.668218	-0.667053	-0.552845	-0.663387
180801	-0.392634	-0.680975	-0.498996	-0.608659
180901	-1.03991	-1.10746	-0.379317	-0.579939
181001	-0.00826883	-0.256463	-0.444121	-0.552858
181101	0.212448	-0.187749	-0.540746	-0.565569
181201	-0.992243	-0.531646	-0.42005	-0.403095
181301	-0.875757	-0.744532	-0.530253	-0.541234
181401	-0.436427	-0.295084	-0.645415	-0.780741
181501	-0.559284	-0.947161	-0.653891	-0.991142
181601	-0.363364	-1.38528	-0.749306	-1.14297
181701	-1.03462	-1.58365	-0.709491	-1.21207
181801	-1.35283	-1.50367	-0.628166	-1.06854
181901	-0.237355	-0.64058	-0.55457	-0.846345
182001	-0.152658	-0.229496	-0.436407	-0.618143
182101	0.00461769	-0.274325	-0.323051	-0.403926
182201	-0.443807	-0.442641	-0.39304	-0.376544
182301	-0.786055	-0.432588	-0.393314	-0.27528
182401	-0.587298	-0.503671	-0.482527	-0.204992
182501	-0.154027	0.276823	-0.534792	-0.154958
182601	-0.441447	0.077117	-0.372445	-0.0733772
182701	-0.705134	-0.192469	-0.329154	-0.143663
182801	0.0256791	-0.0246859	-0.351649	-0.270325
182901	-0.370839	-0.8551	-0.285724	-0.32268
183001	-0.266502	-0.356484	-0.0740464	-0.222463
183101	-0.111825	-0.18466	-0.015437	-0.225456
183201	0.353254	0.308615	-0.00864763	-0.0698344
183301	0.318726	-0.0396509	-0.08003	-0.0861023
183401	-0.336892	-0.076992	-0.0917134	-0.110486
183501	-0.623414	-0.437824	-0.291714	-0.326432
183601	-0.170242	-0.30658	-0.376813	-0.362718
183701	-0.646747	-0.771112	-0.378991	-0.458944
183801	-0.106771	-0.221083	-0.450926	-0.554022
183901	-0.347779	-0.558118	-0.665296	-0.692106
184001	-0.983091	-0.913214	-0.770399	-0.74001
184101	-1.24209	-0.997003	-0.815419	-0.702398
184201	-1.17226	-1.01063	-0.900319	-0.680612
184301	-0.331873	-0.0330267	-0.835017	-0.552834
184401	-0.772277	-0.449184	-0.648869	-0.447564
184501	-0.65658	-0.274325	-0.519641	-0.502227
184601	-0.311356	-0.470655	-0.55138	-0.644771
184701	-0.526117	-1.28394	-0.469374	-0.712211
184801	-0.490571	-0.745745	-0.438136	-0.775045
184901	-0.362247	-0.786387	-0.439964	-0.798366
185001	-0.50039	-0.588492	-0.329605	-0.572323
185101	-0.320497	-0.587265	-0.22362	-0.384126
185201	0.0256791	-0.153728	-0.225338	-0.278141
185301	0.0393538	0.195242	-0.0941977	-0.194662
185401	-0.370839	-0.256463	-0.010746	-0.0362404
185501	0.155314	-0.171095	-0.0153629	-0.0846642
185601	0.0967617	0.204842	-0.111523	-0.241542
185701	0.00259447	-0.395847	-0.149212	-0.357894
185801	-0.441447	-0.589145	-0.362231	-0.471414
185901	-0.559284	-0.838226	-0.427716	-0.624006
186001	-0.909781	-0.738691	-0.519097	-0.685052
186101	-0.230661	-0.558119	-0.494907	-0.646146
186201	-0.454314	-0.701076	-0.299182	-0.441039
186301	-0.320497	-0.39462	-0.0964893	-0.360446
186401	0.419343	0.187309	-0.0601749	-0.252333
186501	0.103682	-0.335726	-0.0592439	-0.223741
186601	-0.049089	-0.01755	-0.0981224	-0.305463
186701	-0.449659	-0.558118	-0.283354	-0.555941
186801	-0.514889	-0.803231	-0.540845	-0.702222
186901	-0.506816	-1.06508	-0.766219	-0.953577
187001	-1.18377	-1.06713	-0.819199	-1.10492
187101	-1.17595	-1.27433	-0.874343	-1.17289
187201	-0.714562	-1.31485	-0.877712	-1.18491
187301	-0.790609	-1.14308	-0.685693	-1.16157
187401	-0.52366	-1.12516	-0.562359	-1.16349
187501	-0.223681	-0.950436	-0.580889	-1.19735
187601	-0.559284	-1.28394	-0.520546	-1.29516
187701	-0.807211	-1.48412	-0.604603	-1.33119
187801	-0.488894	-1.63212	-0.644223	-1.28313
187901	-0.943947	-1.30535	-0.608848	-1.22519
188001	-0.42178	-0.710122	-0.609258	-1.05341
188101	-0.382406	-0.994217	-0.690743	-0.929744
188201	-0.809262	-0.625233	-0.527467	-0.736779
188301	-0.896318	-1.0138	-0.490582	-0.672394
188401	-0.127568	-0.340527	-0.525957	-0.579678
188501	-0.237355	-0.388194	-0.358969	-0.439312
188601	-0.559284	-0.530637	-0.462194	-0.358669
188701	0.0256791	0.0765977	-0.598845	-0.445706
188801	-1.41244	-0.610586	-0.629246	-0.535198
188901	-0.810822	-0.77571	-0.609338	-0.593301
189001	-0.389359	-0.835652	-0.66907	-0.693384
189101	-0.459748	-0.821153	-0.481625	-0.677176
189201	-0.272979	-0.423817	-0.407259	-0.627453
189301	-0.475219	-0.529549	-0.40879	-0.578899
189401	-0.438989	-0.527091	-0.36129	-0.526292
189501	-0.397013	-0.592884	-0.451005	-0.673231
189601	-0.222249	-0.558118	-0.547003	-0.83612
189701	-0.721555	-1.15851	-0.682341	-0.899586
189801	-0.955212	-1.34399	-0.838129	-0.925835
189901	-1.11568	-0.844422	-0.968168	-1.00651
190001	-1.17595	-0.724128	-1.0632	-1.08643
190101	-0.872441	-0.961474	-1.15361	-1.21013
190201	-1.19671	-1.55812	-1.01723	-1.36175
190301	-1.40728	-1.96251	-0.936195	-1.45896
190401	-0.433753	-1.60251	-0.93212	-1.37246
190501	-0.770788	-1.2102	-0.830646	-1.24569
190601	-0.852066	-0.528972	-0.705525	-1.05477
190701	-0.689344	-0.924246	-0.772349	-0.921593
190801	-0.781676	-1.00792	-0.826046	-0.872376
190901	-0.76787	-0.93663	-0.791219	-0.893806
191001	-1.03928	-0.964111	-0.839281	-0.849172
191101	-0.677928	-0.636121	-0.814261	-0.778671
191201	-0.929652	-0.701076	-0.687645	-0.601577
191301	-0.65658	-0.655416	-0.573416	-0.463619
191401	-0.134786	-0.0511584	-0.617094	-0.448019
191501	-0.468135	-0.274325	-0.543021	-0.419427
191601	-0.896318	-0.558118	-0.511281	-0.478823
191701	-0.559283	-0.558118	-0.540159	-0.641186
191801	-0.497883	-0.952397	-0.584879	-0.77927
191901	-0.279176	-0.862973	-0.529496	-0.791294
192001	-0.691734	-0.964744	-0.511643	-0.803841
192101	-0.619405	-0.618239	-0.584254	-0.759652
192201	-0.470016	-0.620854	-0.626853	-0.615674
192301	-0.860939	-0.73145	-0.622858	-0.589856
192401	-0.49217	-0.143082	-0.744318	-0.702952
192501	-0.671759	-0.835652	-0.884767	-0.74524
192601	-1.22671	-1.18372	-0.707444	-0.576089
192701	-1.17226	-0.832294	-0.59526	-0.481827
192801	0.0256791	0.114307	-0.441556	-0.278927
192901	0.0687475	0.328225	-0.229913	-0.117692
193001	0.0967617	0.178847	0.0519756	0.073705
193101	-0.168493	-0.377546	0.0856551	0.0180757
193201	0.237183	0.124691	-0.0288521	-0.170736
193301	0.194077	-0.163839	-0.153986	-0.312054
193401	-0.503788	-0.615834	-0.283412	-0.399437
193501	-0.52891	-0.527745	-0.349281	-0.527635
193601	-0.815623	-0.814458	-0.340012	-0.479005
193701	-0.0921574	-0.516298	-0.254026	-0.355318
193801	0.240418	0.0793119	-0.240641	-0.229154
193901	-0.0738573	0.00259685	-0.126168	-0.0293171
194001	-0.461987	0.10308	-0.0815301	0.159021
194101	-0.243257	0.184724	-0.173837	0.177837
194201	0.131032	0.425394	-0.0960281	0.28879
194301	-0.221115	0.173393	0.0522563	0.311609
194401	0.315185	0.557358	0.150522	0.378986
194501	0.279436	0.217176	0.166562	0.293562
194601	0.248071	0.521609	0.16479	0.213122
194701	0.211235	-0.00172472	0.0903964	0.00180492
194801	-0.229976	-0.228811	0.0287555	-0.161382
194901	-0.0567832	-0.499225	-0.0723844	-0.412995
195001	-0.028769	-0.59876	-0.132227	-0.590304
195101	-0.257628	-0.736456	-0.232073	-0.798264
195201	-0.0879784	-0.888267	-0.255515	-0.841098
195301	-0.729208	-1.26861	-0.252532	-0.71339
195401	-0.173994	-0.713397	-0.233677	-0.57633
195501	-0.0138493	0.039783	-0.272811	-0.461515
195601	-0.163355	-0.0511584	-0.219367	-0.326206
195701	-0.283649	-0.314193	-0.220207	-0.295151
195801	-0.461987	-0.592066	-0.243167	-0.347847
195901	-0.178194	-0.558119	-0.29971	-0.426597
196001	-0.128649	-0.223699	-0.36179	-0.336353
196101	-0.446073	-0.444908	-0.388945	-0.183693
196201	-0.594049	0.137027	-0.413731	-0.0552032
196301	-0.597758	0.171234	-0.374737	0.0520564
196401	-0.302125	0.0843301	-0.223236	0.180086
196501	0.0663209	0.312599	-0.0919848	0.155573
196601	0.311433	0.195242	-0.0532344	0.126695
196701	0.0622048	0.0144601	0.0603166	0.0952907
196801	-0.404006	0.026844	0.0136591	-0.0613602
196901	0.265629	-0.0726914	-0.0900239	-0.188465
197001	-0.166966	-0.470655	-0.174734	-0.263393
197101	-0.206982	-0.440282	-0.205789	-0.512978
197201	-0.361344	-0.360178	-0.275986	-0.610063
197301	-0.559283	-1.22108	-0.340706	-0.553482
197401	-0.0853524	-0.558118	-0.453468	-0.528848
197501	-0.490571	-0.187749	-0.475202	-0.507758
197601	-0.770788	-0.317111	-0.409341	-0.286661
197701	-0.470016	-0.254726	-0.470925	-0.301091
197801	-0.229976	-0.1156	-0.443796	-0.356935
197901	-0.393273	-0.630268	-0.337109	-0.36481
198001	-0.354925	-0.46697	-0.250572	-0.440678
198101	-0.237356	-0.356484	-0.399441	-0.595211
198201	-0.0373316	-0.634068	-0.520268	-0.633388
198301	-0.974321	-0.888267	-0.608547	-0.643004
198401	-0.997405	-0.821153	-0.656899	-0.718348
198501	-0.796323	-0.515049	-0.783784	-0.689081
198601	-0.479114	-0.733205	-0.714519	-0.552032
198701	-0.671759	-0.487729	-0.645517	-0.5055
198801	-0.627996	-0.203023	-0.527649	-0.411814
198901	-0.652393	-0.588492	-0.462248	-0.320038
199001	-0.206982	-0.0466185	-0.434458	-0.435507
199101	-0.152108	-0.274325	-0.390943	-0.561653
199201	-0.532811	-1.06508	-0.365196	-0.443436
199301	-0.41042	-0.833753	-0.484889	-0.494073
199401	-0.52366	0.00259685	-0.470098	-0.467824
199501	-0.805444	-0.299807	-0.325388	-0.276941
[truncated: 3,631 more rows]

## Sheet: S6C
γH2A ChIPseq for chromosome IV
Position	log2(γH2Ainput)		5 point moving average smoothed			Additional Analysis Notes
						For sfa1, cannot show whole of chr IV – too big and messy. Take the left hand arm to the centromere (1-449700)
	-CuSO4	+CuSO4	-CuSO4	+CuSO4		5 point moving average smoothing
1	-1.2037	-1.82295				Manually removed peaks from mapping artefacts (~5)
101	-0.667808	-0.644275				Zoom 145001-175001 for sfa1
201	1.62129	2.14479	0.827055	1.01274
301	2.12642	2.6855	1.503	1.91598
401	2.25907	2.70062	2.10079	2.61846
501	2.17604	2.69326	2.41046	2.89348
601	2.32113	2.86815	2.56758	3.09572
701	3.16965	3.51988	2.79895	3.35152
801	2.91202	3.69669	3.02696	3.56989
901	3.41591	3.97963	3.20862	3.74229
1001	3.31607	3.7851	3.19454	3.7603
1101	3.22946	3.73013	3.21559	3.73843
1201	3.09926	3.60994	3.09235	3.59359
1301	3.01727	3.58737	3.03309	3.51144
1401	2.79968	3.25541	2.92813	3.39921
1501	3.0198	3.37435	2.38681	2.88728
1601	2.70466	3.16898	1.92007	2.34478
1701	0.392622	1.0503	1.62261	2.01262
1801	0.683573	0.874841	1.33785	1.72039
1901	1.31239	1.59465	0.986018	1.41496
2001	1.596	1.91319	1.12087	1.47881
2101	0.945508	1.64182	1.19345	1.53709
2201	1.0669	1.36953	1.0531	1.36467
2301	1.04644	1.16625	0.850919	1.1718
2401	0.610641	0.732559	0.795857	1.0488
2501	0.585106	0.948842	0.796847	1.06851
2601	0.670198	1.02684	0.740088	1.0549
2701	1.07185	1.46803	0.806603	1.20467
2801	0.762645	1.09823	0.854658	1.32077
2901	0.943217	1.48141	0.86194	1.36915
3001	0.82538	1.52934	0.790317	1.29651
3101	0.70661	1.26873	0.70033	1.20104
3201	0.713735	1.10485	0.642429	1.08021
3301	0.312708	0.620852	0.712889	1.0692
3401	0.65371	0.877267	0.73993	1.05563
3501	1.17768	1.4743	0.759577	1.06216
3601	0.841815	1.20087	0.809238	1.16354
3701	0.811972	1.13749	0.888401	1.25591
3801	0.561011	1.12777	0.76053	1.1904
3901	1.04953	1.33912	0.783225	1.2427
4001	0.538327	1.14675	0.773359	1.21616
4101	0.955289	1.46235	0.905572	1.27214
4201	0.762644	1.00482	0.920046	1.2584
4301	1.22208	1.40767	1.09774	1.38621
4401	1.12189	1.2704	1.09023	1.35345
4501	1.42678	1.78584	1.10556	1.44086
4601	0.917764	1.29852	1.09009	1.42846
4701	0.839266	1.44188	0.993258	1.35272
4801	1.14473	1.34567	0.881107	1.25123
4901	0.637753	0.891685	0.813198	1.11771
5001	0.866022	1.27838	0.803588	0.970313
5101	0.57822	0.630916	0.687651	0.827363
5201	0.791214	0.704916	0.606953	0.825179
5301	0.565045	0.630916	0.469285	0.668372
5401	0.234266	0.880766	0.327911	0.55171
5501	0.177682	0.494349	0.149088	0.505736
5601	-0.128649	0.0476031	0.204442	0.65853
5701	-0.102905	0.475049	0.374503	0.809507
5801	0.841815	1.39488	0.608488	1.04998
5901	1.08457	1.63565	0.85961	1.33274
6001	1.34761	1.6967	1.1539	1.57159
6101	1.12696	1.46142	1.23516	1.60017
6201	1.36857	1.66929	1.23435	1.55117
6301	1.24807	1.53781	1.14752	1.44345
6401	1.08054	1.39066	1.09909	1.44781
6501	0.913469	1.15809	0.991681	1.39911
6601	0.884817	1.48322	0.922735	1.35609
6701	0.831507	1.42576	0.813392	1.31944
6801	0.903344	1.32273	0.793944	1.3987
6901	0.533826	1.20742	0.733159	1.30938
7001	0.816226	1.55436	0.644112	1.1705
7101	0.580894	1.03663	0.504693	1.0564
7201	0.386269	0.731389	0.363476	0.87535
7301	0.206251	0.752222	0.198882	0.655249
7401	-0.172261	0.302157	0.186036	0.650682
7501	-0.00674248	0.453855	0.344319	0.805839
7601	0.516665	1.01379	0.519633	0.950255
7701	1.17768	1.50717	0.729109	1.13405
7801	1.08282	1.4743	0.925812	1.27832
7901	0.875119	1.22111	1.03911	1.33819
8001	0.976769	1.17524	0.975461	1.25927
8101	1.08316	1.31315	0.959627	1.2779
8201	0.859429	1.11257	1.01567	1.33472
8301	1.00365	1.56741	1.06334	1.39368
8401	1.15531	1.50521	0.995088	1.32947
8501	1.21516	1.47008	1.02633	1.38926
8601	0.741886	0.992079	1.09081	1.44108
8701	1.01563	1.41151	1.07454	1.41486
8801	1.32607	1.82655	0.981398	1.41889
8901	1.07393	1.37407	0.958853	1.50885
9001	0.749469	1.49024	0.979485	1.5482
9101	0.629161	1.44188	1.04157	1.58261
9201	1.11879	1.60824	1.2043	1.7415
9301	1.6365	1.99861	1.36434	1.84214
9401	1.8876	2.16851	1.5372	1.94658
9501	1.54965	1.99346	1.60326	2.01421
9601	1.49346	1.96411	1.53593	1.96183
9701	1.44908	1.94635	1.46019	1.92243
9801	1.29985	1.73672	1.36509	1.81579
9901	1.50889	1.9715	1.07311	1.49177
10001	1.07418	1.46026	0.93459	1.32955
10101	0.0335407	0.344034	1.03914	1.42828
10201	0.756493	1.13522	1.14568	1.56268
10301	1.82259	2.23038	1.28338	1.71514
10401	2.04162	2.64352	1.56342	2.02253
10501	1.76264	2.22257	1.80003	2.28308
10601	1.43376	1.88099	1.94071	2.40066
10701	1.93952	2.43796	2.01568	2.42854
10801	2.526	2.81826	2.08936	2.49266
10901	2.41647	2.78292	2.22134	2.62939
11001	2.13103	2.54316	2.25847	2.66324
11101	2.09366	2.56464	2.1333	2.52688
11201	2.12521	2.60722	1.97214	2.31285
11301	1.90015	2.13647	1.74307	2.04093
11401	1.61064	1.71274	1.50879	1.78324
11501	0.985712	1.18357	1.3239	1.55593
11601	0.922249	1.2762	1.19632	1.44766
11701	1.20077	1.47068	1.15055	1.42619
11801	1.26222	1.59513	1.32235	1.63013
11901	1.38182	1.60538	1.49473	1.83586
12001	1.84472	2.20327	1.56897	1.94937
12101	1.78412	2.30483	1.63572	2.03131
12201	1.57196	2.03825	1.70793	2.12843
12301	1.59599	2.00482	1.69849	2.10657
12401	1.74284	2.09097	1.64082	2.02528
12501	1.79755	2.09396	1.66076	2.03478
12601	1.49576	1.8984	1.70645	2.06777
12701	1.67167	2.08574	1.75817	2.12693
12801	1.82442	2.1698	1.71685	2.15291
12901	2.00143	2.38674	1.73024	2.17096
13001	1.59096	2.22388	1.72224	2.11303
13101	1.56271	1.98863	1.61324	2.05629
13201	1.63166	1.79611	1.41993	1.91807
13301	1.27944	1.8861	1.31042	1.76697
13401	1.0349	1.69564	1.19667	1.61548
13501	1.04338	1.46835	0.974426	1.44821
13601	0.99397	1.2312	0.856604	1.25415
13701	0.520443	0.95973	0.889328	1.2309
13801	0.69033	0.915813	0.9677	1.35121
13901	1.19852	1.57939	1.04477	1.51563
14001	1.43524	2.06991	1.30428	1.77798
14101	1.37932	2.05332	1.54505	2.05569
14201	1.81802	2.27147	1.61057	2.19067
14301	1.89417	2.30438	1.65229	2.21678
14401	1.52611	2.25425	1.72632	2.25029
14501	1.64381	2.20049	1.70397	2.21241
14601	1.74947	2.22085	1.65052	2.1608
14701	1.70631	2.08205	1.68141	2.12537
14801	1.62691	2.04634	1.66829	2.09803
14901	1.68054	2.07712	1.65352	2.06618
15001	1.57822	2.06377	1.72353	2.10748
15101	1.67562	2.06161	1.75759	2.1833
15201	2.05638	2.28859	1.70355	2.15391
15301	1.7972	2.42539	1.59304	1.97058
15401	1.41034	1.93017	1.38964	1.78768
15501	1.02568	1.14714	1.1309	1.55843
15601	0.658621	1.14714	0.881388	1.26521
15701	0.762645	1.14232	0.785528	1.13867
15801	0.549651	0.95928	0.879706	1.28252
15901	0.931042	1.29749	0.951225	1.39782
16001	1.49657	1.86638	1.08545	1.57841
16101	1.01622	1.72365	1.34622	1.90406
16201	1.43376	2.04522	1.46627	2.05171
16301	1.8535	2.58756	1.43099	2.0532
16401	1.53132	2.03572	1.50981	2.06123
16501	1.32013	1.87383	1.50757	2.02581
16601	1.41034	1.76381	1.46748	1.96803
16701	1.42257	1.86815	1.44598	1.97507
16801	1.65302	2.29865	1.3907	1.87899
16901	1.42384	2.0709	1.31376	1.78092
17001	1.04371	1.39344	1.22164	1.63328
17101	1.02568	1.27348	1.08663	1.40791
17201	0.961954	1.12994	0.903431	1.16768
17301	0.977982	1.17179	0.776627	1.05022
17401	0.50783	0.869743	0.614152	0.886892
17501	0.409689	0.806156	0.457298	0.79376
17601	0.213306	0.456832	0.426063	0.82691
17701	0.177682	0.664274	0.421705	0.818923
17801	0.821806	1.33754	0.469628	0.854382
17901	0.48604	0.829807	0.50916	0.889921
18001	0.649303	0.983452	0.66546	0.98493
18101	0.410969	0.634526	0.580272	0.825704
18201	0.959184	1.13932	0.606013	0.857617
18301	0.395862	0.541417	0.495718	0.754799
18401	0.614746	0.989369	0.493054	0.724634
18501	0.0978289	0.469362	0.296368	0.530174
18601	0.397648	0.483702	0.271354	0.574653
18701	-0.0242462	0.167022	0.176142	0.427541
18801	0.270792	0.76381	0.2151	0.439123
18901	0.138688	0.253809	0.148011	0.391171
19001	0.292618	0.527274	0.106728	0.332487
19101	0.0622048	0.243942	-0.0592867	0.171015
19201	-0.230661	-0.126402	-0.113981	0.193029
19301	-0.559284	-0.0435457	-0.120476	0.208044
19401	-0.134786	0.36388	-0.0768667	0.299605
19501	0.260145	0.602346	-0.0595837	0.31107
19601	0.280252	0.701749	0.0777848	0.349863
19701	-0.144246	-0.0690799	0.0431929	0.291473
19801	0.127559	0.150419	-0.10915	0.0927101
19901	-0.307745	0.0719314	-0.150603	-0.0328097
20001	-0.501568	-0.391469	-0.0805039	-0.0780106
20101	0.0729842	0.0741496	-0.194143	-0.381189
20201	0.206251	-0.295084	-0.161444	-0.645575
20301	-0.440639	-1.36547	1.78819	0.547981
20401	-0.144246	-1.25	1.7402	0.52624
20501	9.24662	5.57631	1.76672	0.646132
20601	-0.166965	-0.0345559	1.99625	1.02647
20701	0.338837	0.304378	2.01934	1.40932
20801	0.706997	0.536209	0.324292	0.468705
20901	-0.0287685	0.664274	0.459251	0.602522
21001	0.771361	0.873221	0.479627	0.735041
21101	0.50783	0.634526	0.391354	0.81909
21201	0.440717	0.966973	0.525578	0.922005
21301	0.265629	0.956455	0.409643	0.856113
21401	0.64235	1.17885	0.317552	0.747402
21501	0.191689	0.543762	0.203489	0.580198
21601	0.0473742	0.0909743	0.115172	0.398428
21701	-0.1296	0.130952	-0.0265468	0.175065
21801	-0.175954	0.0476031	-0.101039	0.0259178
21901	-0.0662432	0.0620337	-0.11798	-0.0757283
22001	-0.180772	-0.201974	-0.166806	-0.202443
22101	-0.0373316	-0.417256	-0.243472	-0.490888
22201	-0.373728	-0.502623	-0.421266	-0.838977
22301	-0.559284	-1.39462	-0.54245	-0.962813
22401	-0.955212	-1.67841	-0.67954	-1.0672
22501	-0.786694	-0.821153	-0.811939	-1.13821
22601	-0.722783	-0.939209	-0.83097	-0.920361
22701	-1.03572	-0.857678	-0.680766	-0.652784
22801	-0.654441	-0.305353	-0.606692	-0.555699
22901	-0.204189	-0.340527	-0.527099	-0.473878
23001	-0.416326	-0.335726	-0.253848	-0.25493
23101	-0.324818	-0.530104	-0.0874234	-0.216979
23201	0.330533	0.237062	-0.0917577	-0.266327
23301	0.177682	-0.1156	-0.104463	-0.284793
23401	-0.22586	-0.587265	-0.0587612	-0.123408
23501	-0.47985	-0.428058	-0.271531	-0.197801
23601	-0.0963116	0.276823	-0.479602	-0.236196
23701	-0.733313	-0.134907	-0.578987	-0.196382
23801	-0.862676	-0.307575	-0.475146	-0.0717221
23901	-0.722783	-0.388194	-0.484733	-0.16702
24001	0.0393538	0.195242	-0.416725	-0.183084
24101	-0.144247	-0.199665	-0.383547	-0.233193
24201	-0.393273	-0.21523	-0.375419	-0.194664
24301	-0.696787	-0.558118	-0.488804	-0.205742
24401	-0.68214	-0.195549	-0.38879	-0.141818
24501	-0.527575	0.139853	-0.318422	-0.14601
24601	0.355827	0.119953	-0.188007	0.0281332
24701	-0.0414357	-0.23619	-0.140793	0.0281332
24801	-0.0447106	0.312599	-0.153769	0.0266019
24901	-0.446073	-0.195549	-0.324511	-0.0137247
25001	-0.592451	0.132196	-0.342143	-0.0609644
25101	-0.497883	-0.0816798	-0.371832	-0.1246
25201	-0.1296	-0.472389	-0.285846	-0.0666982
25301	-0.193156	-0.00557709	-0.206699	-0.0877687
25401	-0.0161414	0.0939584	-0.161077	-0.112329
25501	-0.196714	0.0268435	-0.275187	-0.0637505
25601	-0.269777	-0.204481	-0.209633	-0.0251732
25701	-0.700146	-0.229496	-0.144682	-0.0385961
25801	0.134614	0.187309	-0.115804	-0.0385959
25901	0.308613	0.026844	-0.113374	-0.0600912
26001	-0.0523233	0.0268445	0.0273855	0.0241887
26101	-0.257628	-0.311958	-0.0322082	0.0472226
26201	0.00365257	0.191904	-0.01964	0.121069
26301	-0.163355	0.302479	0.044983	0.187584
26401	0.371454	0.396078	0.146123	0.427309
26501	0.270792	0.35942	0.219458	0.452199
26601	0.248071	0.886667	0.285145	0.473738
26701	0.370327	0.31635	0.199498	0.361362
26801	0.165082	0.410173	0.0334827	0.232981
26901	-0.0567832	-0.165801	-0.0888042	0.0373376
27001	-0.559283	-0.282484	-0.159554	0.0184187
27101	-0.363364	-0.0915508	-0.0916015	0.0977597
27201	0.0165763	0.221755	-0.0941405	0.183386
27301	0.504847	0.806879	0.0157272	0.317505
27401	-0.0694785	0.262332	0.0846569	0.323145
27501	-0.00994444	0.388111	0.145087	0.355228
27601	-0.0187154	-0.063354	0.10513	0.310401
27701	0.318726	0.382175	0.148612	0.301833
27801	0.305061	0.582744	0.248003	0.333746
27901	0.147934	0.219489	0.332937	0.479272
28001	0.48701	0.547677	0.280156	0.425351
28101	0.405951	0.664274	0.400713	0.461565
28201	0.0548253	0.112574	0.497234	0.613875
28301	0.907843	0.76381	0.404968	0.543694
28401	0.630541	0.981041	0.305818	0.473098
28501	0.0256791	0.196769	0.275377	0.574754
28601	-0.089798	0.311298	0.113745	0.598083
28701	-0.0973797	0.620852	-0.00722809	0.519619
28801	0.09968	0.880455	0.0500328	0.565101
28901	0.0256782	0.588723	0.0506863	0.572989
29001	0.311984	0.42418	0.185806	0.599927
29101	-0.0865307	0.350734	0.237521	0.508176
29201	0.57822	0.755542	0.204975	0.410793
29301	0.358254	0.421703	0.162707	0.387121
29401	-0.13705	0.101806	0.227974	0.387497
29501	0.100641	0.30582	0.15546	0.327953
29601	0.239804	0.352614	0.0889446	0.328691
29701	0.21565	0.457823	0.113362	0.34047
29801	0.0256786	0.425394	0.0223412	0.25191
29901	-0.0149631	0.1607	-0.0242069	0.190432
30001	-0.354464	-0.136981	-0.134017	0.0365715
30101	0.00706339	0.0452228	-0.0964919	-0.120851
30201	-0.333402	-0.311478	0.0240122	-0.0544899
30301	0.213306	-0.361721	0.0971113	0.0432429
30401	0.587557	0.492507	0.0482276	-0.0719291
30501	0.0110321	0.351684	0.0467793	-0.172817
30601	-0.237355	-0.530637	-0.107739	-0.206493
30701	-0.340643	-0.815916	-0.250764	-0.367386
30801	-0.559284	-0.530104	-0.210949	-0.42374
30901	-0.127568	-0.311958	-0.194137	-0.302783
31001	0.210104	0.0699129	-0.220719	-0.202569
31101	-0.153291	0.0741496	-0.209829	-0.130768
31201	-0.473554	-0.314847	-0.229488	-0.0104002
31301	-0.504836	-0.171095	-0.308486	0.0269873
31401	-0.22586	0.289879	-0.330406	0.0323264
31501	-0.184888	0.25685	-0.365878	0.0249624
31601	-0.26289	0.100845	-0.351661	-0.0042407
31701	-0.650915	-0.351667	-0.413051	-0.115939
31801	-0.433753	-0.317111	-0.615416	-0.323411
31901	-0.532811	-0.268611	-0.720177	-0.572196
32001	-1.19671	-0.780511	-0.660979	-0.653813
32101	-0.786694	-1.14308	-0.686085	-0.748547
32201	-0.354925	-0.759752	-0.710411	-0.832113
32301	-0.559284	-0.79078	-0.492423	-0.79533
32401	-0.654441	-0.686443	-0.312303	-0.574644
32501	-0.106771	-0.596592	-0.205782	-0.391397
32601	0.113906	-0.0396509	-0.173689	-0.245365
32701	0.177682	0.156479	-0.132451	-0.0769609
32801	-0.398819	-0.0606184	-0.0891946	0.09951
32901	-0.448252	0.155578	-0.133872	-0.0186133
33001	0.10951	0.285762	-0.141944	-0.171658
33101	-0.109481	-0.630268	-0.0887835	-0.342387
33201	0.137324	-0.608745	-0.0805891	-0.493254
33301	-0.133019	-0.914262	-0.0798627	-0.583567
33401	-0.40728	-0.59876	-0.14844	-0.527847
33501	0.113142	-0.165801	-0.252956	-0.496339
33601	-0.452368	-0.351668	-0.240012	-0.338229
33701	-0.385254	-0.451203	-0.18577	-0.431148
33801	-0.0682974	-0.123715	-0.212724	-0.53898
33901	-0.136072	-1.06335	-0.220684	-0.687138
34001	-0.0216269	-0.70496	-0.249994	-0.770145
34101	-0.49217	-1.09246	-0.313698	-0.861642
34201	-0.531803	-0.86624	-0.388215	-0.69621
34301	-0.386816	-0.581202	-0.501242	-0.640829
34401	-0.508658	-0.23619	-0.431657	-0.386569
34501	-0.586765	-0.428058	-0.350562	-0.171837
34601	-0.144246	0.178848	-0.294312	0.023214
34701	-0.126324	0.207417	-0.195931	0.168087
34801	-0.105566	0.394054	-0.0778477	0.310945
34901	-0.0167556	0.488176	-0.0418236	0.265852
35001	0.00365257	0.286231	-0.0592606	0.233717
35101	0.0358748	-0.0466185	-0.0187951	0.298789
35201	-0.213509	0.0467434	-0.0442931	0.225145
35301	0.0967617	0.719416	-0.0229101	0.145767
35401	-0.144246	0.119954	-0.00730381	0.210455
35501	0.110568	-0.11066	0.123541	0.325597
35601	0.113906	0.276823	0.0419178	0.161977
35701	0.440717	0.622454	-0.0551676	-0.00251551
35801	-0.311356	-0.0986867	-0.0276668	-0.0276217
35901	-0.629672	-0.702508	-0.0397095	-0.0683388
36001	0.248071	-0.23619	-0.0188423	-0.155621
36101	0.0536933	0.0732369	0.109077	-0.121054
36201	0.545053	0.186042	0.207693	-0.0416228
36301	0.328242	0.0741496	0.103483	-0.0922659
36401	-0.136593	-0.305353	0.042512	-0.186083
36501	-0.272979	-0.489406	-0.18443	-0.295635
36601	-0.251162	-0.395847	-0.333899	-0.354192
36701	-0.589657	-0.361721	-0.407548	-0.368304
36801	-0.419106	-0.218632	-0.399294	-0.355061
36901	-0.504836	-0.375915	-0.377911	-0.285886
37001	-0.231709	-0.423189	-0.312745	-0.138588
37101	-0.144246	-0.0499711	-0.10167	0.0597559
37201	-0.263828	0.374767	0.197948	0.313447
37301	0.636267	0.773087	0.307862	0.413105
37401	0.993258	0.892543	0.316741	0.444069
37501	0.31786	0.075099	0.378622	0.435646
37601	-0.0998521	0.104846	0.351291	0.40339
37701	0.0455785	0.332653	0.174541	0.33464
37801	0.49961	0.611807	0.132076	0.349704
37901	0.10951	0.548797	0.117248	0.35125
38001	0.105533	0.150419	0.0667356	0.196663
38101	-0.173994	0.112574	-0.0924363	0.0538136
38201	-0.206982	-0.440282	-0.353681	-0.250577
38301	-0.296249	-0.102439	-0.492358	-0.469689
38401	-1.19671	-0.973156	-0.596276	-0.645117
38501	-0.587853	-0.945141	-0.778015	-0.70557
38601	-0.693584	-0.764569	-0.806051	-0.754988
38701	-1.11568	-0.742543	-0.569067	-0.578084
38801	-0.436427	-0.349532	-0.502675	-0.455325
38901	-0.011796	-0.0886335	-0.475815	-0.342218
39001	-0.255892	-0.331347	-0.277316	-0.12737
39101	-0.559283	-0.199037	-0.217245	-0.0844451
39201	-0.123184	0.331699	-0.237251	-0.13014
39301	-0.136072	-0.134907	-0.256212	-0.112394
39401	-0.111825	-0.317111	-0.135068	-0.117327
39501	-0.350697	-0.242617	-0.129354	-0.202357
39601	0.0464377	-0.223699	-0.213997	-0.202552
39701	-0.0946155	-0.0934501	-0.234911	-0.122264
39801	-0.559284	-0.135886	-0.238939	-0.0844702
39901	-0.216396	0.0843301	-0.224469	0.0272629
40001	-0.370839	-0.0536461	-0.205027	0.0603392
40101	0.118788	0.334966	-0.149367	0.0949242
40201	0.00259447	0.0719314	-0.157613	0.0426524
40301	-0.280983	0.0370393	-0.0654839	-0.0857429
40401	-0.257628	-0.177029	-0.0777638	-0.298345
40501	0.0898089	-0.695622	-0.13858	-0.383483
40601	0.0573878	-0.728044	-0.0128618	-0.311675
40701	-0.301486	-0.353759	-0.0287146	-0.315379
40801	0.347608	0.396078	-0.0472544	-0.128842
40901	-0.336892	-0.195549	-0.164759	-0.139336
41001	-0.00289011	0.237062	-0.168118	-0.200583
41101	-0.530138	-0.780511	-0.292737	-0.345158
41201	-0.318276	-0.659998	-0.268061	-0.353286
41301	-0.275491	-0.326793	-0.314954	-0.42768
41401	-0.213509	-0.23619	-0.274518	-0.287914
41501	-0.237356	-0.134907	-0.291211	-0.236029
41601	-0.327958	-0.0816798	-0.311529	-0.217909
41701	-0.401742	-0.400577	-0.385883	-0.298181
41801	-0.37708	-0.23619	-0.435211	-0.335416
41901	-0.585279	-0.637553	-0.425122	-0.343484
42001	-0.483995	-0.321079	-0.578917	-0.432893
42101	-0.277513	-0.122019	-0.71675	-0.648256
42201	-1.17072	-0.847625	-0.807384	-0.955704
42301	-1.06624	-1.31301	-0.982382	-1.24964
42401	-1.03845	-2.17479	-1.01124	-1.35166
42501	-1.35899	-1.79078	-0.843466	-1.25435
42601	-0.42178	-0.632119	-0.686707	-0.997702
42701	-0.331873	-0.361081	-0.448134	-0.581434
42801	-0.282444	-0.0297389	-0.169162	-0.192462
42901	0.154412	-0.0934501	-0.0835431	0.0165089
43001	0.0358748	0.154079	0.00658922	0.216031
43101	0.0063138	0.412735	0.186889	0.392412
43201	0.118789	0.636529	0.166971	0.493529
43301	0.619053	0.852166	0.192109	0.495259
43401	0.0548253	0.412134	0.155483	0.352835
43501	0.161563	0.162728	0.0762229	0.0646729
43601	-0.176814	-0.299385	-0.166939	-0.557472
43701	-0.277513	-0.804279	-0.427372	-0.923119
43801	-0.596758	-2.25856	-0.754396	-1.18135
43901	-1.24734	-1.4161	-0.861945	-1.28453
44001	-1.47355	-1.12843	-0.895657	-1.25353
44101	-0.714562	-0.815276	-0.904975	-0.924538
44201	-0.446073	-0.649266	-0.803158	-0.842434
44301	-0.643348	-0.613614	-0.670857	-0.840256
44401	-0.738254	-1.00558	-0.754317	-0.910835
44501	-0.81205	-1.11755	-0.88974	-0.964514
44601	-1.13186	-1.16817	-0.88342	-0.991944
44701	-1.12318	-0.91766	-0.945691	-1.0294
44801	-0.611751	-0.750763	-0.907685	-0.866956
44901	-1.04961	-1.19283	-0.778859	-0.810557
45001	-0.622019	-0.305353	-0.671373	-0.83784
45101	-0.487731	-0.886172	-0.602443	-0.843789
45201	-0.585756	-1.05408	-0.556985	-0.934886
45301	-0.267103	-0.780511	-0.57045	-1.00076
45401	-0.822318	-1.64832	-0.693625	-0.989413
45501	-0.689344	-0.634739	-0.724771	-0.890221
45601	-1.1036	-0.829421	-0.769465	-0.812541
45701	-0.741487	-0.558118	-0.675568	-0.700604
45801	-0.490571	-0.392108	-0.49821	-0.614985
45901	-0.352833	-1.08863	-0.306338	-0.428132
46001	0.197445	-0.206646	-0.128454	-0.27261
46101	-0.144246	0.104847	0.120778	-0.0456804
46201	0.147934	0.219489	0.300212	0.353978
46301	0.75559	0.742541	0.458906	0.633131
46401	0.544339	0.90966	0.674851	0.905414
46501	0.990913	1.18912	0.825876	1.18459
46601	0.935481	1.46627	0.851303	1.32717
46701	0.90306	1.61536	0.933493	1.43102
46801	0.882721	1.45543	1.02345	1.56846
46901	0.955289	1.42894	1.06502	1.57331
47001	1.44072	1.87628	1.12314	1.54522
47101	1.14333	1.49056	1.19314	1.58469
47201	1.19362	1.4749	1.25948	1.66604
47301	1.23272	1.65278	1.28483	1.70198
47401	1.28701	1.83566	1.305	1.75771
47501	1.56747	2.05599	1.33839	1.84931
47601	1.24418	1.76924	1.29225	1.78898
47701	1.36055	1.93287	1.12299	1.5977
47801	1.00203	1.35112	0.98289	1.45141
47901	0.440716	0.879287	0.976409	1.4414
48001	0.866981	1.32452	1.04705	1.51035
48101	1.21178	1.71922	1.12617	1.6826
48201	1.71374	2.27758	1.32287	1.86727
48301	1.39765	2.2124	1.43581	1.9942
48401	1.42423	1.80263	1.45153	2.02061
48501	1.43167	1.95916	1.38574	1.93013
48601	1.29038	1.85127	1.33812	1.76687
48701	1.38476	1.82521	1.18589	1.61962
48801	1.15953	1.39608	1.05729	1.49719
48901	0.663109	1.06637	1.01242	1.39954
49001	0.78864	1.34702	0.8705	1.28191
49101	1.06604	1.36303	0.601345	1.0664
49201	0.675182	1.23706	0.490352	0.947101
49301	-0.186241	0.318499	0.524818	0.867465
49401	0.108141	0.469895	0.533239	0.816721
49501	0.960974	0.948842	0.375838	0.55477
49601	1.10814	1.10931	0.264345	0.476532
49701	-0.111825	-0.0726919	0.157846	0.340918
49801	-0.743708	-0.0726914	0.0233935	0.257018
49901	-0.424355	-0.208176	-0.0457058	0.234812
50001	0.288713	0.529345	0.00832253	0.353327
50101	0.762645	0.998275	0.142293	0.486643
50201	0.158317	0.519885	0.232299	0.658173
50301	-0.0738568	0.593885	0.227894	0.650353
50401	0.0256782	0.649477	0.0991227	0.498892
50501	0.266687	0.490244	0.139479	0.480138
50601	0.118788	0.240969	0.285756	0.479357
50701	0.360098	0.426115	0.180788	0.331394
50801	0.657527	0.589981	-0.0256967	0.153561
50901	-0.499163	-0.0903397	-0.13705	0.0488704
51001	-0.765735	-0.39892	-0.146032	-0.00543251
51101	-0.437977	-0.282484	-0.257155	-0.148709
51201	0.315186	0.1546	-0.196665	-0.147714
51301	0.101914	-0.126402	-0.18936	-0.193632
51401	-0.196714	-0.0853653	-0.168366	-0.227765
51501	-0.729209	-0.628508	-0.257133	-0.352079
51601	-0.333008	-0.453149	-0.434628	-0.452733
51701	-0.128649	-0.46697	-0.513484	-0.547283
51801	-0.785559	-0.629671	-0.460877	-0.56719
51901	-0.590992	-0.558118	-0.506132	-0.610679
52001	-0.466174	-0.728044	-0.712549	-0.678905
52101	-0.559284	-0.670593	-0.807382	-0.695818
52201	-1.16073	-0.808097	-0.84233	-0.737108
52301	-1.25972	-0.714238	-0.860952	-0.672722
52401	-0.765734	-0.764569	-0.758652	-0.669259
52501	-0.559283	-0.406115	-0.456983	-0.572731
52601	-0.0477829	-0.653276	-0.236623	-0.552606
52701	0.347607	-0.325458	-0.220998	-0.384269
52801	-0.157921	-0.613614	-0.180126	-0.262302
52901	-0.687608	0.077117	-0.325251	-0.15411
53001	-0.354925	0.203722	-0.506629	-0.190517
53101	-0.773408	-0.112319	-0.486402	-0.119882
53201	-0.559284	-0.507493	-0.318638	-0.129937
53301	-0.0567832	-0.260437	-0.314156	-0.202383
53401	0.15121	0.026844	-0.271331	-0.333587
53501	-0.332513	-0.158511	-0.214572	-0.308336
53601	-0.559283	-0.768336	-0.368909	-0.350019
53701	-0.275491	-0.38124	-0.491101	-0.399891
53801	-0.82847	-0.468851	-0.53025	-0.492638
53901	-0.459748	-0.222516	-0.407308	-0.408704
54001	-0.528256	-0.622249	-0.563566	-0.43813
54101	0.0554266	-0.348665	-0.435335	-0.327892
54201	-1.05678	-0.528371	-0.390857	-0.27802
54301	-0.187315	0.0823398	-0.461448	-0.227387
54401	-0.237356	0.026844	-0.520004	-0.240686
54501	-0.881212	-0.369084	-0.318312	-0.106548
54601	-0.237355	-0.41516	-0.314897	-0.190161
54701	-0.0483217	0.142321	-0.281086	-0.244332
54801	-0.170242	-0.335726	-0.192024	-0.277032
54901	-0.0682974	-0.244009	-0.250913	-0.219855
55001	-0.435902	-0.532583	-0.342216	-0.254267
55101	-0.531803	-0.129275	-0.329281	-0.157693
55201	-0.504836	-0.0297389	-0.378906	-0.137508
55301	-0.105566	0.147139	-0.378032	-0.117064
55401	-0.316427	-0.143081	-0.335896	-0.083384
55501	-0.431528	-0.430362	-0.441572	-0.183346
55601	-0.321124	0.0391226	-0.566982	-0.31371
55701	-1.03321	-0.529549	-0.588052	-0.334649
55801	-0.732615	-0.504679	-0.551738	-0.274074
55901	-0.42178	-0.247778	-0.507998	-0.27465
56001	-0.249955	-0.127484	-0.442382	-0.229612
56101	-0.102426	0.0362425	-0.501141	-0.216733
56201	-0.705134	-0.304362	-0.528642	-0.200992
56301	-1.02641	-0.440282	-0.60393	-0.280635
56401	-0.559284	-0.169076	-0.734709	-0.593432
56501	-0.626398	-0.525697	-0.744068	-0.947098
56601	-0.75632	-1.52774	-0.705247	-1.30828
56701	-0.751929	-2.07269	-0.366871	-1.46179
56801	-0.832302	-2.24617	-0.106916	-1.48307
56901	1.13259	-0.93663	-0.0971283	-1.36982
57001	0.673377	-0.632119	-0.0943933	-1.12534
57101	-0.707382	-0.961474	0.0858167	-0.698236
57201	-0.738254	-0.850299	-0.155474	-0.429839
57301	0.0687475	-0.11066	-0.336395	-0.224398
57401	-0.0738573	0.405355	-0.271758	-0.0493132
57501	-0.231229	0.395087	-0.124685	0.166524
57601	-0.384197	-0.08605	-0.0872977	0.266143
57701	-0.00289011	0.228888	0.0735184	0.356456
57801	0.255685	0.387434	0.207907	0.459712
57901	0.730223	0.856919	0.338084	0.637447
58001	0.440716	0.911367	0.364869	0.739137
58101	0.266687	0.802629	0.345395	0.726664
58201	0.131032	0.737338	0.232659	0.545459
58301	0.158317	0.325068	0.163074	0.426456
58401	0.166541	-0.0491042	0.225381	0.430009
58501	0.0927925	0.31635	0.196511	0.382234
58601	0.57822	0.820393	0.220065	0.408412
58701	-0.0133152	0.498465	0.223545	0.469867
58801	0.276085	0.455957	0.149484	0.452375
58901	0.183941	0.25817	-0.0969443	0.238297
59001	-0.277513	0.228888	-0.117417	0.147794
59101	-0.65392	-0.249996	-0.163676	0.130179
59201	-0.115677	0.0459528	-0.18605	0.100406
59301	0.0447879	0.367881	-0.104341	0.188419
59401	0.0720715	0.109306	0.101947	0.441026
59501	0.131032	0.668951	0.0962337	0.427617
59601	0.377523	1.01304	0.0182443	0.381616
59701	-0.144246	-0.02109	0.0344128	0.457196
59801	-0.345159	0.137876	0.0513364	0.347397
59901	0.152914	0.487206	-0.073957	0.126099
60001	0.21565	0.119954	-0.0281932	0.180164
60101	-0.248944	-0.0934501	-0.0293963	0.095226
60201	0.0845728	0.249237	-0.0756104	0.0262491
60301	-0.351175	-0.286816	-0.0466312	0.116714
60401	-0.0781565	0.142321	0.128186	0.233453
60501	0.360546	0.572279	0.23047	0.308867
60601	0.625141	0.490244	0.373658	0.495897
60701	0.595994	0.626306	0.430025	0.551403
60801	0.364768	0.648333	0.294844	0.484617
60901	0.203677	0.419855	0.226736	0.46745
61001	-0.315358	0.238348	0.178801	0.417142
61101	0.284597	0.404407	0.153664	0.416724
61201	0.356324	0.374767	0.125103	0.338121
61301	0.239083	0.64624	0.224758	0.336527
61401	0.0608683	0.0268445	0.314538	0.422486
61501	0.182919	0.230378	0.27194	0.430195
61601	0.733498	0.834199	0.236212	0.437795
61701	0.14333	0.413312	0.138835	0.411842
61801	0.0604444	0.684243	0.0217395	0.293852
61901	-0.426017	-0.102923	-0.1951	0.0515026
62001	-0.402558	-0.359573	-0.486968	-0.448233
62101	-0.350697	-0.377546	-0.668175	-0.783586
62201	-1.31601	-2.08537	-0.752729	-0.869426
62301	-0.845588	-0.992521	-0.778245	-0.891989
62401	-0.84879	-0.532124	-0.67398	-0.786396
62501	-0.530138	-0.472389	-0.352003	-0.258568
62601	0.170628	0.150419	-0.180105	-0.0431979
62701	0.293874	0.553774	-0.0601356	0.0724174
62801	0.0139017	0.0843301	0.121755	0.247143
62901	-0.248944	0.0459528	0.0097578	0.143965
63001	0.379316	0.40124	-0.170182	-0.0830305
63101	-0.389359	-0.365473	-0.161485	-0.114435
63201	-0.605826	-0.581202	-0.0699878	-0.00562925
63301	0.0573878	-0.0726914	-0.167432	-0.0126111
63401	0.208543	0.589981	-0.122953	0.106875
63501	-0.107904	0.366331	0.0323376	0.353953
63601	-0.166966	0.231958	0.14933	0.560742
63701	0.170628	0.654186	0.199858	0.613098
63801	0.64235	0.961256	0.204869	0.657981
63901	0.461181	0.851757	0.173299	0.650733
64001	-0.0828452	0.590745	0.215376	0.65497
64101	-0.324818	0.195721	0.103539	0.536666
64201	0.381011	0.675372	-0.0240604	0.306437
64301	0.0831647	0.369732	-0.0539152	0.124866
64401	-0.176814	-0.299385	-0.00104704	0.126466
64501	-0.232119	-0.317111	-0.115032	0.0214755
64601	-0.0604773	0.203722	-0.243522	-0.140235
64701	-0.188915	0.150419	-0.384401	-0.186783
64801	-0.559284	-0.438819	-0.442709	-0.265385
64901	-0.881212	-0.532124	-0.542471	-0.402563
65001	-0.52366	-0.710122	-0.508431	-0.488764
65101	-0.559284	-0.482169	-0.468371	-0.566461
65201	-0.0187154	-0.280585	-0.374213	-0.442387
65301	-0.358985	-0.827305	-0.358695	-0.348781
65401	-0.41042	0.0882454	-0.189096	-0.311364
65501	-0.446073	-0.242091	-0.203654	-0.306192
65601	0.288713	-0.295084	-0.183382	-0.176137
65701	-0.0915046	-0.254726	-0.159318	-0.3206
65801	-0.257628	-0.177029	-0.230162	-0.406901
65901	-0.290097	-0.634068	-0.38073	-0.428452
66001	-0.800292	-0.673596	-0.426084	-0.359312
66101	-0.464127	-0.40284	-0.380829	-0.222412
66201	-0.318276	0.0909743	-0.279145	0.0158733
66301	-0.0313525	0.50747	-0.155241	0.148162
66401	0.218324	0.557358	0.0424111	0.343356
66501	-0.180772	-0.0121503	0.142942	0.468372
66601	0.524132	0.573126	0.219648	0.51964
66701	0.184377	0.716056	0.284503	0.542027
66801	0.352179	0.763809	0.47809	0.671362
66901	0.542596	0.669292	0.403847	0.576086
67001	0.787167	0.634527	0.364982	0.47969
67101	0.152914	0.0967464	0.289376	0.387424
67201	-0.00994444	0.234076	0.299866	0.332481
67301	-0.0258512	0.302479	0.241069	0.265916
67401	0.595044	0.394576	0.138218	0.215821
67501	0.493184	0.301704	0.0848298	0.0939553
67601	-0.361344	-0.153728	0.168018	0.111711
67701	-0.276884	-0.375254	-0.0566421	-0.0070118
67801	0.39009	0.391255	-0.289631	-0.0668333
67901	-0.528256	-0.199037	-0.305747	-0.189755
68001	-0.671759	0.00259686	-0.440385	-0.251879
68101	-0.441926	-0.768336	-0.592571	-0.398235
68201	-0.950073	-0.685874	-0.586997	-0.382571
68301	-0.370839	-0.340527	-0.628888	-0.425129
68401	-0.50039	-0.120713	-0.663249	-0.429351
68501	-0.881212	-0.210195	-0.616831	-0.520792
68601	-0.613731	-0.789443	-0.680184	-0.666349
68701	-0.717981	-1.14308	-0.691963	-0.63425
68801	-0.687608	-1.06831	-0.524008	-0.527751
68901	-0.559284	0.039783	-0.447394	-0.288275
69001	-0.0414357	0.3223	-0.356118	-0.116679
69101	-0.230661	0.407934	-0.174316	0.128279
69201	-0.261603	-0.2851	-0.0055398	0.147075
69301	0.221404	0.156479	-0.0545057	0.0255945
69401	0.284597	0.133759	0.0883835	0.0367229
69501	-0.286265	-0.2851	0.251226	0.208773
69601	0.483785	0.463576	0.242482	0.234629
69701	0.552609	0.575148	0.102876	0.161865
69801	0.177682	0.285762	0.131279	0.166797
69901	-0.413433	-0.230064	-0.10244	-0.0375419
70001	-0.144246	-0.260437	-0.358804	-0.264195
70101	-0.684814	-0.558118	-0.582571	-0.476334
70201	-0.729208	-0.558118	-0.655104	-0.698426
70301	-0.941155	-0.77493	-0.828614	-0.833665
70401	-0.776095	-1.34053	-0.762636	-0.809606
70501	-1.0118	-0.93663	-0.680449	-0.761404
70601	-0.354925	-0.437824	-0.618505	-0.68484
70701	-0.318276	-0.317111	-0.653606	-0.521569
70801	-0.631433	-0.392108	-0.510497	-0.458984
70901	-0.951601	-0.524172	-0.486983	-0.403333
71001	-0.296249	-0.623707	-0.52806	-0.381435
71101	-0.237356	-0.159569	-0.494598	-0.36094
71201	-0.52366	-0.207621	-0.378446	-0.367729
71301	-0.464127	-0.289629	-0.378446	-0.33004
71401	-0.370839	-0.558119	-0.420625	-0.37705
71501	-0.296249	-0.435261	-0.440576	-0.406278
71601	-0.448252	-0.39462	-0.459608	-0.523076
71701	-0.623414	-0.353759	-0.426836	-0.447846
71801	-0.559284	-0.873621	-0.473368	-0.411739
71901	-0.206982	-0.18197	-0.510764	-0.31068
72001	-0.52891	-0.254726	-0.396546	-0.296425
72101	-0.635233	0.110675	-0.339466	-0.110383
72201	-0.0523233	-0.282484	-0.409926	-0.17219
72301	-0.273881	0.056592	-0.441107	-0.143911
72401	-0.559284	-0.491005	-0.241241	-0.150895
72501	-0.684814	-0.113333	-0.193801	-0.0890297
72601	0.364095	0.0757537	-0.235281	-0.15407
72701	0.184878	0.026844	-0.328837	-0.176511
72801	-0.481281	-0.268611	-0.291952	-0.253689
72901	-1.02706	-0.603207	-0.533108	-0.393581
73001	-0.50039	-0.499225	-0.705669	-0.495774
73101	-0.841683	-0.623707	-0.750889	-0.720473
73201	-0.677928	-0.484118	-0.765447	-1.11146
73301	-0.707382	-1.39211	-0.812893	-1.29149
73401	-1.09985	-2.55812	-0.782662	-1.3412
73501	-0.737621	-1.39942	-0.680775	-1.33738
73601	-0.690527	-0.872227	-0.544581	-1.18313
73701	-0.168493	-0.465009	-0.207099	-0.71874
73801	-0.0264096	-0.620854	-0.154454	-0.55048
73901	0.587557	-0.23619	-0.233654	-0.649129
74001	-0.474395	-0.558118	-0.446088	-0.935511
74101	-1.08653	-1.36547	-0.6065	-0.999897
74201	-1.23066	-1.89692	-0.892348	-1.08419
74301	-0.82847	-0.942782	-0.878925	-0.969343
74401	-0.841683	-0.657654	-0.669474	-0.681945
74501	-0.40728	0.0161176	-0.460805	-0.37832
74601	-0.0392766	0.0715132	-0.166641	-0.0399014
74701	-0.187315	-0.378795	0.133285	0.277091
74801	0.64235	0.74931	0.485542	0.552462
74901	0.657947	0.927308	0.710919	0.785829
75001	1.354	1.39297	0.956177	1.14184
75101	1.08761	1.23835	1.05477	1.28035
75201	1.03898	1.40124	1.08913	1.35628
75301	1.1353	1.44188	0.94214	1.3042
75401	0.829758	1.30695	0.852623	1.30484
75501	0.619054	1.13255	0.807045	1.3644
75601	0.640025	1.24158	0.765715	1.36616
75701	0.811085	1.69904	0.770192	1.3082
75801	0.928655	1.45065	0.7734	1.30845
75901	0.852142	1.01719	0.751031	1.24257
76001	0.635094	1.13376	0.809921	1.15361
76101	0.528179	0.912201	0.780093	1.12051
76201	1.10553	1.25426	0.759966	1.17933
76301	0.779518	1.28516	0.72109	1.18444
76401	0.751504	1.3113	0.769263	1.22599
76501	0.440717	1.15929	0.707027	1.12142
76601	0.769042	1.11995	0.670028	1.04465
76701	0.794354	0.731389	0.513456	0.835099
76801	0.594522	0.901313	0.268978	0.422032
76901	-0.0313525	0.263544	-0.0507051	0.0323994
77001	-0.781676	-0.906042	-0.29326	-0.184212
77101	-0.829372	-0.828207	-0.471414	-0.490898
77201	-0.418421	-0.351668	-0.588779	-0.685632
77301	-0.296249	-0.632119	-0.556581	-0.641153
77401	-0.618177	-0.710122	-0.464756	-0.529759
77501	-0.620684	-0.68365	-0.42445	-0.603749
77601	-0.37025	-0.271237	-0.487551	-0.686034
77701	-0.216891	-0.721617	-0.551474	-0.795722
77801	-0.611751	-1.04355	-0.606601	-0.838022
77901	-0.937795	-1.25856	-0.731289	-0.952659
78001	-0.896318	-0.895154	-0.839174	-1.022
78101	-0.993687	-0.844422	-0.719594	-1.06209
78201	-0.75632	-1.06831	-0.483951	-0.864102
78301	-0.0138493	-1.24401	-0.527462	-0.858027
78401	0.240418	-0.268611	-0.486847	-0.790273
78501	-1.11387	-0.86478	-0.483554	-0.711801
78601	-0.790609	-0.505651	-0.586156	-0.588046
78701	-0.739856	-0.675955	-0.758121	-0.704504
78801	-0.526862	-0.625233	-0.647203	-0.79212
78901	-0.619405	-0.850901	-0.583445	-0.885621
79001	-0.559284	-1.30286	-0.472937	-0.794293
79101	-0.471821	-0.973156	-0.357135	-0.697863
79201	-0.187315	-0.219316	-0.235613	-0.598016
79301	0.0521512	-0.143081	-0.15991	-0.437751
79401	-0.011796	-0.351668	-0.135102	-0.246314
79501	-0.180772	-0.501535	-0.131032	-0.173986
79601	-0.347779	-0.0159688	-0.168781	-0.159033
79701	-0.166966	0.142321	-0.212764	-0.15343
79801	-0.136593	-0.0683131	-0.180353	-0.0434151
79901	-0.231709	-0.323653	-0.103325	0.0146095
80001	-0.0187154	0.0485387	-0.0867204	0.044902
80101	0.0373607	0.274154	-0.0675651	-0.0378692
80201	-0.0839453	0.293784	-0.0830843	-0.0926679
80301	-0.0408163	-0.482169	-0.110147	-0.294419
80401	-0.309305	-0.597647	-0.151667	-0.440967
80501	-0.154027	-0.960217	-0.131712	-0.473533
80601	-0.170242	-0.458583	-0.0777061	-0.23776
80701	0.015831	0.130952	0.0722982	0.0598974
80801	0.229212	0.696695	0.14953	0.348523
80901	0.440717	0.89064	0.197328	0.498215
81001	0.23213	0.482909	0.219483	0.611961
81101	0.0687475	0.289879	0.143545	0.548285
81201	0.126608	0.69968	0.146959	0.536341
81301	-0.150478	0.378316	0.182471	0.548861
81401	0.457789	0.830924	0.303908	0.599569
81501	0.409689	0.545504	0.346216	0.564502
81601	0.675933	0.54342	0.410534	0.659401
81701	0.338147	0.524344	0.378527	0.67199
81801	0.171109	0.852814	0.396511	0.710802
81901	0.297758	0.89387	0.336921	0.66483
82001	0.49961	0.739563	0.347869	0.672396
82101	0.377981	0.313557	0.479445	0.6927
82201	0.392889	0.562176	0.472369	0.618608
82301	0.828988	0.954332	0.385828	0.492324
82401	0.262379	0.523411	0.409545	0.605704
82501	0.0669022	0.108144	0.378928	0.609146
82601	0.49657	0.880455	0.285841	0.553699
82701	0.239804	0.579385	0.31872	0.621093
82801	0.363548	0.677098	0.426183	0.730666
82901	0.426777	0.860383	0.450277	0.705019
83001	0.604215	0.656006	0.528266	0.788681
83101	0.617039	0.752222	0.569948	0.79766
83201	0.62975	0.997697	0.529438	0.713959
83301	0.571961	0.72199	0.327794	0.49624
83401	0.224224	0.441881	0.103023	0.309052
83501	-0.404006	-0.432588	-0.0177916	0.134253
83601	-0.506816	-0.183723	-0.125168	0.0256248
83701	0.0256791	0.123705	0.0137397	0.0788035
83801	0.0350776	0.178847	0.200485	0.33141
83901	0.918764	0.707775	0.446882	0.568549
84001	0.529722	0.830447	0.559938	0.737202
84101	0.72517	1.00197	0.649595	0.856494
84201	0.590959	0.966973	0.619775	0.973696
84301	0.483361	0.775305	0.575725	1.03895
84401	0.769665	1.29378	0.505412	1.00664
84501	0.309472	1.15672	0.516882	0.974139
84601	0.373602	0.840431	0.574215	1.01947
84701	0.648311	0.804451	0.469087	0.89357
84801	0.770024	1.00197	0.418157	0.781296
84901	0.244025	0.664274	0.441705	0.792221
85001	0.0548253	0.595356	0.423823	0.80708
85101	0.491342	0.895054	0.469405	0.840802
85201	0.558898	0.878746	0.552324	0.896084
85301	0.997934	1.17058	0.657003	0.988724
85401	0.658621	0.940688	0.714135	1.01748
85501	0.57822	1.05855	0.778122	1.06804
85601	0.776999	1.03882	0.637801	0.89719
85701	0.878837	1.13154	0.474327	0.654805
85801	0.296326	0.31635	0.228973	0.202699
85901	-0.158746	-0.271237	-0.0943049	-0.322402
86001	-0.648551	-1.20197	-0.353337	-0.654384
86101	-0.839391	-1.58669	-0.578297	-0.773617
86201	-0.416326	-0.528371	-0.586714	-0.74249
86301	-0.82847	-0.279817	-0.437651	-0.477013
86401	-0.20083	-0.1156	-0.303471	-0.16967
86501	0.0967617	0.125408	-0.215071	-0.118244
86601	-0.168493	-0.0499711	-0.00688696	-0.128422
86701	0.0256791	-0.271237	-0.0259707	-0.186525
86801	0.212448	-0.330708	-0.145637	-0.32323
86901	-0.296249	-0.406115	-0.294522	-0.479986
87001	-0.501568	-0.558118	-0.484029	-0.664137
87101	-0.91292	-0.833753	-0.669599	-1.04971
87201	-0.921854	-1.19199	-0.743589	-1.3971
87301	-0.715403	-2.25856	-0.755132	-1.58427
87401	-0.666199	-2.14308	-0.696183	-1.64043
87501	-0.559284	-1.49399	-0.65407	-1.51365
87601	-0.618177	-1.11451	-0.498159	-1.04386
87701	-0.711287	-0.558118	-0.439891	-0.689981
87801	0.0641532	0.0904093	-0.506132	-0.588291
87901	-0.374859	-0.373694	-0.577361	-0.619111
88001	-0.89049	-0.98554	-0.655074	-0.819111
88101	-0.974321	-1.26861	-0.862769	-1.08061
88201	-1.09985	-1.55812	-0.887629	-1.14316
88301	-0.974321	-1.21708	-0.793353	-1.0697
88401	-0.499163	-0.686443	-0.809845	-0.93988
88501	-0.419106	-0.618239	-0.668529	-0.726138
88601	-1.05678	-0.619519	-0.474735	-0.570778
88701	-0.393273	-0.489406	-0.437527	-0.490278
88801	-0.00534821	-0.440282	-0.517122	-0.542639
88901	-0.313123	-0.283944	-0.4621	-0.52453
89001	-0.817081	-0.880047	-0.453585	-0.485666
89101	-0.781676	-0.528972	-0.46298	-0.332962
89201	-0.350697	-0.295084	-0.413021	-0.288605
89301	-0.0523233	0.323237	-0.331061	-0.205598
89401	-0.0633264	-0.062161	-0.214891	-0.145565
89501	-0.40728	-0.465009	-0.213091	-0.166433
89601	-0.20083	-0.228811	-0.36832	-0.368369
89701	-0.341692	-0.399421	-0.515143	-0.522687
89801	-0.82847	-0.686443	-0.571793	-0.523079
89901	-0.797443	-0.833753	-0.562432	-0.426358
90001	-0.690527	-0.46697	-0.505056	-0.347895
90101	-0.154027	0.254796	-0.34071	-0.198895
90201	-0.0548115	-0.00710344	-0.304177	-0.0938967
90301	-0.00674248	0.0585532	-0.288054	-0.0379587
90401	-0.614779	-0.308759	-0.327388	-0.0649271
90501	-0.60991	-0.18728	-0.268989	0.0132493
90601	-0.350697	0.119954	-0.158879	0.210448
90701	0.237183	0.383779	-0.0138093	0.382661
90801	0.54381	1.04455	0.0882023	0.514443
90901	0.110568	0.552306	0.111918	0.490526
91001	-0.0998521	0.471629	-0.0255886	0.389367
91101	-0.232119	0.000371933	-0.104954	0.210088
91201	-0.450349	-0.122019	-0.152332	0.0692013
91301	0.146985	0.14815	-0.200582	-0.0338336
91401	-0.126324	-0.152126	-0.0371371	0.0692685
91501	-0.341104	-0.0435452	0.10918	0.0781738
91601	0.585106	0.515883	0.133942	0.0983911
91701	0.281238	-0.0774927	0.21465	0.124876
91801	0.270792	0.249237	0.393593	0.166658
91901	0.277217	-0.0196991	0.279654	0.0626451
92001	0.55361	0.165363	0.159751	0.0560117
92101	0.0154104	-0.00418282	0.0294032	-0.0503324
92201	-0.318276	-0.11066	0.102975	0.00165701
92301	-0.380946	-0.282484	-0.110725	-0.192062
92401	0.645075	0.240248	-0.261039	-0.252098
92501	-0.514889	-0.803231	-0.295498	-0.278615
92601	-0.736161	-0.304362	-0.365972	-0.302686
92701	-0.490571	-0.243245	-0.669818	-0.504958
92801	-0.733313	-0.40284	-0.690721	-0.507367
92901	-0.874157	-0.771112	-0.671838	-0.61721
93001	-0.619405	-0.815276	-0.780648	-0.775252
93101	-0.641746	-0.853574	-0.757621	-0.800594
93201	-1.03462	-1.03346	-0.601091	-0.707442
93301	-0.618177	-0.529549	-0.56869	-0.649057
93401	-0.0915046	-0.305353	-0.574123	-0.611891
93501	-0.457404	-0.523353	-0.523534	-0.595287
93601	-0.668908	-0.667743	-0.557652	-0.592636
93701	-0.781676	-0.950436	-0.71254	-0.754107
93801	-0.788765	-0.516298	-0.680309	-0.807953
93901	-0.865945	-1.11271	-0.515143	-0.669036
94001	-0.296249	-0.792583	-0.470664	-0.523452
94101	0.156923	0.026844	-0.263297	-0.427104
94201	-0.559284	-0.222516	-0.113461	-0.256274
94301	0.248071	-0.0345559	-0.249075	-0.175396
94401	-0.116765	-0.258558	-0.343662	-0.264353
94501	-0.974321	-0.388194	-0.320567	-0.414481
94601	-0.316013	-0.417941	-0.482038	-0.493181
94701	-0.443806	-0.973156	-0.54597	-0.442585
94801	-0.559284	-0.428058	-0.398577	-0.374378
94901	-0.436427	-0.00557709	-0.437106	-0.429399
95001	-0.237356	-0.0471563	-0.432257	-0.366648
95101	-0.508658	-0.693048	-0.381949	-0.280285
95201	-0.419559	-0.659401	-0.439942	-0.48608
95301	-0.307745	0.00375986	-0.478316	-0.567279
95401	-0.726393	-1.03456	-0.444923	-0.444168
95501	-0.429224	-0.453149	-0.379735	-0.351397
95601	-0.341692	-0.0774927	-0.456291	-0.483232
95701	-0.0936208	-0.195549	-0.397205	-0.408812
95801	-0.690527	-0.655416	-0.290101	-0.303032
95901	-0.43096	-0.662456	-0.226408	-0.37829
96001	0.106297	0.0757537	-0.204602	-0.43295
96101	-0.023231	-0.453782	-0.140664	-0.303288
96201	0.0154104	-0.468851	-0.180407	-0.189288
96301	-0.370839	-0.00710344	-0.215326	-0.259582
96401	-0.629673	-0.0924554	-0.299894	-0.305021
96501	-0.0682974	-0.275719	-0.25225	-0.208493
96601	-0.446073	-0.680975	-0.158147	-0.233796
96701	0.253631	0.0137882	-0.0749137	-0.352035
96801	0.09968	-0.13362	-0.0535307	-0.310318
96901	-0.213509	-0.68365	-0.00515385	-0.153507
97001	0.0386176	-0.067132	-0.188731	-0.229992
97101	-0.204189	0.10308	-0.300954	-0.314892
97201	-0.664253	-0.36864	-0.273802	-0.244531
97301	-0.461436	-0.558118	-0.452919	-0.368279
97401	-0.0777507	-0.331843	-0.45653	-0.40452
97501	-0.856964	-0.685874	-0.32645	-0.31271
97601	-0.222249	-0.078125	-0.288118	-0.190423
97701	-0.0138493	0.0904093	-0.425715	-0.223131
97801	-0.269777	0.0533166	-0.391285	-0.272682
97901	-0.765734	-0.495382	-0.549194	-0.491276
98001	-0.684814	-0.933628	-0.802259	-0.932867
98101	-1.0118	-1.17109	-0.928738	-1.41386
98201	-1.27918	-2.11755	-0.77882	-1.54756
98301	-0.902171	-2.35167	-0.832899	-1.58373
98401	-0.0161414	-1.16384	-0.755514	-1.488
98501	-0.955212	-1.11451	-0.722815	-1.2478
98601	-0.624872	-0.692419	-0.794325	-0.918262
98701	-1.11568	-0.916572	-0.930454	-0.760233
98801	-1.25972	-0.703969	-0.844315	-0.694608
98901	-0.696787	-0.373694	-0.854765	-0.768248
99001	-0.524518	-0.786387	-0.720391	-0.841954
99101	-0.67712	-1.06062	-0.702898	-1.00189
99201	-0.443807	-1.2851	-0.819044	-1.25627
99301	-1.17226	-1.50367	-0.868596	-1.36372
99401	-1.27751	-1.64558	-0.926353	-1.30103
99501	-0.772277	-1.32365	-1.00294	-1.24919
99601	-0.965908	-0.747152	-0.914334	-1.15717
99701	-0.826764	-1.0259	-0.690581	-0.912172
99801	-0.729209	-1.04355	-0.586358	-0.708758
99901	-0.158746	-0.420615	-0.516576	-0.665348
100001	-0.251162	-0.30658	-0.542266	-0.571792
100101	-0.616999	-0.530104	-0.602178	-0.491199
100201	-0.955212	-0.558118	-0.761995	-0.539319
100301	-1.02877	-0.64058	-0.774597	-0.606119
100401	-0.957833	-0.661212	-0.646061	-0.629575
100501	-0.314171	-0.64058	-0.631261	-0.681135
100601	0.0256791	-0.647386	-0.526265	-0.664642
100701	-0.881212	-0.815916	-0.352005	-0.600388
100801	-0.503788	-0.558118	-0.321106	-0.554725
100901	-0.0865307	-0.339938	-0.324035	-0.379173
101001	-0.159677	-0.412268	-0.0981785	-0.11012
101101	0.0110321	0.230378	0.0620498	0.129867
101201	0.248071	0.529345	0.164124	0.302537
101301	0.297353	0.641819	0.218173	0.442237
101401	0.423842	0.523411	0.231157	0.455498
101501	0.110568	0.286231	0.188422	0.445769
101601	0.075952	0.296684	0.170202	0.375381
101701	0.0343957	0.480701	0.115675	0.362336
101801	0.206251	0.289879	0.163083	0.414333
101901	0.15121	0.458184	0.232407	0.474134
102001	0.347607	0.546218	0.262503	0.542072
102101	0.422569	0.595687	0.253889	0.586551
102201	0.184878	0.820393	0.292331	0.567167
102301	0.163182	0.512271	0.318078	0.563792
102401	0.343419	0.361264	0.287271	0.536615
102501	0.47634	0.529345	0.354039	0.470374
102601	0.268536	0.459804	0.337855	0.412778
102701	0.518719	0.489188	0.334219	0.463707
102801	0.0822625	0.22429	0.282616	0.45634
102901	0.325239	0.615911	0.306298	0.489077
103001	0.218324	0.492507	0.18965	0.417679
103101	0.386945	0.623489	0.0482234	0.279819
103201	-0.0645194	0.132196	-0.218173	-0.0275008
103301	-0.624872	-0.465009	-0.513016	-0.408456
103401	-1.00674	-0.920688	-0.747744	-0.780392
103501	-1.25589	-1.41227	-0.83538	-1.02137
103601	-0.786694	-1.23619	-0.685701	-1.01807
103701	-0.5027	-1.07269	-0.630194	-1.01128
103801	0.123526	-0.448493	-0.425261	-0.811277
103901	-0.729208	-0.886741	-0.313749	-0.603148
104001	-0.231229	-0.412268	-0.242059	-0.514312
104101	-0.229135	-0.195549	-0.322267	-0.592258
104201	-0.144247	-0.628509	-0.218182	-0.590919
104301	-0.277513	-0.838226	-0.328271	-0.743032
104401	-0.208786	-0.880046	-0.356612	-0.939328
104501	-0.781676	-1.17283	-0.617583	-1.24224
104601	-0.370839	-1.17703	-0.80573	-1.48914
104701	-1.4491	-2.14308	-0.881543	-1.45452
104801	-1.21825	-2.07269	-0.849089	-1.32004
104901	-0.587853	-0.706982	-0.897877	-1.18557
105001	-0.619405	-0.500403	-0.732193	-0.829295
105101	-0.614779	-0.504679	-0.615201	-0.479848
105201	-0.620684	-0.361721	-0.597944	-0.416746
105301	-0.633284	-0.325458	-0.536897	-0.361774
105401	-0.501568	-0.391469	-0.514699	-0.311491
105501	-0.314171	-0.225543	-0.492637	-0.32691
105601	-0.503788	-0.253264	-0.421483	-0.25457
105701	-0.510374	-0.438819	-0.416842	-0.282404
105801	-0.277513	0.0362425	-0.418107	-0.247741
105901	-0.478363	-0.530637	-0.418316	-0.19172
106001	-0.320497	-0.052228	-0.362488	-0.135658
106101	-0.504836	0.026844	-0.424671	-0.243213
106201	-0.231229	-0.158511	-0.420598	-0.218834
106301	-0.58843	-0.501535	-0.481779	-0.23537
106401	-0.458	-0.408741	-0.537147	-0.302055
106501	-0.626398	-0.134907	-0.586265	-0.360189
106601	-0.781676	-0.30658	-0.550663	-0.347447
106701	-0.476821	-0.449184	-0.578615	-0.418029
106801	-0.41042	-0.437824	-0.703567	-0.676423
106901	-0.597758	-0.761652	-0.752514	-0.866052
107001	-1.25116	-1.42687	-0.804382	-0.963541
107101	-1.02641	-1.25473	-0.834155	-1.04922
107201	-0.736161	-0.93663	-0.862574	-1.00852
107301	-0.559284	-0.86624	-0.711919	-0.889894
107401	-0.739856	-0.558118	-0.6859	-0.733079
107501	-0.497883	-0.833753	-0.745592	-0.695184
107601	-0.896318	-0.470655	-0.669374	-0.590041
107701	-1.03462	-0.747152	-0.607595	-0.570582
107801	-0.178194	-0.340527	-0.619875	-0.520848
107901	-0.43096	-0.460821	-0.513939	-0.515699
108001	-0.559283	-0.585085	-0.324321	-0.477892
108101	-0.366639	-0.444908	-0.344879	-0.497843
108201	-0.0865307	-0.558118	-0.332855	-0.524092
108301	-0.280983	-0.440282	-0.299653	-0.504956
108401	-0.370839	-0.592066	-0.358089	-0.584078
108501	-0.393273	-0.489406	-0.44744	-0.554202
108601	-0.658819	-0.840518	-0.436416	-0.628078
108701	-0.533289	-0.408741	-0.420268	-0.652512
108801	-0.22586	-0.809657	-0.429411	-0.630879
108901	-0.290097	-0.714238	-0.409504	-0.691391
109001	-0.438989	-0.38124	-0.504663	-0.911142
109101	-0.559284	-1.14308	-0.60455	-0.887083
109201	-1.00909	-1.50749	-0.772044	-0.891526
109301	-0.725293	-0.689362	-0.830088	-0.92056
109401	-1.12757	-0.736456	-0.723401	-0.730211
109501	-0.729208	-0.526409	-0.522523	-0.498446
109601	-0.0258512	-0.191336	-0.502147	-0.512524
109701	-0.00469446	-0.348665	-0.449823	-0.545883
109801	-0.623414	-0.759752	-0.394454	-0.492313
109901	-0.865945	-0.903254	-0.514564	-0.540563
110001	-0.452368	-0.258558	-0.691206	-0.598946
110101	-0.626398	-0.432588	-0.761388	-0.606821
110201	-0.887906	-0.64058	-0.748257	-0.523364
110301	-0.974321	-0.799127	-0.880558	-0.602308
110401	-0.800292	-0.485969	-0.96422	-0.746994
110501	-1.11387	-0.653276	-0.966703	-0.792367
110601	-1.04471	-1.15602	-0.905902	-0.723547
110701	-0.90032	-0.867446	-0.774693	-0.618529
110801	-0.670315	-0.455025	-0.677198	-0.619873
110901	-0.144247	0.0391226	-0.580112	-0.621107
111001	-0.626398	-0.659998	-0.606319	-0.683024
111101	-0.559283	-1.16219	-0.706708	-0.758477
111201	-1.03135	-1.17703	-0.849252	-0.914366
111301	-1.17226	-0.832294	-0.853321	-0.889778
111401	-0.856964	-0.740322	-0.757857	-0.69457
111501	-0.646746	-0.537056	-0.51968	-0.461924
111601	-0.0819616	-0.18615	-0.42018	-0.370648
111701	0.159534	-0.0137978	-0.337076	-0.340413
111801	-0.674761	-0.375915	-0.164696	-0.185332
111901	-0.441447	-0.589145	-0.130887	-0.164438
112001	0.215157	0.238348	-0.258467	-0.251919
112101	0.08708	-0.0816798	-0.14551	-0.167691
112201	-0.478363	-0.451203	-0.00177698	-0.014093
112301	-0.109976	0.0452228	-0.0954445	-0.129658
112401	0.277217	0.178847	-0.195349	-0.205039
112501	-0.25318	-0.339478	-0.218838	-0.0691027
112601	-0.412443	-0.458583	-0.383802	-0.120616
112701	-0.595809	0.228478	-0.529719	-0.203623
112801	-0.934793	-0.212344	-0.484837	-0.0904972
112901	-0.452369	-0.23619	-0.424244	-0.00538597
113001	-0.028769	0.226153	-0.41099	-0.11312
113101	-0.109481	-0.0330267	-0.212262	-0.111256
113201	-0.529536	-0.310191	-0.15624	-0.12489
113301	0.0588455	-0.203023	-0.094436	-0.118112
113401	-0.17226	-0.304362	-0.0587903	-0.0231302
113501	0.280252	0.260043	0.0123182	0.046233
113601	0.0687475	0.441882	0.0331856	0.119707
113701	-0.173994	0.0366254	0.0948099	0.17187
113801	0.163182	0.164348	0.00833788	0.075122
113901	0.135861	-0.0435457	-0.0581772	0.0328211
114001	-0.152108	-0.223699	-0.00646391	0.178258
114101	-0.263828	0.230377	-0.100961	0.0965866
114201	0.0845728	0.76381	-0.280317	-0.139444
114301	-0.309305	-0.244009	-0.317274	-0.300225
114401	-0.760917	-1.2237	-0.360764	-0.457924
114501	-0.336891	-1.0276	-0.525203	-0.70285
114601	-0.481281	-0.558118	-0.689262	-0.796728
114701	-0.737621	-0.460821	-0.648935	-0.676729
114801	-1.1296	-0.713397	-0.640807	-0.56421
114901	-0.559283	-0.623707	-0.631731	-0.56421
115001	-0.296249	-0.465009	-0.549798	-0.497543
115101	-0.435902	-0.558119	-0.405962	-0.460282
115201	-0.327958	-0.127484	-0.462317	-0.647164
115301	-0.41042	-0.527091	-0.561456	-0.665786
115401	-0.841054	-1.55812	-0.586132	-0.658997
115501	-0.791945	-0.558118	-0.690299	-0.795119
115601	-0.559284	-0.524172	-0.834303	-0.8367
115701	-0.84879	-0.808097	-0.856412	-0.673273
115801	-1.13044	-0.734996	-0.96859	-1.01336
115901	-0.951601	-0.740983	-1.10287	-1.34393
116001	-1.35283	-2.25856	-1.15165	-1.52144
116101	-1.23066	-2.17703	-1.1487	-1.66386
116201	-1.09272	-1.69562	-1.01897	-1.64378
116301	-1.11568	-1.44709	-0.785154	-1.29599
116401	-0.302944	-0.64058	-0.583758	-1.00109
116501	-0.183774	-0.519644	-0.382811	-0.736703
116601	-0.223681	-0.702509	-0.225267	-0.646129
116701	-0.0879784	-0.373694	-0.321013	-0.860692
116801	-0.327958	-0.994217	-0.379138	-0.820185
116901	-0.781676	-1.7134	-0.334659	-0.679708
117001	-0.474395	-0.31711	-0.369008	-0.716593
117101	-0.00128794	-0.000122547	-0.450941	-0.82274
117201	-0.259724	-0.558118	-0.529058	-0.897787
117301	-0.737621	-1.52495	-0.714527	-1.28608
117401	-1.17226	-2.08863	-0.818221	-1.50289
117501	-1.40174	-2.25856	-0.91772	-1.47472
117601	-0.519755	-1.08419	-0.85228	-1.25158
117701	-0.757223	-0.417256	-0.752327	-0.924481
117801	-0.41042	-0.409255	-0.668597	-0.600577
117901	-0.672494	-0.453149	-0.720021	-0.513217
118001	-0.983091	-0.639039	-0.759619	-0.644304
118101	-0.776875	-0.647386	-0.946711	-0.817318
118201	-0.955212	-1.07269	-1.04689	-1.05822
118301	-1.34588	-1.27433	-1.10683	-1.31051
118401	-1.17339	-1.65765	-1.117	-1.38116
118501	-1.28277	-1.90051	-1.00805	-1.36547
118601	-0.827773	-1.00064	-0.815351	-1.24848
118701	-0.41042	-0.994217	-0.668962	-1.0476
118801	-0.382406	-0.689362	-0.478612	-0.682037
118901	-0.441447	-0.653276	-0.3524	-0.521019
119001	-0.331015	-0.0726914	-0.357067	-0.455586
119101	-0.196714	-0.195549	-0.360349	-0.47857
119201	-0.433753	-0.667053	-0.31489	-0.403058
119301	-0.398819	-0.804279	-0.337448	-0.482651
119401	-0.214148	-0.275719	-0.489883	-0.629012
119501	-0.443807	-0.470655	-0.471471	-0.5415
119601	-0.958891	-0.927352	-0.503564	-0.362563
119701	-0.341692	-0.229496	-0.548533	-0.378171
119801	-0.559284	0.0904093	-0.564839	-0.375756
119901	-0.438989	-0.353759	-0.550779	-0.307859
120001	-0.525337	-0.458583	-0.482154	-0.266373
120101	-0.888591	-0.587866	-0.370011	-0.293886
120201	0.00143147	-0.0220656	-0.317404	-0.267874
120301	0.00143147	-0.0471563	-0.274321	-0.277093
120401	-0.175954	-0.223699	-0.172019	-0.271144
120501	-0.309925	-0.504679	-0.284162	-0.348479
120601	-0.37708	-0.558118	-0.379813	-0.434179
120701	-0.559284	-0.408741	-0.489809	-0.471187
120801	-0.476821	-0.475656	-0.517474	-0.465062
120901	-0.725934	-0.408741	-0.470907	-0.340765
121001	-0.448252	-0.474054	-0.343964	-0.229386
121101	-0.144247	0.0633698	-0.287231	-0.279864
121201	0.0754323	0.14815	-0.324001	-0.402334
121301	-0.193156	-0.728044	-0.326748	-0.425936
121401	-0.909781	-1.02109	-0.3406	-0.57534
121501	-0.461987	-0.592066	-0.555658	-0.833586
121601	-0.213509	-0.68365	-0.698983	-1.13409
121701	-0.999856	-1.14308	-0.705101	-1.31108
121801	-0.909781	-2.23054	-0.770043	-1.3642
121901	-0.940374	-1.90604	-0.807458	-1.24782
122001	-0.786694	-0.857678	-0.823037	-1.24242
122101	-0.400586	-0.10174	-0.772845	-0.972324
122201	-1.07775	-1.11611	-0.662642	-0.795529
122301	-0.658819	-0.880046	-0.61133	-0.86772
122401	-0.389359	-1.02207	-0.656188	-1.03151
122501	-0.530138	-1.21863	-0.578743	-0.873645
122601	-0.624872	-0.920688	-0.558836	-0.809259
122701	-0.690527	-0.326793	-0.654686	-0.760106
122801	-0.559284	-0.558118	-0.622709	-0.639782
122901	-0.868611	-0.776298	-0.580421	-0.636295
123001	-0.37025	-0.617012	-0.584573	-0.660354
123101	-0.413433	-0.903254	-0.512059	-0.604332
123201	-0.711287	-0.447087	-0.333201	-0.43916
123301	-0.196714	-0.278011	-0.266617	-0.379749
123401	0.0256782	0.0495639	-0.304152	-0.364983
123501	-0.0373316	-0.319959	-0.263969	-0.377407
123601	-0.601104	-0.829421	-0.359578	-0.49967
123701	-0.510374	-0.509209	-0.438042	-0.601299
123801	-0.674761	-0.889325	-0.542432	-0.54917
123901	-0.366639	-0.458583	-0.417076	-0.387699
124001	-0.559283	-0.0593123	-0.266445	-0.320076
124101	0.0256791	-0.0220656	-0.157223	-0.191969
124201	0.242777	-0.171095	-0.0986667	-0.175762
124301	-0.128649	-0.24879	-0.0873501	-0.227766
124401	-0.0738568	-0.377546	-0.16777	-0.272154
124501	-0.5027	-0.319331	-0.353288	-0.355634
124601	-0.376419	-0.244009	-0.366901	-0.417499
124701	-0.684814	-0.588492	-0.475303	-0.464931
124801	-0.196714	-0.558119	-0.551005	-0.528872
124901	-0.615867	-0.614702	-0.63578	-0.646529
125001	-0.881212	-0.639039	-0.551137	-0.595976
125101	-0.800292	-0.832294	-0.309588	-0.370869
125201	-0.261603	-0.335726	-0.104756	-0.232067
125301	1.01103	0.567413	0.0292144	-0.141191
125401	0.408295	0.0793119	0.0914939	-0.0863561
125501	-0.211361	-0.18466	0.0550531	-0.149456
125601	-0.488894	-0.558119	-0.190803	-0.332845
125701	-0.443807	-0.651228	-0.367505	-0.497216
125801	-0.218246	-0.349532	-0.50755	-0.711395
125901	-0.475219	-0.742543	-0.50755	-0.741796
126001	-0.911585	-1.25556	-0.549677	-0.742206
126101	-0.488894	-0.710122	-0.71497	-0.953522
126201	-0.654441	-0.653276	-0.828868	-1.0235
126301	-1.04471	-1.40612	-0.6754	-0.90151
126401	-1.04471	-1.09246	-0.772486	-1.08453
126501	-0.144246	-0.645581	-0.839223	-1.04947
126601	-0.974321	-1.62523	-0.770729	-0.953941
126701	-0.988127	-0.477948	-0.658844	-0.949266
126801	-0.702242	-0.928487	-0.709397	-0.976252
126901	-0.485282	-1.06908	-0.672922	-0.781861
127001	-0.397013	-0.780511	-0.690723	-0.882433
127101	-0.791945	-0.653276	-0.809524	-0.878348
127201	-1.07713	-0.980809	-0.829927	-0.744647
127301	-1.29625	-0.908061	-0.883375	-0.700168
127401	-0.587298	-0.400577	-0.893197	-0.685828
127501	-0.664253	-0.558118	-0.846386	-0.651844
127601	-0.841054	-0.581577	-0.711017	-0.733201
127701	-0.843077	-0.810885	-0.718837	-0.799515
127801	-0.619405	-1.31485	-0.662468	-0.758643
127901	-0.626398	-0.732148	-0.626732	-0.779964
128001	-0.382406	-0.353759	-0.590968	-0.810735
128101	-0.662377	-0.688179	-0.653337	-0.783015
128201	-0.664253	-0.964744	-0.629608	-0.787489
128301	-0.931253	-1.17625	-0.695384	-0.795661
128401	-0.507753	-0.754516	-0.626112	-0.662642
128501	-0.711287	-0.39462	-0.508032	-0.518216
128601	-0.316013	-0.0230818	-0.464694	-0.366555
128701	-0.0738568	-0.242617	-0.530661	-0.422343
128801	-0.714562	-0.417941	-0.536833	-0.491616
128901	-0.837584	-1.03346	-0.571409	-0.65413
129001	-0.742148	-0.740983	-0.751502	-0.7464
129101	-0.488894	-0.835652	-0.844744	-0.832872
129201	-0.974321	-0.703969	-0.784467	-0.836757
129301	-1.18077	-0.850299	-0.69329	-0.806259
129401	-0.5362	-1.05288	-0.790376	-0.83376
129501	-0.286265	-0.588492	-0.78842	-0.863146
129601	-0.974321	-0.973155	-0.687218	-0.880412
129701	-0.964541	-0.850901	-0.633933	-0.837939
129801	-0.674761	-0.93663	-0.736168	-0.927698
129901	-0.269777	-0.840518	-0.58604	-0.994383
130001	-0.797443	-1.03729	-0.528556	-1.15332
130101	-0.223681	-1.30658	-0.475688	-1.24224
130201	-0.67712	-1.64558	-0.550735	-1.38576
130301	-0.41042	-1.38124	-0.718704	-1.62252
130401	-0.645013	-1.55812	-1.0251	-1.93721
130501	-1.63729	-2.22108	-1.11158	-2.12685
130601	-1.75568	-2.88005	-1.12109	-2.16752
130701	-1.10948	-2.59374	-1.03851	-1.96752
130801	-0.458	-1.58459	-0.745508	-1.41013
130901	-0.232119	-0.558118	-0.437651	-0.752865
131001	-0.172261	0.56587	-0.20858	-0.210894
131101	-0.216396	0.406258	-0.115567	0.0962035
131201	0.0358748	0.116112	-0.084775	0.205068
131301	0.00706339	-0.0491042	-0.120889	0.040182
131401	-0.0781565	-0.0137978	-0.114588	-0.0217925
131501	-0.352832	-0.258558	-0.123416	-0.037418
131601	-0.184888	0.0963855	-0.133771	-0.00232124
131701	-0.00826883	0.0379844	-0.259616	-0.11831
131801	-0.0447106	0.126379	-0.368314	-0.223704
131901	-0.707382	-0.593742	-0.436987	-0.324832
132001	-0.896318	-0.785529	-0.608815	-0.492255
132101	-0.528256	-0.409255	-0.681329	-0.59304
132201	-0.867405	-0.799127	-0.663989	-0.472958
132301	-0.40728	-0.377546	-0.526483	-0.291862
132401	-0.620684	0.00666571	-0.410926	-0.177141
132501	-0.208786	0.119954	-0.354596	-0.228131
132601	0.0495253	0.164348	-0.541851	-0.526313
132701	-0.585756	-1.05408	-0.671135	-1.07033
132801	-1.34355	-1.86846	-0.913734	-1.70885
132901	-1.2671	-2.7134	-1.26437	-2.21482
133001	-1.42178	-3.07269	-1.44193	-2.43857
133101	-1.70367	-2.36547	-1.45591	-2.32595
133201	-1.47355	-2.17283	-1.36198	-1.94252
133301	-1.41343	-1.30535	-1.18948	-1.48614
133401	-0.797443	-0.796277	-0.911367	-1.19243
133501	-0.559284	-0.79078	-0.676954	-0.932311
133601	-0.313123	-0.89692	-0.567989	-0.923586
133701	-0.301486	-0.872227	-0.568115	-0.980972
133801	-0.868611	-1.26172	-0.608175	-0.950932
133901	-0.79807	-1.08321	-0.771922	-0.976305
134001	-0.759582	-0.64058	-0.870695	-0.987557
134101	-1.13186	-1.02378	-0.753995	-0.875008
134201	-0.795351	-0.928487	-0.713932	-0.741112
134301	-0.285109	-0.698981	-0.685651	-0.8115
134401	-0.597758	-0.413728	-0.442646	-0.697991
134501	-0.618177	-0.992521	-0.319215	-0.830707
134601	0.0831647	-0.456239	-0.477924	-0.983075
134701	-0.178194	-1.59207	-0.594012	-1.05532
134801	-1.07866	-1.46082	-0.736336	-1.09045
134901	-1.17819	-0.77493	-0.759377	-1.01132
135001	-1.3298	-1.16817	-0.767697	-0.792989
135101	-0.0320363	-0.0606184	-0.673773	-0.666035
135201	-0.219798	-0.500403	-0.631042	-0.667151
135301	-0.609036	-0.826051	-0.383042	-0.50385
135401	-0.964541	-0.780511	-0.481702	-0.753043
135501	-0.089798	-0.351667	-0.57417	-0.887528
135601	-0.525337	-1.30658	-0.575999	-0.817128
135701	-0.68214	-1.17283	-0.37065	-0.673458
135801	-0.618177	-0.474054	-0.384837	-0.689642
135901	0.0622048	-0.062161	-0.270295	-0.480859
136001	-0.160735	-0.432588	-0.188965	-0.377376
136101	0.0473742	-0.262663	-0.14915	-0.335753
136201	-0.275491	-0.655416	-0.260025	-0.351937
136301	-0.419106	-0.265938	-0.198028	-0.331561
136401	-0.49217	-0.143082	-0.297153	-0.396481
136501	0.149254	-0.330708	-0.404465	-0.377022
136601	-0.448252	-0.587265	-0.322632	-0.33044
136701	-0.81205	-0.558119	-0.266471	-0.275384
136801	-0.00994444	-0.0330267	-0.29767	-0.237859
136901	-0.211361	0.132196	-0.319876	-0.269141
137001	-0.00674248	-0.143081	-0.147787	-0.166226
137101	-0.559284	-0.743674	-0.143017	-0.171159
137201	0.0483985	-0.0435457	-0.0769876	-0.275237
137301	0.0139017	-0.0576892	-0.0824775	-0.380169
137401	0.118788	-0.388194	-0.0439486	-0.364441
137501	-0.0341921	-0.667743	-0.165485	-0.37608
137601	-0.366639	-0.665034	-0.280122	-0.415835
137701	-0.559284	-0.10174	-0.430537	-0.442695
137801	-0.559284	-0.256463	-0.50989	-0.329494
137901	-0.633284	-0.522494	-0.41466	-0.266821
138001	-0.43096	-0.10174	-0.164183	-0.18475
138101	0.10951	-0.351668	-0.0309301	-0.10403
138201	0.693104	0.308615	0.0509905	0.0818925
138301	0.106979	0.147139	0.0078331	0.0819883
138401	-0.223681	0.407116	-0.144547	0.119162
138501	-0.646747	-0.101261	-0.350547	0.0673514
138601	-0.652393	-0.165801	-0.427041	-0.0068162
138701	-0.336892	0.0495639	-0.511307	-0.168355
138801	-0.275491	-0.223699	-0.499208	-0.318818
138901	-0.645013	-0.400577	-0.473953	-0.384163
139001	-0.58625	-0.853574	-0.535923	-0.372215
139101	-0.526117	-0.49253	-0.565181	-0.386492
139201	-0.646746	0.109306	-0.516296	-0.461362
139301	-0.42178	-0.295084	-0.396266	-0.416701
139401	-0.400586	-0.77493	-0.391356	-0.460874
139501	0.0139017	-0.630268	-0.384962	-0.611172
139601	-0.501568	-0.713397	-0.468485	-0.726754
139701	-0.614779	-0.642183	-0.512771	-0.702423
139801	-0.839391	-0.872992	-0.517911	-0.616302
139901	-0.622019	-0.653276	-0.423351	-0.533979
140001	-0.011796	-0.199665	-0.548814	-0.557729
140101	-0.028769	-0.301779	-0.543544	-0.524123
140201	-1.24209	-0.760935	-0.456305	-0.48606
140301	-0.81304	-0.70496	-0.488744	-0.535109
140401	-0.185825	-0.462961	-0.647454	-0.586376
140501	-0.173994	-0.444908	-0.484402	-0.545813
140601	-0.822318	-0.558118	-0.352326	-0.467213
140701	-0.426833	-0.558118	-0.383499	-0.415225
140801	-0.152658	-0.311958	-0.428818	-0.418408
140901	-0.341692	-0.203023	-0.424412	-0.475488
141001	-0.400586	-0.460821	-0.336521	-0.355908
141101	-0.800292	-0.843521	-0.513845	-0.399747
141201	0.0126228	0.039783	-0.414122	-0.403645
141301	-1.03928	-0.531152	-0.312898	-0.338343
141401	0.156923	-0.222516	-0.259094	-0.259476
141501	0.105533	-0.13431	-0.439505	-0.45345
141601	-0.53127	-0.449184	-0.379173	-0.535217
141701	-0.889432	-0.930087	-0.535532	-0.651123
141801	-0.737621	-0.939989	-0.629216	-0.803292
141901	-0.624872	-0.802044	-0.544858	-0.825078
142001	-0.362886	-0.895154	-0.359101	-0.719461
142101	-0.109481	-0.558118	-0.329639	-0.675541
142201	0.0393538	-0.401999	-0.276462	-0.528795
142301	-0.590311	-0.72039	-0.217676	-0.461388
142401	-0.358985	-0.0683131	-0.289015	-0.495373
142501	-0.0689583	-0.558119	-0.420521	-0.504391
142601	-0.466174	-0.728044	-0.33546	-0.306954
142701	-0.618177	-0.447087	-0.334229	-0.253116
142801	-0.165005	0.266795	-0.445412	-0.160648
142901	-0.352833	0.200873	-0.56962	-0.177414
143001	-0.624872	-0.0957751	-0.599885	-0.209571
143101	-1.08722	-0.811875	-0.608752	-0.309038
143201	-0.769501	-0.607871	-0.583358	-0.380729
143301	-0.209341	-0.230544	-0.498549	-0.344131
143401	-0.22586	-0.15758	-0.273383	-0.163674
143501	-0.20083	0.0872164	-0.146801	-0.0881125
143601	0.0386176	0.0904093	-0.132028	-0.0906527
143701	-0.136593	-0.230064	-0.0817204	-0.0474259
143801	-0.135476	-0.243245	0.00133371	-0.0754459
143901	0.0256791	0.0585532	0.109254	-0.0635876
144001	0.21444	-0.0528836	0.201985	-0.0333649
144101	0.57822	0.149701	0.184344	-0.0403181
144201	0.327059	-0.0789504	0.0508586	-0.222744
144301	-0.223681	-0.278011	-0.155446	-0.351291
144401	-0.641746	-0.853574	-0.413347	-0.481538
144501	-0.817081	-0.695622	-0.590616	-0.650729
144601	-0.711287	-0.501535	-0.596765	-0.562772
144701	-0.559284	-0.924901	-0.580273	-0.446304
144801	-0.254428	0.161774	-0.441232	-0.359267
144901	-0.559284	-0.271237	-0.320329	-0.274585
145001	-0.121878	-0.260437	-0.252922	-0.172351
145101	-0.106771	-0.078125	-0.307409	-0.374231
145201	-0.222249	-0.413728	-0.320526	-0.548599
145301	-0.526862	-0.847625	-0.463514	-0.663642
145401	-0.624872	-1.14308	-0.630949	-1.00617
145501	-0.836818	-0.835652	-0.698357	-1.10129
145601	-0.943947	-1.79078	-0.735241	-1.07379
145701	-0.559284	-0.889325	-0.782455	-1.02392
145801	-0.711287	-0.710122	-0.691391	-1.03162
145901	-0.860939	-0.893722	-0.650899	-0.82713
146001	-0.381497	-0.874146	-0.741642	-0.845427
146101	-0.741487	-0.768336	-0.705745	-0.993643
146201	-1.013	-0.980809	-0.554139	-0.96219
146301	-0.531803	-1.4512	-0.635178	-0.930724
146401	-0.102905	-0.736456	-0.618197	-0.882475
146501	-0.786694	-0.716816	-0.495714	-0.760248
146601	-0.65658	-0.527091	-0.51349	-0.600253
146701	-0.400586	-0.369673	-0.643295	-0.661671
146801	-0.620684	-0.651228	-0.642291	-0.68669
146901	-0.751929	-1.04355	-0.693292	-0.674273
147001	-0.781676	-0.841911	-0.752532	-0.663761
147101	-0.911585	-0.465009	-0.645185	-0.555178
147201	-0.696787	-0.317111	-0.518152	-0.315173
147301	-0.0839453	-0.108315	-0.313383	-0.167279
147401	-0.116765	0.156479	-0.157438	-0.0931114
147501	0.24217	-0.102439	-0.0867915	-0.0902617
147601	-0.131862	-0.0941715	-0.222566	-0.203951
147701	-0.343555	-0.302862	-0.331445	-0.447918
147801	-0.762817	-0.676763	-0.623839	-0.745003
147901	-0.661163	-1.06335	-0.818821	-1.02299
148001	-1.2198	-1.58787	-0.944974	-1.20966
148101	-1.10677	-1.48412	-0.916292	-1.28301
148201	-0.974321	-1.23619	-0.827708	-1.20187
148301	-0.619405	-1.04355	-0.695605	-0.995925
148401	-0.218246	-0.657654	-0.580505	-0.773614
148501	-0.559284	-0.558118	-0.441476	-0.525624
148601	-0.53127	-0.372563	-0.537566	-0.411046
148701	-0.279176	0.00375986	-0.539532	-0.356122
148801	-1.09985	-0.470655	-0.612046	-0.428636
148901	-0.228078	-0.383032	-0.656178	-0.504276
149001	-0.921853	-0.920688	-0.806096	-0.869258
149101	-0.751928	-0.750763	-0.824757	-1.04503
149201	-1.02877	-1.82115	-0.908491	-1.19704
149301	-1.19316	-1.34953	-0.795105	-1.14399
149401	-0.646747	-1.14308	-0.774429	-1.07276
149501	-0.354925	-0.655416	-0.690838	-0.888361
149601	-0.648551	-0.39462	-0.504973	-0.717252
149701	-0.610814	-0.899155	-0.414966	-0.464645
149801	-0.263828	-0.493988	-0.461913	-0.42209
149901	-0.196713	0.119953	-0.465442	-0.398768
150001	-0.589657	-0.442641	-0.411618	-0.275726
150101	-0.666199	-0.278011	-0.405194	-0.351527
150201	-0.341692	-0.283944	-0.583811	-0.599728
150301	-0.231709	-0.872992	-0.632572	-0.576764
150401	-1.0898	-1.12106	-0.574077	-0.6385
150501	-0.833458	-0.327821	-0.611882	-0.660635
150601	-0.373728	-0.586688	-0.689677	-0.538124
150701	-0.530714	-0.39462	-0.68916	-0.481891
150801	-0.620684	-0.260437	-0.66831	-0.629342
150901	-1.08722	-0.839889	-0.699592	-0.661318
151001	-0.729208	-1.06508	-0.611409	-0.622327
151101	-0.530138	-0.746564	-0.536154	-0.586795
151201	-0.0897985	-0.199665	-0.375441	-0.469109
151301	-0.24441	-0.0827799	-0.292671	-0.235924
151401	-0.283649	-0.251457	-0.172894	-0.118525
151501	-0.315358	0.100845	-0.158677	-0.115524
151601	0.0687475	-0.159569	-0.20303	-0.18602
151701	-0.0187154	-0.18466	-0.1996	-0.177253
151801	-0.466174	-0.435261	-0.1996	-0.287121
151901	-0.266502	-0.207621	-0.390931	-0.517808
152001	-0.315358	-0.448493	-0.536156	-0.699711
152101	-0.887906	-1.31301	-0.496876	-0.596796
152201	-0.744839	-1.09417	-0.492332	-0.59367
152301	-0.269777	0.0793114	-0.47209	-0.511901
152401	-0.243782	-0.19199	-0.387335	-0.341893
152501	-0.214148	-0.0396509	-0.331192	-0.241315
152601	-0.464127	-0.462961	-0.267557	-0.290993
152701	-0.464127	-0.591286	-0.195043	-0.272332
152801	0.0483985	-0.169076	-0.116677	-0.280192
152901	0.118788	-0.0986867	-0.0766171	-0.305857
153001	0.177682	-0.0789504	-0.026064	-0.268168
153101	-0.263828	-0.591286	-0.0735267	-0.217487
153201	-0.211361	-0.40284	-0.106226	-0.14439
153301	-0.188915	0.0843301	-0.151427	-0.133013
153401	-0.0447106	0.266795	-0.183658	-0.026294
153501	-0.0483217	-0.0220656	-0.241218	-0.0281795
153601	-0.424982	-0.0576892	-0.27442	-0.126896
153701	-0.499163	-0.412268	-0.333817	-0.195754
153801	-0.354925	-0.409255	-0.340941	-0.202879
153901	-0.341692	-0.0774927	-0.284794	-0.237103
154001	-0.0839453	-0.0576892	-0.310896	-0.153897
154101	-0.144247	-0.228811	-0.299161	-0.0603359
154201	-0.629673	0.00375986	-0.305569	-0.100107
154301	-0.296249	0.0585532	-0.400636	-0.126515
154401	-0.373728	-0.276348	-0.400636	-0.104262
154501	-0.559284	-0.189732	-0.338926	-0.150777
154601	-0.144247	-0.117546	-0.355419	-0.195953
154701	-0.321124	-0.228811	-0.370035	-0.195827
154801	-0.378711	-0.167328	-0.37773	-0.285105
154901	-0.446809	-0.275719	-0.48212	-0.280087
155001	-0.597758	-0.636121	-0.502766	-0.329456
155101	-0.666199	-0.0924554	-0.419153	-0.355007
155201	-0.424355	-0.475656	-0.17958	-0.268748
155301	0.0393538	-0.295084	-0.045111	-0.224743
155401	0.751056	0.155578	-0.120813	-0.362355
155501	0.0745888	-0.416099	-0.209131	-0.489765
155601	-1.04471	-0.780511	-0.301358	-0.720165
155701	-0.865945	-1.11271	-0.576544	-1.0103
155801	-0.42178	-1.44709	-0.809421	-1.33431
155901	-0.624872	-1.29508	-0.935431	-1.60683
156001	-1.0898	-2.03617	-1.02379	-1.72479
156101	-1.67476	-2.14308	-0.943761	-1.45258
156201	-1.30775	-1.70251	-0.771607	-1.1561
156301	-0.0216269	-0.0860505	-0.516555	-0.689163
156401	0.235897	0.187309	-0.193374	-0.194095
156501	0.185459	0.298517	0.108481	0.257878
156601	-0.0588546	0.332257	0.220856	0.410873
156701	0.201529	0.557359	0.181268	0.390854
156801	0.540252	0.678921	0.0767983	0.315752
156901	0.0379572	0.0872164	-0.0101698	0.337677
157001	-0.336892	-0.076992	0.0250291	0.373978
157101	-0.493695	0.441881	-0.0378259	0.363946
157201	0.377523	0.738863	-0.106523	0.344376
157301	0.225977	0.628759	-0.00360794	0.299419
157401	-0.305527	-0.0106306	0.0662817	0.161043
157501	0.177682	-0.301779	-0.0666637	-0.109452
157601	-0.144247	-0.249997	-0.0193769	-0.169559
157701	-0.287204	-0.613614	0.0738502	-0.101093
157801	0.462412	0.328225	0.200851	0.0909026
157901	0.160608	0.331699	0.407095	0.398878
158001	0.812685	0.6582	0.684581	0.856788
158101	0.886973	1.28988	0.787109	1.07196
158201	1.10023	1.67594	0.988004	1.35586
158301	0.975053	1.40408	1.19349	1.65799
158401	1.16508	1.75121	1.36863	1.79817
158501	1.84012	2.16886	1.22694	1.65524
158601	1.76264	1.99078	1.14995	1.56361
158701	0.391807	0.961256	1.22148	1.56117
158801	0.590094	0.945924	1.29712	1.65878
158901	1.52275	1.73904	1.37171	1.76222
159001	2.21832	2.65689	1.64588	2.01403
159101	2.1356	2.50797	1.74113	2.14445
159201	1.76264	2.22032	1.40499	1.78902
159301	1.06632	1.598	0.903169	1.19421
159401	-0.157921	-0.0381117	0.47088	0.676995
159501	-0.290795	-0.317111	0.0694687	0.189885
159601	-0.0258512	-0.078125	-0.242826	-0.187641
159701	-0.24441	-0.21523	-0.292698	-0.228542
159801	-0.495153	-0.289629	-0.234797	-0.115273
159901	-0.40728	-0.242617	-0.284107	-0.22305
160001	-0.00128794	0.249237	-0.347082	-0.224744
160101	-0.272403	-0.617012	-0.242915	-0.185309
160201	-0.559283	-0.223699	-0.176231	-0.0610485
160301	0.0256782	-0.0924554	-0.183117	-0.0937482
160401	-0.0738568	0.378687	-0.0947538	0.0966474
160501	-0.0357213	0.0857382	-0.0544271	0.131956
160601	0.169414	0.334966	-0.200298	0.0456127
160701	-0.35765	-0.0471563	-0.358354	-0.170627
160801	-0.703674	-0.524172	-0.528928	-0.337087
160901	-0.864139	-0.702509	-0.682362	-0.430804
161001	-0.888591	-0.746564	-0.687022	-0.387126
161101	-0.597758	-0.13362	-0.462993	-0.193915
161201	-0.380946	0.171234	-0.219514	-0.0778174
161301	0.416469	0.441882	-0.116127	0.0111396
161401	0.353254	-0.122019	-0.000901318	-0.0227087
161501	-0.371656	-0.301779	0.00196018	-0.0881596
161601	-0.0216269	-0.302862	-0.184826	-0.263761
161701	-0.366639	-0.15602	-0.313496	-0.336551
161801	-0.517463	-0.436128	-0.262065	-0.298862
161901	-0.290097	-0.485969	-0.357818	-0.368536
162001	-0.114499	-0.113333	-0.299261	-0.462073
162101	-0.50039	-0.651228	-0.269096	-0.423266
162201	-0.0738568	-0.623707	-0.186228	-0.341862
162301	-0.366639	-0.242091	-0.16067	-0.370907
162401	0.124243	-0.0789504	-0.0753632	-0.299678
162501	0.0132947	-0.258558	-0.052721	-0.195425
162601	-0.0738573	-0.295084	0.0803463	-0.113046
162701	0.0393538	-0.102439	-0.0859787	-0.067172
162801	0.298697	0.169803	-0.213917	-0.0574994
162901	-0.707382	0.150419	-0.304369	-0.169503
163001	-0.626398	-0.210196	-0.535375	-0.417814
163101	-0.526117	-0.8551	-0.815085	-0.816005
163201	-1.11568	-1.34399	-0.785465	-1.00898
163301	-1.09985	-1.82115	-0.889035	-1.10367
163401	-0.559284	-0.814458	-0.85119	-0.949488
163501	-1.14425	-0.68365	-0.678579	-0.637425
163601	-0.336891	-0.084187	-0.558687	-0.350833
163701	-0.252622	0.216322	-0.570465	-0.293851
163801	-0.50039	-0.388194	-0.390651	-0.293143
163901	-0.618177	-0.529549	-0.407629	-0.351815
164001	-0.245175	-0.680109	-0.484562	-0.530432
164101	-0.42178	-0.377546	-0.510083	-0.515185
164201	-0.637286	-0.676763	-0.43668	-0.437891
164301	-0.627996	-0.311958	-0.426988	-0.438065
164401	-0.251162	-0.143082	-0.47122	-0.564041
164501	-0.196714	-0.680975	-0.370001	-0.524988
164601	-0.642941	-1.00743	-0.26119	-0.469201
164701	-0.13119	-0.481497	-0.190712	-0.352209
164801	-0.0839453	-0.0330267	-0.165265	-0.212699
164901	0.10123	0.441881	-0.0462334	-0.0572262
165001	-0.0694785	0.0165758	0.00823584	0.108828
165101	-0.0477829	-0.230064	-0.0497208	0.167695
165201	0.141156	0.348773	-0.122207	0.0634258
165301	-0.373728	0.26131	-0.179204	0.0735173
165401	-0.261202	-0.0794649	-0.143441	0.261604
165501	-0.354464	0.0670333	-0.162557	0.311527
165601	0.131032	0.71037	-0.0489	0.35874
165701	0.0455785	0.598386	0.133945	0.52027
165801	0.194555	0.497376	0.394539	0.696799
165901	0.65302	0.728186	0.444196	0.627668
166001	0.948511	0.949677	0.54686	0.635774
166101	0.379316	0.364714	0.589608	0.649247
166201	0.558898	0.638919	0.550267	0.595105
166301	0.408295	0.564739	0.438214	0.46844
166401	0.456314	0.457479	0.395191	0.483874
166501	0.388248	0.31635	0.341935	0.507441
166601	0.164199	0.441881	0.327552	0.5565
166701	0.292618	0.756755	0.343892	0.619105
166801	0.33638	0.810032	0.336893	0.635597
166901	0.538013	0.770505	0.24108	0.49188
167001	0.353253	0.398813	0.108595	0.288184
167101	-0.314865	-0.276706	0.0782948	0.0610859
167201	-0.369805	-0.261725	-0.0175387	-0.149804
167301	0.184878	-0.325458	-0.145442	-0.312598
167401	0.0588455	-0.283944	-0.229496	-0.564189
167501	-0.286265	-0.41516	-0.24877	-0.679948
167601	-0.735134	-1.53466	-0.324377	-0.673873
167701	-0.466174	-0.840518	-0.46055	-0.673048
167801	-0.193156	-0.295084	-0.59462	-0.723846
167901	-0.622019	-0.279817	-0.514972	-0.425623
168001	-0.956619	-0.669149	-0.432699	-0.303418
168101	-0.336892	-0.0435457	-0.411374	-0.257262
168201	-0.0548115	-0.229496	-0.275493	-0.189588
168301	-0.0865307	-0.0643039	-0.0539272	0.0454439
168401	0.0573878	0.0585532	-0.0153982	-0.00363331
168501	0.15121	0.506012	-0.0444763	-0.0125992
168601	-0.144247	-0.288932	-0.0996195	-0.0112762
168701	-0.200202	-0.274325	-0.108317	-0.0773497
168801	-0.362247	-0.0576892	-0.165654	-0.263315
168901	0.0139017	-0.271814	-0.134146	-0.234145
169001	-0.135476	-0.423817	-0.134271	-0.225042
169101	0.0132947	-0.143081	-0.10266	-0.376396
169201	-0.20083	-0.228811	-0.11061	-0.418857
169301	-0.204189	-0.814458	-0.0834864	-0.423792
169401	-0.0258512	-0.484118	-0.107089	-0.476399
169501	0.000143528	-0.448493	-0.190558	-0.709561
169601	-0.104718	-0.406115	-0.187151	-0.683337
169701	-0.618177	-1.39462	-0.5016	-0.882928
169801			-0.631838	-0.831807
169901	-1.28365	-1.28248	-0.754611	-0.85221
170001	-0.520809	-0.244009	-0.681723	-0.643085
170101	-0.595809	-0.487729	-0.684095	-0.626092
170201	-0.326623	-0.558119	-0.46352	-0.453718
170301	-0.693584	-0.558118	-0.426736	-0.428425
170401	-0.180772	-0.420615	-0.419431	-0.412731
170501	-0.336892	-0.117546	-0.408062	-0.365517
170601	-0.559283	-0.409255	-0.341142	-0.384548
170701	-0.269777	-0.322051	-0.282206	-0.404354
170801	-0.358985	-0.653276	-0.226184	-0.421741
170901	0.113906	-0.519644	-0.205808	-0.382936
171001	-0.0567832	-0.204481	-0.395502	-0.540018
171101	-0.457404	-0.21523	-0.481044	-0.539608
171201	-1.21825	-1.10746	-0.468289	-0.476575
171301	-0.786694	-0.651228	-0.449568	-0.554092
171401	0.177682	-0.204481	-0.397431	-0.745612
171501	0.0368195	-0.592066	-0.272122	-0.677034
171601	-0.196714	-1.17283	-0.143633	-0.417706
171701	-0.591705	-0.764569	-0.228204	-0.344176
171801	-0.144246	0.645415	-0.377825	-0.450795
171901	-0.245175	0.163166	-0.643997	-0.497453
172001	-0.711287	-1.12516	-0.664373	-0.603556
172101	-1.52757	-1.40612	-0.71988	-0.885552
172201	-0.693584	-1.29508	-0.730095	-1.14322
172301	-0.42178	-0.764569	-0.644859	-1.02981
172401	-0.296249	-1.12516	-0.319099	-0.759163
172501	-0.285109	-0.558119	-0.130768	-0.577785
172601	0.10123	-0.0528836	-0.062143	-0.450151
172701	0.248071	-0.388193	-0.0039628	-0.234443
172801	-0.0786576	-0.126402	0.101493	-0.137358
172901	-0.00534821	-0.0466185	-0.00310888	-0.285298
173001	0.24217	-0.0726914	-0.12452	-0.338314
173101	-0.42178	-0.792583	-0.167059	-0.376003
173201	-0.358985	-0.653276	-0.277846	-0.421545
173301	-0.29135	-0.314847	-0.306927	-0.376532
173401	-0.559283	-0.274325	-0.187035	-0.343717
173501	0.0967617	0.152375	-0.168205	-0.248564
173601	0.177681	-0.628509	-0.245851	-0.239842
173701	-0.264836	-0.177515	-0.224984	-0.194408
173801	-0.679578	-0.271237	-0.309661	-0.272121
173901	-0.454947	-0.0471563	-0.464959	-0.208048
174001	-0.326623	-0.23619	-0.565566	-0.267984
174101	-0.598812	-0.30814	-0.474822	-0.303154
174201	-0.76787	-0.477198	-0.405729	-0.286018
174301	-0.22586	-0.447087	-0.498793	-0.362951
174401	-0.109481	0.0385261	-0.714748	-0.566512
174501	-0.791945	-0.620854	-0.897707	-0.68359
174601	-1.67858	-1.32594	-1.01066	-0.680245
174701	-1.68267	-1.06259	-1.00353	-0.682582
174801	-0.790609	-0.430362	-0.915709	-0.496151
174901	-0.0738568	0.0268445	-0.550142	-0.128843
175001	-0.352832	0.311298	-0.252335	0.139795
175101	0.149254	0.510594	-0.251425	0.243225
175201	-0.193634	0.280601	-0.300308	0.302316
175301	-0.786055	0.0867863	-0.152353	0.2383
175401	-0.318276	0.3223	-0.161821	0.156798
175501	0.386945	-0.00877953	-0.123065	0.156961
175601	0.101914	0.10308	-0.00331755	0.171958
175701	0.000143528	0.281417	0.0328463	0.107371
175801	-0.187315	0.161774	-0.0609351	0.127404
175901	-0.137457	-0.000637054	-0.0720305	0.128417
176001	-0.0819616	0.0913844	-0.0586787	0.14105
176101	0.0464377	0.108144	-0.0119282	0.105577
176201	0.0669022	0.344584	-0.102635	-0.0253787
176301	0.0464377	-0.0155911	-0.347546	-0.401812
176401	-0.590992	-0.655416	-0.518686	-0.655354
176501	-1.30652	-1.79078	-0.760916	-0.90028
176601	-0.809262	-1.15957	-0.927542	-1.04053
176701	-1.14425	-0.880046	-0.965679	-1.09065
176801	-0.786694	-0.716816	-0.718271	-0.883526
176901	-0.781676	-0.906042	-0.639684	-0.703699
177001	-0.0694785	-0.755155	-0.508949	-0.646439
177101	-0.416326	-0.260437	-0.470772	-0.670206
177201	-0.490571	-0.593742	-0.388605	-0.660018
177301	-0.595809	-0.835652	-0.514601	-0.686335
177401	-0.370839	-0.8551	-0.607578	-0.776272
177501	-0.699461	-0.886741	-0.694546	-0.784471
177601	-0.881212	-0.710122	-0.575356	-0.644065
177701	-0.925411	-0.634739	-0.468788	-0.521846
177801	0.000143528	-0.13362	-0.340252	-0.391736
177901	0.162	-0.244009	-0.246989	-0.306209
178001	-0.0567832	-0.23619	-0.0986614	-0.123896
178101	-0.414893	-0.282484	-0.0578349	0.0229437
178201	-0.183774	0.276823	-0.022959	0.228506
178301	0.204276	0.600579	0.0461403	0.42722
178401	0.33638	0.783801	0.249002	0.697897
178501	0.288713	0.757383	0.393359	0.867361
178601	0.599414	1.0709	0.524714	1.03983
178701	0.538013	1.12414	0.539097	1.04468
178801	0.861048	1.46294	0.566411	1.04473
178901	0.408295	0.80801	0.623629	1.06391
179001	0.425286	0.757657	0.646768	1.00964
179101	0.885501	1.16677	0.556496	0.909873
179201	0.65371	0.852814	0.679973	1.01392
179301	0.409689	0.964108	0.675564	0.998393
179401	1.02568	1.32822	0.55094	0.866532
179501	0.403242	0.680041	0.472966	0.825635
179601	0.262379	0.50747	0.412424	0.684448
179701	0.263838	0.648333	0.150799	0.438602
179801	0.106979	0.25817	0.0125544	0.345245
179901	-0.282444	0.0989943	0.0317294	0.419904
180001	-0.287982	0.213258	0.0533625	0.446998
180101	0.358254	0.880766	0.0572883	0.521877
180201	0.372004	0.783801	0.115328	0.51794
180301	0.126608	0.632566	0.257142	0.603653
180401	0.00775719	0.0793119	0.264174	0.667886
180501	0.421088	0.641819	0.211886	0.636387
180601	0.393411	1.20193	0.206287	0.581758
180701	0.110568	0.626306	0.221946	0.646776
180801	0.0986109	0.35942	0.125371	0.570675
180901	0.086051	0.404407	-0.0792456	0.232087
181001	-0.0617838	0.26131	-0.135407	-0.0117506
181101	-0.629673	-0.491005	-0.227707	-0.145673
181201	-0.170242	-0.592884	-0.393885	-0.386832
181301	-0.362886	-0.310191	-0.460931	-0.572101
181401	-0.744839	-0.801389	-0.380991	-0.49702
181501	-0.397013	-0.665034	-0.367664	-0.349345
181601	-0.229976	-0.1156	-0.367536	-0.30897
181701	-0.103604	0.145489	-0.277818	-0.219989
181801	-0.362247	-0.108315	-0.26374	-0.184528
181901	-0.296249	-0.356484	-0.296399	-0.259289
182001	-0.326623	-0.487729	-0.333698	-0.290513
182101	-0.393273	-0.489406	-0.360558	-0.302316
182201	-0.290097	-0.0106306	-0.368687	-0.264179
182301	-0.496548	-0.167328	-0.386627	-0.272307
182401	-0.336892	-0.165801	-0.329086	-0.305509
182501	-0.416326	-0.528371	-0.372972	-0.555728
182601	-0.105566	-0.655416	-0.429038	-0.657945
182701	-0.50953	-1.26172	-0.503917	-0.760467
182801	-0.776875	-0.678412	-0.558757	-0.871129
182901	-0.711287	-0.678412	-0.710013	-1.00167
183001	-0.690527	-1.08168	-0.794843	-1.00835
183101	-0.861846	-1.30814	-0.88803	-1.12099
183201	-0.933679	-1.29508	-0.857629	-1.11136
183301	-1.24281	-1.24164	-0.853587	-1.07238
183401	-0.559283	-0.630268	-0.893574	-0.866017
183501	-0.670315	-0.886741	-0.800073	-0.616994
183601	-1.06178	-0.276348	-0.597643	-0.467172
183701	-0.466174	-0.0499711	-0.702662	-0.564885
183801	-0.230661	-0.49253	-0.770416	-0.49916
183901	-1.08437	-1.11883	-0.577322	-0.344048
184001	-1.00909	-0.558119	-0.489841	-0.279662
184101	-0.0963116	0.499215	-0.549962	-0.370184
184201	-0.028769	0.271957	-0.507184	-0.366547
184301	-0.53127	-0.945141	-0.396967	-0.366547
184401	-0.870485	-1.10065	-0.477537	-0.631851
184501	-0.458	-0.558118	-0.566148	-0.836395
184601	-0.499163	-0.827305	-0.488743	-0.660925
184701	-0.471821	-0.750763	-0.337999	-0.35242
184801	-0.144247	-0.0677929	-0.297285	-0.195018
184901	-0.116765	0.441881	-0.0928167	0.164268
185001	-0.254429	0.228888	0.0463284	0.389055
185101	0.523179	0.969129	0.123832	0.431593
185201	0.223905	0.373169	0.239945	0.462459
185301	0.24327	0.1449	0.320538	0.532559
185401	0.463799	0.596209	0.175274	0.366308
185501	0.148536	0.579385	0.11157	0.319249
185601	-0.20314	0.137876	0.154735	0.441548
185701	-0.0946155	0.137876	0.145269	0.459253
185801	0.459095	0.756392	0.194544	0.398331
185901	0.416469	0.684738	0.223401	0.485992
186001	0.394913	0.274772	0.283575	0.52894
186101	-0.0588546	0.576183	0.264465	0.466038
186201	0.206251	0.352614	0.239695	0.410342
186301	0.363548	0.441882	0.208149	0.465689
186401	0.292618	0.406258	0.289442	0.491435
186501	0.237183	0.551507	0.255207	0.431884
186601	0.347607	0.704916	0.19895	0.381576
186701	0.0350776	0.0548582	0.22274	0.348519
186801	0.0822625	0.190343	0.17449	0.329523
186901	0.41157	0.240969	0.0282816	0.25181
187001	-0.00406837	0.456529	-0.0905906	0.273384
187101	-0.383434	0.316351	-0.130785	0.337115
187201	-0.559283	0.162728	-0.103031	0.377297
187301	-0.118711	0.508996	-0.0504417	0.403246
187401	0.550341	0.441882	0.0952727	0.488264
187501	0.258879	0.586272	0.239969	0.54072
187601	0.345139	0.741442	0.225928	0.412059
187701	0.164199	0.425008	-0.0168638	0.261291
187801	-0.188915	-0.13431	-0.172368	0.0561415
187901	-0.66362	-0.311958	-0.346463	-0.210724
188001	-0.518641	-0.439474	-0.45263	-0.328493
188101	-0.525337	-0.592884	-0.643697	-0.366041
188201	-0.366639	-0.163839	-0.668483	-0.415273
188301	-1.14425	-0.322051	-0.772445	-0.509729
188401	-0.787552	-0.558118	-0.816923	-0.547255
188501	-1.03845	-0.911755	-0.814162	-0.626111
188601	-0.747729	-0.780511	-0.756261	-0.713384
188701	-0.352833	-0.558118	-0.806606	-0.74805
188801	-0.854739	-0.758417	-0.700279	-0.711308
188901	-1.03928	-0.73145	-0.617236	-0.616276
189001	-0.506816	-0.728043	-0.551839	-0.567491
189101	-0.332513	-0.305353	-0.512208	-0.606287
189201	-0.0258512	-0.314193	-0.464994	-0.636006
189301	-0.65658	-0.952397	-0.386984	-0.594716
189401	-0.803209	-0.880046	-0.432338	-0.609476
189501	-0.116765	-0.521593	-0.563083	-0.641448
189601	-0.559284	-0.379148	-0.519565	-0.532819
189701	-0.679578	-0.474054	-0.517045	-0.452833
189801	-0.438989	-0.409255	-0.629607	-0.490539
189901	-0.790609	-0.480115	-0.655159	-0.653276
190001	-0.679578	-0.710122	-0.683706	-0.756681
190101	-0.687039	-1.19283	-0.763426	-0.848319
190201	-0.822318	-0.991078	-0.717161	-0.913152
190301	-0.837584	-0.867446	-0.725195	-0.853873
190401	-0.559284	-0.804279	-0.893814	-0.94516
190501	-0.719748	-0.413728	-1.02335	-1.3355
190601	-1.53014	-1.64927	-1.26248	-1.39353
190701	-1.47002	-2.94278	-1.42018	-1.37079
190801	-2.03321	-1.15758	-1.54297	-1.53975
190901	-1.34778	-0.690568	-1.48641	-1.42873
191001	-1.33372	-1.25856	-1.44117	-0.883592
191101	-1.24734	-1.09417	-1.13869	-0.694672
191201	-1.24378	-0.217081	-0.986937	-0.712661
191301	-0.520809	-0.212983	-0.787571	-0.62518
191401	-0.589031	-0.780511	-0.699955	-0.524603
191501	-0.336892	-0.821153	-0.630816	-0.573351
191601	-0.809262	-0.591286	-0.67704	-0.624885
191701	-0.898086	-0.460821	-0.584963	-0.599866
191801	-0.751928	-0.470655	-0.65832	-0.644345
191901	-0.128649	-0.655416	-0.574339	-0.588126
192001	-0.703674	-1.04355	-0.4948	-0.715699
192101	-0.389358	-0.310191	-0.553356	-0.76207
192201	-0.50039	-1.09869	-0.794001	-0.796628
192301	-1.04471	-0.702509	-0.744256	-0.773089
192401	-1.33187	-0.828207	-0.778241	-0.761703
192501	-0.454947	-0.92585	-0.736182	-0.632207
192601	-0.559283	-0.253263	-0.659004	-0.596987
192701	-0.290097	-0.451203	-0.606525	-0.525115
192801	-0.658819	-0.526409	-0.62105	-0.398962
192901	-1.06948	-0.468851	-0.576572	-0.319845
193001	-0.527575	-0.295084	-0.554707	-0.175665
193101	-0.336892	0.142321	-0.5348	-0.105886
193201	-0.180772	0.2697	-0.37243	0.00850048
193301	-0.559284	-0.177515	-0.311651	0.0389009
193401	-0.257628	0.10308	-0.244531	0.0158055
193501	-0.223681	-0.143082	-0.233352	-0.0301779
193601	-0.00128794	0.026844	-0.134161	0.0410944
193701	-0.124881	0.039783	-0.114782	-0.0215607
193801	-0.0633264	0.178847	-0.157331	0.0389522
193901	-0.160735	-0.210196	-0.281211	0.0657233
194001	-0.436427	0.159482	-0.356774	-0.0425403
194101	-0.620684	0.1607	-0.351253	-0.0852208
194201	-0.5027	-0.501535	-0.405107	-0.0203202
194301	-0.0357213	-0.0345559	-0.518182	-0.224172
194401	-0.43	0.114307	-0.500072	-0.405624
194501	-1.0018	-0.859775	-0.49077	-0.510838
194601	-0.530138	-0.746564	-0.651143	-0.677416
194701	-0.45619	-1.0276	-0.677	-0.843125
194801	-0.837584	-0.867446	-0.628358	-0.782794
194901	-0.559284	-0.714238	-0.553309	-0.745105
195001	-0.758593	-0.558119	-0.476842	-0.606729
195101	-0.154893	-0.558118	-0.304189	-0.502973
195201	-0.0738564	-0.335726	-0.379892	-0.471749
195301	0.0256791	-0.348665	-0.436028	-0.471749
195401	-0.937795	-0.558118	-0.475189	-0.498609
195501	-1.03928	-0.558118	-0.487375	-0.447089
195601	-0.350697	-0.692419	-0.53579	-0.369651
195701	-0.134786	-0.078125	-0.368201	-0.247889
195801	-0.216396	0.0385261	-0.205319	-0.274138
195901	-0.0998521	0.0506906	-0.24154	-0.330285
196001	-0.224864	-0.689362	-0.340182	-0.388595
196101	-0.531803	-0.973155	-0.402685	-0.592985
196201	-0.627996	-0.369673	-0.52082	-0.777568
196301	-0.52891	-0.983424	-0.587704	-0.874654
196401	-0.690527	-0.872227	-0.622973	-0.749603
196501	-0.559283	-1.17479	-0.547898	-0.636877
196601	-0.708147	-0.3479	-0.504387	-0.576922
196701	-0.252622	0.193954	-0.484344	-0.514101
196801	-0.311356	-0.68365	-0.56101	-0.480258
196901	-0.590311	-0.558118	-0.517159	-0.47577
197001	-0.942612	-1.00558	-0.593291	-0.626184
197101	-0.488894	-0.325458	-0.695484	-0.5566
197201	-0.633284	-0.558119	-0.694386	-0.588693
197301	-0.822319	-0.335726	-0.61287	-0.564812
197401	-0.584819	-0.718583	-0.523255	-0.588849
197501	-0.535036	-0.886172	-0.427576	-0.507971
197601	-0.0408163	-0.445644	-0.422601	-0.600081
197701	-0.154893	-0.153728	-0.387094	-0.537587
197801	-0.797443	-0.796277	-0.427611	-0.434288
197901	-0.40728	-0.406116	-0.500904	-0.47669
198001	-0.737621	-0.369673	-0.695845	-0.623429
198101	-0.40728	-0.657654	-0.671942	-0.663912
198201	-1.1296	-0.887426	-0.816216	-0.817647
198301	-0.677928	-0.998691	-0.946563	-0.99095
198401	-1.12865	-1.17479	-1.06885	-1.04544
198501	-1.38936	-1.23619	-1.06024	-0.95154
198601	-1.01872	-0.930087	-1.04905	-0.875972
198701	-1.08653	-0.417941	-0.976472	-0.801423
198801	-0.622019	-0.620854	-0.851163	-0.643884
198901	-0.765734	-0.802044	-0.840475	-0.657994
199001	-0.762817	-0.448493	-0.818034	-0.747654
199101	-0.965276	-1.00064	-0.826869	-0.763985
199201	-0.974321	-0.86624	-0.712223	-0.660073
199301	-0.666199	-0.702509	-0.616681	-0.616273
199401	-0.192501	-0.282484	-0.535483	-0.474072
199501	-0.285109	-0.229496	-0.58809	-0.650976
[truncated: 2,502 more rows]
