# Supplementary material for: Environmental change drives accelerated adaptation through stimulated copy number variation
Source: PLoS Biol. 2017 Jun 27;15(6):e2001333. doi: 10.1371/journal.pbio.2001333 (PMC5486974; doi:10.1371/journal.pbio.2001333)
Supplement: S6 Data — (XLSX) [file pbio.2001333.s018.xlsx]

## Sheet: Description
		This workbook contains the raw data for the allele copy numbers and CuSO4 adaptation assay obtained from the Mother Enrichment experiments (Fig 3B, 3C, 3D, and 4B).
		Allele copy numbers were established based on their position by PFGE and the known size of a single repeat and its flanking regions in the restriction digest fragment.

## Sheet: 3B
CUP1 allele copy numbers
-	+	1mM CuSO4
13	13
13	13
13	13
13	13
14	15
14	11
14	9
14	14
13	13
13	13
13	13
13	11
14	10
14	14
14	14
14	14
13	9
13	13
13	13
13	13
14	15
14	17
14	14
14	14
13	12
13	13
13	13
13	13
14	14
14	14
14	14
14	14
13	13
13	12
13	11
13	13
14	10
14	9
14	8
14	14
13	9
13	13
13	13
13	13
14	10
14	14
14	14
14	14
13	13
13	10
13	13
13	13
14	14
14	6
14	14
14	14
13	13
13	11
13	13
13	13
14	14
14	14
14	14
14	14
13	13
13	8
13	13
13	13
14	14
14	14
14	14
14	14
13	13
13	13
13	13
13	13
14	14
14	14
14	14
14	14
13	13
13	12
13	13
13	13
14	14
14	11
14	14
14	14
13	13
13	12
13	13
13	13
14	14
14	16
14	17
14	14
13	13
13	12
13	10
13	9
14	17
14	14
14	14
14	14
13	13
13	12
13	8
13	13
14	14
14	14
14	14
14	14
11
13
13
13
14
14
14
14
7
8
10
10
14
14
14
14
13
13
13
13
14
14
14
14
13
13
13
13
14
14
14
14
13
13
13
13
14
14
14
14
13
13
13
13
14
14
14
14
13
13
13
13
14
14
14
14
13
13
13
13
14
14
14
14
13
13
13
13
14
14
14
14
13
13
13
13
14
14
14
14
13
13
13
13
14
14
14
14
13
13
13
13
14
14
14
14
13
13
13
13
14
14
14
14
13
13
13
13
14
14
14
14
13
13
13
13
14
14
14
14
13
13
13
13
14
14
14
14
13
13
13
13
14
14
14
14
12
13
13
13
14
14
14
15

## Sheet: 3C
		OD660
Replicate set	Cu Concentration (mM)	WT	+3	-7
1	1.5	2.1706	2.309	2.4683
	1.7	2.0418	2.331	1.2931
	1.9	0.157	1.7858	0.1319
	2.1	0.1195	0.4169	0.1177
	2.3	0.1142	0.1953	0.1138
	2.5	0.1165	0.1337	0.1245
	2.75	0.109	0.1089	0.1138
	3	0.1096	0.1037	0.1149
2	1.5	2.2021	2.3109	2.3467
	1.7	2.1729	2.2328	1.7716
	1.9	0.2131	1.2863	0.1167
	2.1	0.1736	0.1278	0.0833
	2.3	0.1398	0.1164	0.1179
	2.5	0.1156	0.1179	0.1115
	2.75	0.1103	0.1125	0.0969
	3	0.1021	0.1118	0.1115
3	1.5	2.2689	2.3529	2.3131
	1.7	1.9881	2.3531	1.8183
	1.9	1.6142	2.1603	0.2047
	2.1	0.43	1.3913	0.1135
	2.3	0.1207	0.1416	0.1052
	2.5	0.1143	0.1148	0.1006
	2.75	0.1066	0.1111	0.1084
	3	0.109	0.1127	0.0983
4	1.5	2.2978	2.4579	2.2512
	1.7	2.2094	2.2667	1.034
	1.9	1.3348	1.8909	0.1079
	2.1	0.1297	0.6219	0.1029
	2.3	0.1116	0.1251	0.1078
	2.5	0.1045	0.105	0.1004
	2.75	0.1099	0.1088	0.0973
	3	0.1079	0.109	0.1023
5	1.5	2.2259	2.2486	2.3401
	1.7	2.0165	2.1765	1.9011
	1.9	0.5526	1.9029	0.1242
	2.1	0.15	1.1358	0.1228
	2.3	0.1121	0.1271	0.1116
	2.5	0.1124	0.1139	0.1115
	2.75	0.1258	0.1401	0.1127
	3	0.112	0.1149	0.1113
6	1.5	2.2345	2.4445	1.6613
	1.7	2.1805	2.2469	0.6978
	1.9	1.5126	1.9254	0.1098
	2.1	0.8017	1.2242	0.1888
	2.3	0.1244	0.1253	0.1096
	2.5	0.1136	0.1165	0.0949
	2.75	0.111	0.1212	0.1173
	3	0.1	0.0845	0.0825

## Sheet: 3D
PGAL1-HA alleles		PCUP1-CUP1 alleles
Glucose	Galactose	Glucose	Galactose
15	16	13	11
15	15	13	13
15	15	13	13
15	15	13	13
15	15	13	13
15	14	13	13
15	14	13	13
15	13	13	13
15	12	13	13
15	11	13	13
15	11	13	13
15	11	13	13
15	11	13	13
15	11	13	13
15	10	13	13
15	10	13	13
15	9	13	13
15	8	13	13
15	8	13	13
15	7	13	13
15	7	13	13
15	6	13	13
15	6	13	13
15	5	13	13
15	4	13	13
15	3	13	13
15	2	13	13
15	1	13	13
15		13
15		13
15		13
15		13
15		13
15		13
15		13
15		13
15		13
15		13
15		13
15		13
15		13
15		13
15		13
15		13
15		13
15		13
15		13
15		13
15		13
15		13
15		13
15		13
11		13
14		13
16		13
16		13

## Sheet: 4B
CUP1 allele copy numbers
-	+	1mM CuSO4
13	14
13	14
13	14
13	14
14	13
14	13
14	13
16	13
13	14
13	14
13	14
13	14
14	13
14	13
14	13
14	13
13	14
13	14
13	14
13	14
14	13
14	13
14	13
14	13
13	14
13	14
13	14
13	14
14	13
14	13
14	13
14	13
14	14
14	14
14	14
14	14
13	13
13	13
13	13
8	13
14	14
14	14
14	14
14	14
13	13
13	13
13	13
13	13
14	14
14	14
14	14
14	14
13	13
13	13
13	13
12	13
14	14
14	14
14	14
14	14
13	13
13	13
13	13
13	13
14	15
14	14
14	14
14	14
13	13
13	13
13	13
13	9
14	14
14	14
14	14
14	14
13	13
13	13
13	13
13	9
14	14
14	14
14	14
14	19
13	13
13	13
13	13
13	13
14	14
14	14
14	14
14	14
13	13
13	13
13	13
13	10
