# Supplementary material for: Environmental change drives accelerated adaptation through stimulated copy number variation
Source: PLoS Biol. 2017 Jun 27;15(6):e2001333. doi: 10.1371/journal.pbio.2001333 (PMC5486974; doi:10.1371/journal.pbio.2001333)
Supplement: S7 Data — (XLSX) [file pbio.2001333.s019.xlsx]

## Sheet: Description
			This workbook contains the raw OD660nm data for the CuSO4 adaptation curves in Fig. 7A & 7B, and the raw data colony counts for the nicotinamide competition in Fig. 7D

## Sheet: 7A
	3xCUP1						3xCUP1 +0.3mM CuSO4						3xCUP1 rtt109Δ						3xCUP1 rtt109Δ +0.3mM CuSO4
	Replicate Set						Replicate Set						Replicate Set						Replicate Set
Cu Concentration (mM)	1	2	3	4	5	6	1	2	3	4	5	6	1	2	3	4	5	6	1	2	3	4	5	6
0	2.787	2.005	2.252	2.462	2.896	2.458	2.813	2.714	2.685	2.835	2.841	2.792	2.793	2.443	2.86	2.612	2.652	2.355	2.406	2.804	2.836	2.671	2.641	2.701
0.3	2.835	2.353	2.162	1.361	2.653	1.195	2.65	2.825	2.687	2.79	2.705	2.619	2.349	2.271	2.415	1.999	2.224	2.247	2.388	2.629	2.626	2.495	2.45	3.474
0.5	2.634	0.476	0.273	1.924	2.495	0.116	2.783	2.631	2.734	2.833	2.695	2.636	1.656	1.107	1.234	1.313	1.405	0.643	2.752	2.674	2.535	2.578	2.214	2.503
0.75	2.86	0.328	0.117	0.89	0.165	0.111	2.432	2.689	2.507	2.714	2.669	2.524	1.432	0.292	0.348	0.143	0.12	0.119	2.689	2.287	2.489	1.481	1.655	2.312
1	0.133	0.117	0.115	0.118	0.122	0.117	2.698	2.717	2.031	2.814	2.616	2.527	0.116	0.116	0.12	0.115	0.117	0.109	0.173	0.147	0.135	0.192	1.009	1.732
1.25	0.123	0.117	0.116	0.143	0.124	0.107	2.644	2.651	1.593	2.694	2.586	2.672	0.122	0.133	0.13	0.112	0.128	0.127	0.121	0.127	0.135	0.117	0.126	0.142
1.5	0.13	0.118	0.119	0.127	0.121	0.112	2.657	2.438	0.135	2.633	2.439	2.055	0.128	0.129	0.124	0.113	0.12	0.127	0.122	0.119	0.105	0.119	0.115	0.115
2	0.121	0.126	0.124	0.128	0.127	0.112	0.775	0.158	0.126	0.504	0.153	0.113	0.129	0.142	0.13	0.124	0.124	0.127	0.124	0.136	0.127	0.114	0.125	0.124

## Sheet: 7B
	3xCUP1												3xCUP1 +0.3mM CuSO4												3xCUP1 + 5mM Nicotinamide												3xCUP1 +5mM Nicotinamide +0.3mM CuSO4
	Replicate Set												Replicate Set												Replicate Set												Replicate Set
Cu Concentration (mM)	1	2	3	4	5	6	7	8	9	10	11	12	1	2	3	4	5	6	7	8	9	10	11	12	1	2	3	4	5	6	7	8	9	10	11	12	1	2	3	4	5	6	7	8	9	10	11	12
0	2.6252	2.6238	2.5988	2.8637	2.7405	2.75	2.8543	3.0514	2.9653	2.9978	3.5276	3.4956	2.7077	2.6251	3.0485	2.7721	1.7908	2.9049	3.1136	2.7623	2.7895	2.7125	2.7047	2.796	2.8491	2.815	2.435	2.9272	2.784	3.4237	2.9484	2.8113	2.9526	3.1003	2.8493	3.2149	2.7926	2.6535	2.8792	2.9613	3.4642	2.8342	3.0243	2.8106	2.5781	2.6925	2.5715	2.8215
0.3	1.6864	1.4374	2.1353	0.7018	0.9208	1.5407	1.8316	2.2046	1.4957	0.7035	1.6241	1.1521	2.8639	2.6895	2.5259	2.9116	2.1402	3.1139	2.9196	2.8933	2.9393	2.7304	2.7395	2.8877	2.7222	2.6018	2.4689	1.3779	2.664	2.5345	2.775	2.5193	2.4888	2.6992	2.656	2.5762	2.8827	2.651	2.9518	2.9943	3.6206	3.0249	2.9094	2.85	2.8644	2.5948	2.5123	2.7704
0.5	0.5256	1.3493	0.1608	0.1184	0.1243	0.1355	1.1662	0.9851	0.4917	1.9053	0.6566	0.6374	3.0613	3.0177	2.9619	2.8799	3.1456	2.8086	2.7528	2.8459	2.7252	2.817	2.7022	2.6124	1.1892	1.4128	2.5711	0.1064	0.6338	2.758	2.2542	2.4611	2.1759	2.6432	2.622	2.2973	2.9644	2.9369	3.0171	2.7693	2.9683	2.2425	3.036	2.8041	2.7388	2.7975	2.7846	2.792
0.75	0.1741	0.1393	0.2328	0.1095	0.111	0.1145	0.3527	0.2963	0.1465	0.1581	0.5033	0.1374	3.1576	2.9198	3.0528	3.0069	2.8344	3.127	2.592	2.6816	2.5806	2.873	2.6073	2.512	0.9291	0.7626	0.9288	0.0992	0.6245	0.653	2.1338	1.2884	2.8325	1.5087	2.6982	2.6026	2.9521	2.852	2.9558	2.927	3.3224	2.286	2.8065	2.9033	2.8902	2.7402	2.714	2.7297
1	0.1123	0.0974	0.1053	0.0997	0.117	0.104	0.1273	0.1423	0.1166	0.1227	0.1471	0.1369	2.4109	3.0477	2.9929	2.4592	2.6585	2.3601	2.4316	2.7525	2.6622	2.3857	2.5658	2.4731	0.094	0.0977	2.1919	0.0973	0.107	0.1034	0.2285	2.5773	2.7228	0.1046	0.1283	2.1241	2.7553	2.7397	3.0335	2.9568	3.3348	2.7793	2.6732	2.7261	2.8077	2.6805	2.689	2.864
1.25	0.106	0.1245	0.1021	0.1052	0.163	0.1089	0.1252	0.1554	0.1247	0.1126	0.457	0.1132	2.2958	2.5747	3.5439	2.718	1.9168	0.1411	2.7368	2.8739	2.5851	2.7275	2.5999	2.4687	0.0992	2.2348	1.8767	0.1043	0.1052	0.0955	0.1057	1.6595	0.1248	0.1053	0.1388	0.1229	2.9514	2.7838	2.9761	2.6631	3.8976	2.6774	2.7642	2.7665	2.8245	2.9213	2.5813	2.9109
1.5	0.1086	0.1399	0.1013	0.1058	0.1047	0.0999	0.1216	0.1243	0.1131	0.1056	0.123	0.1109	2.3937	2.6554	3.1234	0.1343	1.0108	0.0947	2.7104	2.5572	2.1965	2.5882	2.4502	1.3424	2.667	1.0604	0.099	0.1144	0.1087	0.1004	0.1196	0.1048	0.1224	0.1011	0.1101	0.1196	2.9656	2.9805	2.7648	0.2212	2.462	0.2047	2.7594	2.7901	2.6829	2.4031	2.6825	2.9519
2	0.103	0.1048	0.0961	0.1051	0.1115	0.1151	0.1168	0.1107	0.1149	0.1051	0.118	0.1195	1.986	0.1499	1.7844	0.1076	0.1271	0.1103	2.3419	2.4003	0.183	0.3303	0.1797	0.2983	0.1044	0.1001	0.1097	0.0997	0.124	0.0963	0.1972	0.1021	0.1239	0.104	0.1117	0.1198	2.5228	2.7746	1.5185	0.0971	0.2044	0.1052	0.8456	2.4573	2.4168	0.963	0.9629	1.4462

## Sheet: 7D
	Mixture	Colony Counts
		Untreated	5mM Nicotinamide
Initial Composition	1	248	98		1) The percentage composition of +5mM Nicotinamide treated cells in each mixture was calculated.
	2	293	98
	3	444	182		2) The change in percentage +5mM Nicotinamide treated cells is the final-initial percentage mixture compositions. Do this for -&+CuSO4 conditions.
	4	118	96
	5	130	199
	6	243	349
Final Composition -CuSO4	1	469	163
	2	247	108
	3	186	140
	4	221	213
	5	153	99
	6	85	99
Final Composition +0.3mM CuSO4	1	10	65
	2	60	83
	3	48	71
	4	13	107
	5	8	276
	6	8	182
