# Supplementary material for: Environmental change drives accelerated adaptation through stimulated copy number variation
Source: PLoS Biol. 2017 Jun 27;15(6):e2001333. doi: 10.1371/journal.pbio.2001333 (PMC5486974; doi:10.1371/journal.pbio.2001333)
Supplement: S8 Data — (XLSX) [file pbio.2001333.s020.xlsx]

## Sheet: Description
			This workbook contains the raw growth curve data used to make the plots in S6A and S7C Fig.
			The data shown here was smoothed using a 9-point moving average, for the presented S6A & S7C Fig.
			Calculated the maximum first derivative of the same smoothed S7C Fig data, to give the maximum growth rate per conditon in Fig 7C.
			S7D Fig shows the maximum first derivative of the +CuSO4 +Nicotinamide condition, shown in Fig. 7C, further subdivided by pre-culture

## Sheet: S6A
Time (hr)	no CuSO4																300μM CuSO4
0.75	0.1803	0.169414	0.175771	0.175429	0.177857	0.1672	0.1687	0.162886	0.1568	0.153057	0.149829	0.173186	0.1534	0.164586	0.165143	0.1704	0.198157	0.200157	0.1948	0.207029	0.201114	0.191	0.181957	0.191029	0.186086	0.173571	0.187057	0.189243	0.190357	0.174457	0.180257	0.194557
1	0.183657	0.173143	0.180014	0.178343	0.182129	0.1694	0.1688	0.163871	0.156143	0.152814	0.1491	0.173529	0.152	0.164971	0.166229	0.171843	0.201486	0.204271	0.197414	0.212414	0.205457	0.1924	0.181629	0.191271	0.1861	0.173386	0.188471	0.1914	0.192729	0.174129	0.180814	0.200571
1.25	0.186414	0.178	0.183371	0.179571	0.184686	0.170414	0.168043	0.162429	0.154486	0.152043	0.149886	0.172586	0.149729	0.164643	0.166171	0.171514	0.204514	0.2069	0.1985	0.216871	0.222429	0.214443	0.182043	0.192057	0.185686	0.172643	0.188243	0.191457	0.195743	0.190971	0.178757	0.200743
1.5	0.189071	0.182014	0.187186	0.181371	0.1872	0.170971	0.167686	0.1619	0.155343	0.1533	0.1509	0.172586	0.148129	0.164529	0.165929	0.1713	0.207514	0.2105	0.200843	0.219971	0.225843	0.216243	0.182914	0.192014	0.185314	0.173	0.187629	0.192714	0.197329	0.191386	0.178529	0.200814
1.75	0.189786	0.184314	0.188414	0.181571	0.187814	0.1701	0.165957	0.162143	0.155529	0.153971	0.151014	0.171657	0.148129	0.163671	0.165186	0.170529	0.2087	0.212257	0.2022	0.222314	0.226886	0.217	0.183771	0.2042	0.185114	0.1732	0.186471	0.192557	0.197743	0.191414	0.200629	0.220571
2	0.190371	0.185286	0.188643	0.181914	0.188071	0.169557	0.1645	0.162586	0.156271	0.154471	0.151471	0.1713	0.148586	0.163214	0.165014	0.170071	0.210257	0.213614	0.202914	0.223914	0.227714	0.218057	0.184657	0.204686	0.207414	0.1741	0.185429	0.192943	0.198357	0.1915	0.200743	0.220329
2.25	0.190486	0.186043	0.189071	0.182214	0.188214	0.169529	0.163443	0.163657	0.1573	0.1549	0.1523	0.171714	0.1498	0.163943	0.164857	0.170614	0.211271	0.214043	0.203386	0.225243	0.2277	0.219029	0.185857	0.205314	0.207829	0.174557	0.184129	0.193643	0.199286	0.192571	0.2015	0.220057
2.5	0.190271	0.186629	0.189429	0.1819	0.188071	0.168686	0.162857	0.164086	0.1583	0.155057	0.153329	0.171557	0.150757	0.164043	0.164829	0.170343	0.211829	0.214714	0.203386	0.225029	0.227271	0.218886	0.186529	0.205686	0.208414	0.174786	0.182886	0.192986	0.199143	0.193043	0.201914	0.219471
2.75	0.189814	0.186286	0.188857	0.181043	0.1871	0.167914	0.1624	0.163929	0.158414	0.154786	0.153386	0.170971	0.150743	0.163086	0.164029	0.169429	0.211514	0.214629	0.202957	0.224286	0.226686	0.218757	0.186257	0.204786	0.208129	0.174686	0.181343	0.192143	0.198543	0.192814	0.201129	0.214014
3	0.1893	0.186057	0.1884	0.1811	0.186729	0.167014	0.161614	0.164014	0.158529	0.154857	0.1535	0.170557	0.150671	0.1623	0.163414	0.168957	0.211886	0.214571	0.202829	0.224086	0.212314	0.197371	0.186214	0.2049	0.208271	0.175443	0.180586	0.218343	0.196386	0.174671	0.201686	0.213086
3.25	0.189029	0.1857	0.186586	0.179857	0.185157	0.165443	0.159557	0.162743	0.158029	0.153629	0.152243	0.167914	0.1494	0.160514	0.1622	0.167157	0.2106	0.213086	0.2023	0.222557	0.210686	0.195857	0.184757	0.204729	0.208057	0.174614	0.179286	0.2164	0.194314	0.1737	0.200686	0.211143
3.5	0.188871	0.185414	0.186729	0.180486	0.185071	0.164914	0.159486	0.162357	0.158457	0.153971	0.152357	0.167386	0.149243	0.160257	0.161943	0.1667	0.2114	0.212643	0.202357	0.222371	0.210471	0.195586	0.183871	0.192857	0.2084	0.174629	0.178586	0.215829	0.1929	0.173829	0.1785	0.189457
3.75	0.188857	0.1858	0.186743	0.180057	0.184686	0.164686	0.159143	0.161857	0.158343	0.153971	0.152286	0.1669	0.148986	0.160014	0.161714	0.165886	0.211386	0.212114	0.202371	0.221486	0.210229	0.195671	0.207014	0.206043	0.186257	0.174057	0.178186	0.214371	0.191257	0.173971	0.201357	0.208171
4	0.188529	0.185614	0.186443	0.179857	0.184714	0.163971	0.158186	0.160586	0.157371	0.1539	0.151857	0.1655	0.147529	0.158571	0.160757	0.164629	0.210971	0.211829	0.202057	0.221086	0.2097	0.195514	0.206114	0.204943	0.186229	0.173486	0.177714	0.214686	0.189171	0.173186	0.200043	0.206443
4.25	0.188543	0.186043	0.186614	0.180143	0.185186	0.164514	0.158557	0.160657	0.157757	0.154514	0.151886	0.166043	0.147529	0.1586	0.1603	0.164271	0.212414	0.212743	0.202686	0.222114	0.210357	0.196886	0.206886	0.2051	0.186471	0.173457	0.1775	0.214243	0.188029	0.173429	0.200357	0.206129
4.5	0.1886	0.186843	0.187843	0.181414	0.186729	0.165586	0.1593	0.1616	0.158671	0.155857	0.152486	0.167229	0.1489	0.159743	0.160486	0.165171	0.213557	0.2137	0.203614	0.223014	0.211243	0.197843	0.207843	0.206171	0.187414	0.174357	0.178443	0.214871	0.188614	0.174371	0.202014	0.206829
4.75	0.1892	0.187143	0.188557	0.181229	0.186871	0.165786	0.159171	0.161029	0.158943	0.156186	0.152286	0.1672	0.148743	0.159471	0.159814	0.1649	0.232314	0.214343	0.204686	0.222986	0.2139	0.199157	0.207643	0.205629	0.209443	0.174286	0.177843	0.188014	0.186543	0.174257	0.201657	0.206114
5	0.189957	0.187529	0.1892	0.181029	0.186743	0.165757	0.1596	0.161029	0.158229	0.156586	0.152543	0.1673	0.149157	0.159614	0.159743	0.164986	0.233	0.215014	0.205129	0.223186	0.214414	0.1996	0.208086	0.205457	0.210371	0.174514	0.177743	0.1876	0.185943	0.174414	0.202071	0.205957
5.25	0.190043	0.188386	0.189814	0.181557	0.1876	0.166714	0.160443	0.162143	0.158857	0.1576	0.153214	0.168729	0.150243	0.160314	0.160071	0.165671	0.233843	0.217229	0.205929	0.225143	0.216086	0.201886	0.209714	0.205643	0.211171	0.174629	0.178771	0.1884	0.208671	0.191471	0.202971	0.206929
5.5	0.1898	0.1885	0.1906	0.183029	0.188371	0.167543	0.161257	0.163471	0.159971	0.158971	0.154143	0.170257	0.151686	0.1614	0.160557	0.165871	0.2356	0.219286	0.206857	0.226643	0.216829	0.202457	0.187729	0.192743	0.212886	0.176643	0.179814	0.189557	0.210214	0.192543	0.181243	0.188229
5.75	0.190171	0.188729	0.191257	0.183071	0.188429	0.167486	0.161314	0.163929	0.160486	0.158971	0.154	0.170443	0.152071	0.161514	0.160557	0.165986	0.237014	0.220657	0.207571	0.227043	0.218143	0.202471	0.188471	0.192943	0.2135	0.177743	0.180157	0.188443	0.210343	0.192743	0.182457	0.188786
6	0.190829	0.188829	0.191786	0.1836	0.1889	0.167271	0.1613	0.1638	0.159871	0.158914	0.153514	0.170086	0.152086	0.161286	0.160186	0.1659	0.236786	0.2208	0.207543	0.2276	0.2181	0.202329	0.1884	0.192457	0.213743	0.177957	0.180129	0.188486	0.210157	0.192814	0.183071	0.188686
6.25	0.191929	0.189014	0.191957	0.183657	0.189114	0.166829	0.1617	0.163443	0.1597	0.158986	0.153286	0.169514	0.151443	0.161014	0.160329	0.165171	0.237643	0.221971	0.207743	0.228414	0.218829	0.202786	0.188714	0.192829	0.214314	0.178414	0.180614	0.188557	0.209229	0.193243	0.183443	0.188586
6.5	0.192029	0.189371	0.192514	0.183857	0.189743	0.167114	0.1623	0.164429	0.159843	0.159257	0.153286	0.1694	0.151329	0.161171	0.160571	0.165614	0.219343	0.222057	0.207257	0.228329	0.217143	0.202129	0.189743	0.209857	0.192743	0.177871	0.181057	0.188586	0.209843	0.193643	0.184057	0.205443
6.75	0.192329	0.189629	0.192857	0.184114	0.1907	0.167286	0.162843	0.164243	0.160629	0.160157	0.153543	0.169957	0.151557	0.161571	0.161257	0.166286	0.220614	0.224186	0.208514	0.230443	0.2185	0.203543	0.1905	0.210771	0.192157	0.179286	0.181571	0.189329	0.209314	0.1937	0.1847	0.206071
7	0.192843	0.1899	0.193443	0.183829	0.190829	0.166886	0.162471	0.163229	0.160514	0.159629	0.152929	0.169271	0.150957	0.160871	0.160857	0.165671	0.220786	0.224114	0.209414	0.2304	0.218257	0.203314	0.189886	0.211129	0.192214	0.1793	0.181129	0.1891	0.186771	0.177057	0.1843	0.205129
7.25	0.193143	0.1901	0.193557	0.183043	0.1899	0.166114	0.161786	0.161729	0.159457	0.1591	0.152329	0.167743	0.149886	0.160014	0.160086	0.165271	0.220357	0.223286	0.209457	0.231586	0.218471	0.204	0.1887	0.210843	0.199171	0.1785	0.180386	0.189	0.1854	0.1767	0.1846	0.204143
7.5	0.192986	0.190771	0.193757	0.183071	0.189543	0.165986	0.162143	0.161229	0.159971	0.159543	0.152914	0.167843	0.150343	0.160243	0.160071	0.165614	0.219957	0.222957	0.209929	0.232314	0.218329	0.204857	0.188743	0.211129	0.199529	0.178186	0.180329	0.217729	0.186914	0.176929	0.184771	0.204043
7.75	0.192871	0.191529	0.194	0.183086	0.189614	0.165814	0.161957	0.1613	0.160629	0.1599	0.153586	0.167829	0.150557	0.160871	0.160186	0.165671	0.220429	0.223529	0.210357	0.233029	0.218914	0.205886	0.1893	0.211429	0.200714	0.178871	0.181286	0.218114	0.187871	0.177343	0.185057	0.204386
8	0.192614	0.1919	0.195171	0.183	0.189471	0.1662	0.161371	0.160486	0.1608	0.160071	0.153657	0.167314	0.150329	0.160557	0.159486	0.165371	0.220971	0.223543	0.211129	0.234057	0.219357	0.206514	0.188714	0.211029	0.200843	0.178571	0.1807	0.218257	0.188157	0.177243	0.184957	0.204171
8.25	0.193314	0.1932	0.196629	0.184771	0.191286	0.166971	0.162086	0.1604	0.161743	0.1611	0.1542	0.167914	0.150943	0.161343	0.159686	0.166	0.222643	0.225529	0.212629	0.237443	0.2206	0.209171	0.189	0.195129	0.202357	0.180171	0.182071	0.219743	0.190157	0.178486	0.206857	0.188786
8.5	0.193229	0.194571	0.198771	0.186143	0.191829	0.168	0.161586	0.1605	0.162157	0.161486	0.154114	0.167657	0.1508	0.161171	0.158814	0.1654	0.238529	0.228814	0.2134	0.239286	0.223414	0.217043	0.188857	0.194343	0.2238	0.194243	0.182271	0.220729	0.203286	0.194414	0.212871	0.188857
8.75	0.193914	0.195629	0.200514	0.187029	0.192486	0.168586	0.161514	0.1603	0.162014	0.162429	0.154314	0.167257	0.150686	0.161443	0.158771	0.1652	0.239914	0.230071	0.214214	0.241214	0.224386	0.217486	0.189371	0.1942	0.225143	0.195086	0.182914	0.221614	0.204071	0.194857	0.214314	0.2225
9	0.194471	0.196514	0.202471	0.1879	0.193829	0.169471	0.161843	0.160186	0.162529	0.163114	0.154829	0.167614	0.150729	0.161529	0.1588	0.165371	0.240957	0.232343	0.215929	0.242529	0.225486	0.218	0.190071	0.194786	0.218614	0.205357	0.1841	0.222443	0.205414	0.195186	0.214157	0.223314
9.25	0.195843	0.197714	0.205071	0.189257	0.195871	0.171629	0.162814	0.160871	0.163171	0.164329	0.155114	0.1685	0.151043	0.162314	0.159329	0.165543	0.243	0.235886	0.217986	0.254329	0.228	0.2199	0.190871	0.195457	0.219329	0.205757	0.185229	0.194943	0.205557	0.196114	0.215643	0.224686
9.5	0.196757	0.198657	0.207257	0.190929	0.197671	0.173129	0.163986	0.161757	0.163614	0.165157	0.155043	0.169057	0.151457	0.162629	0.159943	0.166014	0.2443	0.238014	0.219314	0.256557	0.229329	0.220571	0.191457	0.195843	0.220157	0.205729	0.185829	0.195571	0.2065	0.196457	0.217214	0.225457
9.75	0.197471	0.199771	0.208886	0.192657	0.199357	0.173657	0.164757	0.162257	0.164071	0.165943	0.155414	0.1699	0.151314	0.163357	0.160414	0.166614	0.245371	0.241729	0.2204	0.259829	0.230343	0.222443	0.1931	0.196171	0.221829	0.206343	0.187014	0.196643	0.208429	0.197029	0.218629	0.226657
10	0.198271	0.200371	0.210529	0.193114	0.198829	0.173786	0.164371	0.1617	0.163757	0.166629	0.155757	0.169829	0.1512	0.163429	0.160743	0.1664	0.246729	0.243371	0.222943	0.261886	0.232314	0.222986	0.193614	0.196257	0.222814	0.206671	0.1874	0.197571	0.208157	0.196471	0.198686	0.226986
10.25	0.199371	0.201229	0.212471	0.194929	0.200314	0.174529	0.165529	0.162171	0.164343	0.167871	0.156143	0.170571	0.151943	0.164586	0.161243	0.167814	0.2326	0.243429	0.224514	0.2652	0.231971	0.218586	0.195871	0.197443	0.2048	0.193857	0.199971	0.200729	0.199071	0.183043	0.196157	0.229257
10.5	0.200086	0.202043	0.214443	0.196329	0.201271	0.175671	0.166729	0.162357	0.165257	0.169557	0.156857	0.171471	0.152614	0.165614	0.162057	0.1686	0.234014	0.246171	0.2266	0.268443	0.2337	0.220443	0.196757	0.198514	0.206429	0.194629	0.2019	0.202557	0.200986	0.184057	0.197443	0.197486
10.75	0.2013	0.203443	0.216686	0.198786	0.203586	0.176886	0.168386	0.163686	0.1667	0.1711	0.1574	0.172614	0.153843	0.167171	0.163071	0.170371	0.235886	0.249457	0.227771	0.273314	0.235857	0.224071	0.199443	0.199486	0.209171	0.185657	0.204543	0.204886	0.203857	0.1856	0.200686	0.199271
11	0.202757	0.204286	0.216643	0.199743	0.2056	0.177114	0.170357	0.165371	0.168529	0.174386	0.158586	0.174929	0.154786	0.169014	0.165143	0.172943	0.239986	0.255129	0.2312	0.265857	0.238586	0.2268	0.201686	0.202929	0.211514	0.188871	0.209514	0.207129	0.203714	0.186214	0.201214	0.201429
11.25	0.203543	0.205143	0.219029	0.200314	0.2051	0.177814	0.170471	0.1646	0.168729	0.1767	0.159486	0.175186	0.154714	0.1696	0.166629	0.173429	0.241814	0.258257	0.234543	0.269614	0.239871	0.230443	0.203443	0.203929	0.212586	0.189671	0.210957	0.209957	0.205486	0.187186	0.202529	0.202314
11.5	0.204529	0.2059	0.221486	0.201086	0.204914	0.178229	0.171143	0.164457	0.169171	0.178757	0.159971	0.175286	0.155286	0.170214	0.168057	0.174714	0.243371	0.259414	0.237571	0.272429	0.241186	0.233086	0.204529	0.204986	0.214971	0.190129	0.212571	0.2121	0.207143	0.188386	0.204129	0.203229
11.75	0.205257	0.206914	0.223514	0.202357	0.205414	0.178829	0.172029	0.164786	0.169986	0.1809	0.160671	0.176057	0.155629	0.171257	0.169271	0.176171	0.244643	0.262443	0.239643	0.274543	0.241657	0.235757	0.2061	0.205986	0.216586	0.190357	0.214214	0.214543	0.210329	0.190271	0.206371	0.204843
12	0.206557	0.207843	0.225957	0.203486	0.206943	0.179829	0.172971	0.165071	0.171043	0.183557	0.162386	0.176986	0.156243	0.172786	0.171429	0.177686	0.2469	0.264957	0.243143	0.277129	0.243157	0.238814	0.207514	0.207786	0.218486	0.190371	0.2057	0.2158	0.2129	0.192243	0.207657	0.207471
12.25	0.207086	0.208786	0.2279	0.206171	0.208986	0.180929	0.173886	0.1659	0.172557	0.185386	0.163114	0.177757	0.1569	0.173857	0.171843	0.1799	0.250643	0.269857	0.244557	0.282771	0.244071	0.242829	0.210871	0.227029	0.228529	0.191543	0.208186	0.217586	0.216971	0.194043	0.211971	0.226814
12.5	0.207614	0.208971	0.230771	0.206786	0.2091	0.181343	0.173714	0.1649	0.173143	0.1881	0.163414	0.177671	0.156429	0.1744	0.172929	0.180843	0.256329	0.272457	0.247986	0.284957	0.244157	0.245086	0.211729	0.228	0.239186	0.192514	0.209557	0.2202	0.219143	0.195757	0.214357	0.247529
12.75	0.207729	0.209957	0.235743	0.210229	0.209957	0.182386	0.173943	0.163943	0.173671	0.1891	0.1641	0.1766	0.157	0.1755	0.172514	0.181786	0.256471	0.274486	0.2481	0.293314	0.243871	0.248686	0.215929	0.227143	0.243986	0.191686	0.2102	0.2236	0.2265	0.198971	0.220786	0.291157
13	0.209857	0.211157	0.235414	0.211129	0.2147	0.182171	0.176971	0.1658	0.177243	0.1926	0.166014	0.182357	0.159429	0.180086	0.172914	0.186714	0.263586	0.286886	0.2544	0.298486	0.247771	0.2551	0.219857	0.233357	0.248257	0.195543	0.216543	0.225771	0.226043	0.201129	0.222914	0.296257
13.25	0.210486	0.211814	0.239	0.213857	0.215771	0.183343	0.1779	0.165986	0.178457	0.195957	0.166943	0.183143	0.160086	0.181614	0.1741	0.189129	0.266714	0.291229	0.257657	0.304314	0.249057	0.259386	0.223586	0.235286	0.251886	0.197257	0.223129	0.242657	0.230643	0.203829	0.227	0.299457
13.5	0.2112	0.212586	0.243914	0.216357	0.217529	0.1845	0.180171	0.166743	0.179771	0.199171	0.1677	0.183986	0.161471	0.183543	0.175786	0.191843	0.270357	0.2952	0.260729	0.310829	0.249771	0.263529	0.227486	0.237386	0.256371	0.1985	0.227171	0.2477	0.234857	0.2067	0.231257	0.303314
13.75	0.211486	0.213586	0.248743	0.218357	0.217571	0.185271	0.181786	0.167	0.180729	0.202314	0.167757	0.1841	0.161557	0.184986	0.176629	0.194414	0.272857	0.299286	0.264257	0.317	0.249886	0.267271	0.231329	0.238829	0.260929	0.199914	0.2311	0.253229	0.239357	0.209071	0.237586	0.325557
14	0.212329	0.215843	0.254829	0.221814	0.220029	0.186486	0.184786	0.168986	0.182871	0.204986	0.1695	0.185614	0.163657	0.188571	0.176729	0.198043	0.273914	0.305329	0.268314	0.324157	0.252486	0.272657	0.236857	0.221586	0.2626	0.201743	0.236486	0.256629	0.247686	0.213671	0.243343	0.314114
14.25	0.212971	0.216771	0.260914	0.224886	0.220471	0.188286	0.186286	0.169871	0.184271	0.209214	0.171157	0.1871	0.165129	0.191686	0.178457	0.201629	0.274543	0.311829	0.273543	0.333	0.254243	0.278671	0.241871	0.224414	0.258843	0.2332	0.241129	0.2636	0.2541	0.241943	0.268343	0.2998
14.5	0.214286	0.217671	0.268757	0.2281	0.220129	0.189843	0.187814	0.170143	0.186014	0.215557	0.1732	0.188657	0.165471	0.1946	0.1804	0.204929	0.278914	0.315757	0.2839	0.341657	0.277386	0.3097	0.244257	0.226486	0.263143	0.2352	0.250443	0.2706	0.259957	0.245829	0.271986	0.2628
14.75	0.213971	0.218629	0.281343	0.233843	0.218757	0.191871	0.188243	0.169043	0.185771	0.220757	0.1739	0.185043	0.164386	0.194714	0.181686	0.206743	0.279214	0.313129	0.286143	0.350114	0.276486	0.312786	0.247486	0.224029	0.269186	0.234914	0.253014	0.279429	0.271243	0.249829	0.279129	0.265771
15	0.214457	0.222043	0.288529	0.239357	0.223514	0.193657	0.193371	0.172214	0.1899	0.2242	0.177586	0.187714	0.167443	0.199743	0.180343	0.211986	0.282571	0.323457	0.288957	0.360986	0.28	0.320129	0.254843	0.224743	0.281357	0.237671	0.2584	0.268957	0.2829	0.2563	0.3124	0.284114
15.25	0.216386	0.223043	0.293214	0.2411	0.227814	0.1945	0.1973	0.174257	0.192886	0.233743	0.179943	0.195343	0.168114	0.205671	0.1834	0.219829	0.292386	0.339086	0.3	0.3702	0.285529	0.329557	0.261029	0.233686	0.287929	0.243429	0.269186	0.275343	0.285757	0.258771	0.316657	0.292157
15.5	0.217229	0.224714	0.302457	0.246529	0.229643	0.197314	0.200486	0.175786	0.195271	0.242271	0.182829	0.1975	0.169514	0.210314	0.185129	0.225429	0.297971	0.347643	0.3072	0.382071	0.287529	0.339029	0.270329	0.236071	0.296129	0.246	0.2762	0.283414	0.2941	0.263	0.359129	0.306657
15.75	0.218471	0.225857	0.310914	0.251957	0.231343	0.198929	0.205043	0.176757	0.199071	0.251129	0.185171	0.199257	0.170271	0.214771	0.187214	0.231443	0.303329	0.355771	0.312457	0.396971	0.2881	0.348443	0.276186	0.2559	0.304471	0.248857	0.283343	0.2933	0.302171	0.267071	0.370086	0.3437
16	0.219829	0.229314	0.321357	0.260829	0.235714	0.200714	0.211929	0.179314	0.204071	0.258871	0.1888	0.201629	0.172814	0.220057	0.186514	0.238571	0.307929	0.366771	0.316843	0.4151	0.291271	0.359686	0.285757	0.2574	0.318743	0.222314	0.2927	0.301457	0.314414	0.247957	0.366714	0.351657
16.25	0.220929	0.232029	0.334571	0.268543	0.239114	0.2038	0.216357	0.181629	0.207571	0.270286	0.192386	0.204171	0.1749	0.225957	0.189657	0.2464	0.314543	0.376657	0.321829	0.438857	0.272071	0.347214	0.294386	0.261757	0.330029	0.226071	0.301986	0.344771	0.357114	0.254071	0.380357	0.3596
16.5	0.222071	0.235057	0.3456	0.278186	0.243171	0.207314	0.224129	0.1835	0.213357	0.280414	0.1969	0.207371	0.177914	0.233171	0.190386	0.255157	0.319086	0.388657	0.325886	0.461	0.274014	0.359343	0.3047	0.263214	0.345214	0.228371	0.312214	0.352771	0.370929	0.2609	0.400029	0.369157
16.75	0.225157	0.236343	0.352929	0.280457	0.2497	0.208457	0.232457	0.183857	0.219	0.296186	0.198243	0.217386	0.179986	0.243129	0.194443	0.267957	0.332486	0.4097	0.340957	0.479143	0.277429	0.376029	0.312929	0.274457	0.353571	0.234314	0.323486	0.365743	0.372186	0.263214	0.387129	0.369471
17	0.226343	0.239486	0.376614	0.293943	0.250157	0.214086	0.238043	0.184243	0.222971	0.311943	0.204129	0.215314	0.182343	0.250914	0.1972	0.276743	0.333814	0.412186	0.344829	0.500871	0.275914	0.389086	0.323029	0.273186	0.366743	0.2339	0.328671	0.381871	0.391286	0.272614	0.407786	0.377557
17.25	0.228343	0.246857	0.393129	0.304929	0.260571	0.218914	0.2506	0.189257	0.231371	0.318771	0.213443	0.221986	0.189186	0.263171	0.196586	0.286471	0.338214	0.430514	0.354843	0.566171	0.298986	0.4041	0.336186	0.273614	0.388871	0.238343	0.344929	0.431129	0.4402	0.283586	0.388929	0.360614
17.5	0.230571	0.2504	0.419971	0.3168	0.263757	0.224286	0.2571	0.189786	0.2352	0.343571	0.220786	0.227971	0.191314	0.274286	0.205014	0.299914	0.346871	0.4411	0.370357	0.585314	0.301129	0.420043	0.346486	0.2631	0.396657	0.240629	0.353929	0.451614	0.454114	0.292743	0.4039	0.338671
17.75	0.233243	0.2528	0.448871	0.328157	0.2667	0.230329	0.266586	0.191014	0.239771	0.3692	0.2281	0.234729	0.193714	0.287129	0.214329	0.3165	0.356043	0.452257	0.385857	0.603471	0.302686	0.436443	0.356186	0.270429	0.406229	0.243743	0.364271	0.472114	0.4688	0.302514	0.417714	0.349386
18	0.235929	0.256443	0.479071	0.3427	0.271543	0.236343	0.277757	0.1926	0.2464	0.394586	0.235929	0.241714	0.197129	0.3024	0.2216	0.336557	0.365171	0.467929	0.398557	0.617757	0.3054	0.457557	0.3695	0.278557	0.448	0.276429	0.373157	0.459229	0.452971	0.315886	0.436686	0.363443
18.25	0.238229	0.259829	0.512043	0.355614	0.276857	0.242943	0.289271	0.194514	0.252771	0.427029	0.245029	0.249314	0.200729	0.319243	0.232586	0.359957	0.375129	0.482043	0.417271	0.636	0.308629	0.479014	0.3817	0.2896	0.459257	0.281071	0.384229	0.484529	0.471829	0.328071	0.452014	0.3749
18.5	0.242629	0.262514	0.539571	0.370643	0.285443	0.250229	0.304771	0.198014	0.2601	0.4613	0.2549	0.269857	0.205657	0.343043	0.244814	0.393186	0.390329	0.502257	0.4413	0.650871	0.317686	0.497714	0.3947	0.3095	0.470971	0.290657	0.407157	0.505429	0.480471	0.333643	0.461314	0.392429
18.75	0.246414	0.268843	0.580886	0.388614	0.293543	0.260029	0.320714	0.2017	0.270443	0.495286	0.268243	0.279057	0.213086	0.364514	0.254771	0.425143	0.400286	0.520357	0.457514	0.6752	0.322314	0.5226	0.409886	0.316971	0.489771	0.297171	0.422971	0.545129	0.504329	0.344457	0.483886	0.409443
19	0.252086	0.271171	0.632171	0.407486	0.297186	0.269929	0.333771	0.202514	0.278743	0.546	0.28	0.2885	0.217957	0.387871	0.271071	0.4667	0.414443	0.533314	0.472671	0.657057	0.3064	0.548386	0.421529	0.332786	0.498343	0.301714	0.431786	0.535829	0.492871	0.355514	0.507843	0.427486
19.25	0.261157	0.275086	0.653129	0.415614	0.318729	0.277614	0.360414	0.209329	0.2924	0.588814	0.293457	0.324186	0.2309	0.426214	0.280943	0.526171	0.440529	0.572971	0.502343	0.672286	0.321757	0.575443	0.439171	0.3633	0.539414	0.319014	0.464543	0.551957	0.492429	0.358829	0.516114	0.457129
19.5	0.266829	0.283786	0.710371	0.437743	0.330414	0.2925	0.379371	0.214329	0.306843	0.636657	0.312671	0.334686	0.240814	0.4547	0.292543	0.573957	0.452629	0.593143	0.517086	0.699814	0.326943	0.604114	0.458486	0.372914	0.561786	0.324814	0.480329	0.575729	0.515429	0.372743	0.542443	0.478129
19.75	0.273643	0.293629	0.772343	0.460843	0.343529	0.310114	0.400186	0.220443	0.323486	0.688529	0.335029	0.3472	0.254043	0.486043	0.304371	0.625471	0.464914	0.612871	0.531429	0.7283	0.330943	0.6308	0.478729	0.3801	0.559	0.302057	0.500514	0.6394	0.540057	0.383343	0.569657	0.500014
20	0.2826	0.306157	0.845871	0.488429	0.356957	0.330257	0.421343	0.2284	0.3426	0.744243	0.359086	0.364457	0.271014	0.524943	0.315771	0.683671	0.479014	0.635814	0.547871	0.759971	0.336486	0.663957	0.501386	0.389914	0.5844	0.309929	0.5203	0.665857	0.562843	0.396357	0.596343	0.5288
20.25	0.289614	0.321343	0.936486	0.523571	0.367229	0.354429	0.443043	0.235414	0.3603	0.807343	0.390657	0.359843	0.286943	0.555643	0.329557	0.736329	0.482814	0.642971	0.552743	0.798971	0.334043	0.698086	0.525571	0.386029	0.613943	0.310629	0.527871	0.699514	0.603943	0.420029	0.638443	0.551286
20.5	0.299614	0.335729	1.0082	0.552771	0.3877	0.376871	0.473043	0.243814	0.381671	0.876386	0.419986	0.3767	0.306843	0.5964	0.344657	0.804971	0.497871	0.667	0.569443	0.829243	0.339714	0.732543	0.5506	0.396143	0.640914	0.319257	0.548271	0.710157	0.6265	0.438557	0.667943	0.580457
20.75	0.3189	0.368643	1.03131	0.5568	0.4441	0.405443	0.514486	0.262986	0.4221	0.9098	0.460714	0.432429	0.3566	0.659329	0.346186	0.8545	0.511643	0.731786	0.6053	0.837143	0.367486	0.780157	0.582657	0.412643	0.6842	0.344686	0.579514	0.714886	0.643486	0.466357	0.673257	0.615343
21	0.328471	0.389014	1.14926	0.606129	0.453971	0.438571	0.5455	0.271143	0.448329	0.9925	0.501114	0.423771	0.378671	0.696543	0.368514	0.922214	0.511843	0.738414	0.612057	0.884371	0.365243	0.819029	0.611771	0.404543	0.691957	0.342714	0.590714	0.754857	0.696757	0.499543	0.721743	0.6368
21.25	0.343	0.4216	1.22596	0.637457	0.493986	0.477814	0.603171	0.287357	0.491614	1.04687	0.545014	0.448929	0.411171	0.750429	0.375643	0.989829	0.519029	0.770214	0.620714	0.931929	0.377029	0.857657	0.645486	0.408129	0.739771	0.356257	0.620543	0.785186	0.7375	0.518943	0.760386	0.675114
21.5	0.358586	0.443429	1.32289	0.684414	0.523686	0.508471	0.653271	0.3	0.523914	1.14903	0.585514	0.471014	0.442486	0.815257	0.402157	1.09354	0.5342	0.800143	0.6438	0.968243	0.3868	0.901543	0.675971	0.425086	0.768414	0.366957	0.639557	0.778243	0.767443	0.541	0.792857	0.716086
21.75	0.374686	0.479771	1.41396	0.728671	0.567229	0.555157	0.723643	0.319186	0.575671	1.20904	0.639343	0.490914	0.476429	0.873	0.416171	1.1736	0.541371	0.835571	0.651714	1.03857	0.433814	0.9441	0.712314	0.429329	0.817471	0.380186	0.669729	0.810557	0.843129	0.564271	0.837843	0.7538
22	0.392571	0.502329	1.52853	0.790014	0.594514	0.593157	0.779357	0.335014	0.619143	1.32527	0.687357	0.516486	0.513657	0.9501	0.453986	1.29964	0.557629	0.864843	0.674871	1.08009	0.443886	0.991414	0.746586	0.440871	0.847814	0.389514	0.691029	0.848857	0.877557	0.588971	0.8724	0.7935
22.25	0.4117	0.526586	1.63994	0.851	0.629886	0.631014	0.844629	0.352	0.663786	1.45361	0.740714	0.543971	0.554629	1.03289	0.493786	1.4366	0.575314	0.898529	0.699629	1.12413	0.454414	1.04	0.782771	0.459957	0.878414	0.400443	0.7151	0.885257	0.9113	0.612686	0.9053	0.837571
22.5	0.423786	0.537629	1.81269	0.954086	0.631957	0.670757	0.903257	0.360757	0.694029	1.6368	0.791729	0.530114	0.570186	1.10441	0.557314	1.60346	0.594414	0.890314	0.705914	1.18884	0.4422	1.0789	0.8129	0.471029	0.891643	0.393457	0.749314	0.946814	0.956329	0.630071	0.964957	0.875543
22.75	0.447186	0.5698	1.94337	1.03394	0.669157	0.719829	0.975386	0.3819	0.744029	1.7835	0.854243	0.561071	0.618629	1.20386	0.605557	1.75636	0.612171	0.922457	0.726357	1.22666	0.451157	1.12951	0.848843	0.4881	0.925929	0.405643	0.769057	0.981157	0.984571	0.649586	0.998329	0.924943
23	0.4727	0.591457	2.08783	1.1272	0.704671	0.7605	1.03959	0.400229	0.794529	1.97361	0.914429	0.593286	0.669714	1.32099	0.674371	1.94703	0.637671	0.949643	0.764743	1.2526	0.482471	1.18056	0.881571	0.5115	0.937171	0.414557	0.788971	1.01827	1.00103	0.6724	1.02266	0.971543
23.25	0.501629	0.630229	2.23504	1.22626	0.746743	0.819114	1.11621	0.426	0.860257	2.13161	0.992129	0.625671	0.729871	1.43969	0.735857	2.1176	0.6535	0.978457	0.785471	1.2911	0.490486	1.22686	0.918471	0.524757	0.990757	0.425614	0.8087	1.05866	1.03637	0.700671	1.05646	1.00833
23.5	0.5349	0.659671	2.39199	1.33314	0.785114	0.870571	1.19096	0.447629	0.916071	2.34616	1.06817	0.665614	0.793886	1.5824	0.820186	2.33177	0.680271	1.00201	0.8203	1.29411	0.4868	1.2763	0.950986	0.547014	1.0223	0.456186	0.821257	1.09936	1.05611	0.729643	1.08019	1.04677
23.75	0.608986	0.845729	2.4502	1.38227	0.955657	1.05107	1.33544	0.539157	0.969657	2.29407	1.28956	0.7597	0.841229	1.63073	0.862729	2.27469	0.671429	1.05704	0.846171	1.25686	0.538557	1.25409	0.9809	0.538357	1.08349	0.474143	0.844143	1.06663	1.10886	0.764514	1.0858	1.05809
24	0.650129	0.902114	2.63396	1.50834	1.01341	1.13647	1.43931	0.572314	1.05749	2.46966	1.391	0.809	0.921714	1.79237	0.943857	2.45951	0.6856	1.08141	0.863629	1.28949	0.545871	1.29693	1.01593	0.550557	1.1037	0.481857	0.861671	1.10134	1.13921	0.790714	1.11744	1.09343
24.25	0.726071	0.9363	2.706	1.59761	1.1581	1.17479	1.5746	0.6314	1.16291	2.67737	1.4852	0.973586	1.03901	2.04019	1.01256	2.68894	0.729686	1.14709	0.916871	1.29409	0.578086	1.3352	1.0365	0.607229	1.11527	0.517514	0.894014	1.12603	1.1156	0.790671	1.11386	1.1545
24.5	0.777686	1.04066	2.89371	1.7144	1.23976	1.30569	1.71584	0.676643	1.3136	2.77416	1.62984	1.0361	1.1231	2.18444	1.05829	2.817	0.729557	1.17701	0.915186	1.34134	0.591586	1.36646	1.07237	0.601786	1.16369	0.534057	0.922729	1.12534	1.15743	0.803471	1.1537	1.18621
24.75	0.8367	1.11506	3.08766	1.87197	1.30981	1.411	1.84949	0.719657	1.43414	2.95093	1.76851	1.10973	1.2364	2.37723	1.1585	3.00359	0.740957	1.19197	0.923357	1.37204	0.570057	1.40204	1.10736	0.610157	1.18271	0.5414	0.936171	1.15584	1.18564	0.826971	1.18273	1.21226
25	0.924414	1.29961	3.21834	1.93291	1.49317	1.59077	2.043	0.800243	1.5738	2.9582	1.99029	1.21141	1.32397	2.4813	1.19737	3.02091	0.731529	1.23784	0.92	1.38439	0.598743	1.40717	1.14254	0.599629	1.21981	0.563171	0.971329	1.11493	1.24041	0.8362	1.20223	1.23557
25.25	0.995286	1.38489	3.41447	2.10721	1.57751	1.70393	2.1837	0.850771	1.7316	3.12809	2.14617	1.31164	1.46726	2.69049	1.30654	3.19363	0.7407	1.25844	0.933971	1.41451	0.580057	1.43909	1.17331	0.609614	1.2131	0.549286	0.986686	1.13584	1.22389	0.848157	1.22243	1.26787
25.5	1.0341	1.34193	3.7003	2.341	1.55226	1.71596	2.28011	0.842871	1.92284	3.51957	2.18077	1.37526	1.6476	2.99729	1.44637	3.60431	0.773671	1.24993	0.9363	1.51187	0.540943	1.5367	1.2065	0.640286	1.19471	0.550386	0.999771	1.22069	1.2169	0.849486	1.26979	1.32761
25.75	1.11786	1.44019	3.8719	2.52363	1.64291	1.83706	2.42123	0.902057	2.10329	3.67637	2.35404	1.48549	1.80933	3.19979	1.57261	3.7606	0.784114	1.2885	0.9514	1.53316	0.546143	1.5732	1.23363	0.646543	1.21924	0.581529	1.02893	1.23996	1.26217	0.889657	1.28887	1.34971
26	1.1768	1.56849	4.15517	2.75301	1.6523	2.01279	2.53827	0.945914	2.29203	3.79484	2.54573	1.51244	1.95866	3.32781	1.70654	3.87159	0.761186	1.26147	0.943543	1.58819	0.526157	1.60359	1.27421	0.604814	1.25313	0.565814	1.04179	1.28613	1.32263	0.918571	1.33867	1.35437
26.25	1.3234	1.5801	4.22827	2.90519	1.8745	2.00319	2.69486	1.04994	2.46709	4.03707	2.69807	1.77966	2.17153	3.6052	1.87857	4.08516	0.813729	1.31196	1.00941	1.55871	0.548771	1.63123	1.2738	0.676614	1.2269	0.593971	1.07981	1.3279	1.26467	0.9159	1.30247	1.40527
26.5	1.42296	1.68976	4.36847	3.07901	1.98364	2.12944	2.83757	1.1347	2.66677	4.1692	2.88194	1.90781	2.35459	3.7773	2.00537	4.20693	0.820386	1.32934	1.0198	1.57716	0.5532	1.6584	1.29443	0.684757	1.24551	0.6005	1.08956	1.34166	1.27539	0.925571	1.31639	1.42923
26.75	1.51071	1.69633	4.54289	3.33543	1.99524	2.18291	2.93757	1.19771	2.85934	4.46276	2.98724	2.02717	2.56719	4.03343	2.20753	4.48337	0.849343	1.31757	1.04811	1.60773	0.534171	1.71319	1.31289	0.706986	1.2152	0.590371	1.07957	1.42244	1.25336	0.9452	1.33571	1.4551
27	1.62383	1.81481	4.65633	3.49317	2.11003	2.31273	3.07366	1.31131	3.03893	4.57863	3.17024	2.15384	2.72993	4.1729	2.3477	4.58516	0.854757	1.32519	1.05254	1.62247	0.535871	1.73539	1.33193	0.710743	1.2337	0.595	1.08897	1.43401	1.26634	0.955457	1.34936	1.47493
27.25	1.75441	1.9769	4.73883	3.59471	2.29266	2.47641	3.24557	1.43931	3.22027	4.63907	3.37064	2.2758	2.86659	4.26581	2.43257	4.64269	0.846343	1.3471	1.04344	1.64967	0.549129	1.74666	1.3538	0.700529	1.2776	0.606129	1.10849	1.41243	1.2991	0.957457	1.37997	1.50543
27.5	1.88054	2.09206	4.82373	3.7298	2.43423	2.59124	3.37683	1.58676	3.38516	4.73996	3.53724	2.43061	3.01531	4.38499	2.56341	4.73103	0.851257	1.33429	1.04736	1.66137	0.551457	1.7584	1.36974	0.702571	1.27786	0.585271	1.09944	1.42603	1.31386	0.951886	1.39281	1.51999
27.75	2.01166	2.2059	4.89849	3.85634	2.56956	2.7017	3.51703	1.75646	3.53007	4.82704	3.6963	2.5699	3.14666	4.49117	2.7082	4.81113	0.856329	1.34174	1.03317	1.66836	0.552757	1.77557	1.38673	0.703771	1.28371	0.587229	1.07154	1.41616	1.33196	0.965514	1.40569	1.53159
28	2.09439	2.38037	5.04483	4.0226	2.5809	2.90916	3.60787	1.90433	3.65029	4.88921	3.84451	2.5898	3.24783	4.54313	2.84759	4.86974	0.830557	1.30664	1.00244	1.70946	0.530157	1.79831	1.42246	0.657571	1.30143	0.560729	1.03829	1.43333	1.39853	1.00023	1.45663	1.51901
28.25	2.22887	2.50129	5.10354	4.13677	2.72114	3.01231	3.72679	2.09653	3.76294	4.96303	3.97413	2.7433	3.35247	4.63311	2.99036	4.93619	0.835457	1.31319	1.00704	1.7187	0.532729	1.81346	1.44046	0.6581	1.30717	0.566057	1.04829	1.43981	1.40457	1.00571	1.46706	1.53386
28.5	2.38436	2.7201	5.13493	4.18694	2.9769	3.2098	3.86949	2.30579	3.82053	4.95349	4.14393	2.8893	3.41247	4.65514	3.06177	4.93296	0.813486	1.34743	0.990371	1.70566	0.567314	1.7854	1.45147	0.640957	1.36326	0.583886	1.07479	1.37421	1.4581	0.999214	1.47953	1.53659
28.75	2.51669	2.82796	5.18009	4.2691	3.13973	3.30264	3.97809	2.49593	3.92146	5.01409	4.24917	3.0517	3.50461	4.73296	3.18309	4.9899	0.819486	1.35851	0.998643	1.71304	0.571357	1.8006	1.46476	0.646014	1.36563	0.613643	1.07654	1.40497	1.48906	1.01716	1.48824	1.53644
29	2.6272	2.88924	5.23877	4.39387	3.23511	3.34416	4.03836	2.68257	4.00267	5.10969	4.32026	3.21744	3.60021	4.83304	3.3525	5.07326	0.836757	1.35319	1.01924	1.7105	0.5638	1.8229	1.47219	0.661529	1.33776	0.608271	1.06913	1.44726	1.47341	1.03203	1.47686	1.52761
29.25	2.74013	2.99199	5.28457	4.46281	3.3678	3.43289	4.1246	2.85363	4.08063	5.15301	4.40829	3.36221	3.67231	4.8898	3.45667	5.12063	0.842429	1.36484	1.02337	1.72237	0.566543	1.83556	1.47971	0.667371	1.34921	0.613443	1.07383	1.45376	1.44769	1.02713	1.48347	1.53497
29.5	2.84634	3.13467	5.31101	4.49564	3.52801	3.57329	4.21821	2.99051	4.15064	5.1677	4.50127	3.47843	3.71796	4.91579	3.51494	5.14387	0.830014	1.38209	1.00809	1.75429	0.5776	1.83424	1.48963	0.656371	1.392	0.627743	1.12421	1.44769	1.46453	1.06561	1.50456	1.5437
29.75	2.93773	3.22516	5.3471	4.56017	3.64049	3.65531	4.28089	3.11901	4.2125	5.20296	4.57613	3.61051	3.77726	4.9592	3.60144	5.18279	0.833557	1.39356	1.01169	1.7641	0.581443	1.84571	1.4935	0.661714	1.39864	0.630729	1.13096	1.45357	1.4688	1.06534	1.51091	1.54954
30	3.02979	3.33727	5.36776	4.57813	3.7795	3.7695	4.35373	3.22936	4.27506	5.21034	4.65547	3.71596	3.81531	4.98097	3.64026	5.20023	0.8188	1.40956	0.993071	1.79794	0.591043	1.84149	1.4991	0.648714	1.43859	0.637043	1.14196	1.42676	1.50257	1.06391	1.5353	1.54741
30.25	3.08867	3.33617	5.4168	4.65051	3.7954	3.77599	4.37911	3.30986	4.37336	5.29046	4.67361	3.82031	3.8859	5.05747	3.73027	5.28393	0.830657	1.39823	0.995229	1.85019	0.5669	1.88103	1.51001	0.655443	1.42967	0.631786	1.13823	1.46736	1.48426	1.06949	1.5567	1.55981
30.5	3.15369	3.3989	5.44911	4.69779	3.8575	3.83447	4.41213	3.39797	4.41507	5.32149	4.71733	3.92677	3.92624	5.08786	3.79167	5.31557	0.831143	1.40014	0.994771	1.85973	0.565929	1.88896	1.51551	0.6554	1.436	0.606471	1.14703	1.45007	1.46834	1.06383	1.56207	1.5741
30.75	3.22754	3.49036	5.4623	4.71133	3.95731	3.9307	4.47104	3.4693	4.4568	5.32329	4.77793	3.99836	3.9533	5.10063	3.81583	5.32803	0.818086	1.41424	0.978443	1.88824	0.5738	1.88354	1.52674	0.642914	1.47939	0.613429	1.164	1.41934	1.50304	1.06186	1.59023	1.57294
31	3.2784	3.54331	5.4887	4.75373	4.01013	3.97966	4.50594	3.53964	4.49169	5.34559	4.8156	4.07664	3.98761	5.13393	3.86614	5.35121	0.817186	1.4156	0.979843	1.89566	0.575871	1.8931	1.5377	0.6425	1.48461	0.6153	1.16981	1.42143	1.50313	1.06123	1.5942	1.60033
31.25	3.3249	3.5446	5.52286	4.8106	4.0445	3.95879	4.51331	3.61096	4.52893	5.39773	4.84807	4.17807	4.036	5.1845	3.94436	5.3945	0.837357	1.4164	1.01369	1.88537	0.569729	1.91517	1.54123	0.659286	1.44806	0.615043	1.12489	1.44291	1.49593	1.03483	1.58017	1.5958
31.5	3.37457	3.61836	5.52881	4.81411	4.1284	4.03549	4.56561	3.66429	4.55886	5.39457	4.89347	4.21669	4.05237	5.19073	3.95206	5.39779	0.820729	1.43007	0.993486	1.90989	0.581029	1.90727	1.55576	0.639986	1.49286	0.626671	1.14326	1.404	1.52083	1.0272	1.59726	1.60123
31.75	3.40887	3.618	5.56601	4.87566	4.1397	4.03313	4.56913	3.71766	4.5871	5.44384	4.90749	4.29707	4.09313	5.23614	4.02444	5.44131	0.840086	1.42653	1.0194	1.89084	0.575857	1.92993	1.56156	0.654971	1.4595	0.6194	1.1334	1.44651	1.50569	1.04066	1.58444	1.60567
32	3.43617	3.61983	5.60369	4.93533	4.15767	4.02259	4.57319	3.76793	4.61591	5.48871	4.92034	4.37221	4.13276	5.28563	4.09183	5.4828	0.858514	1.41954	1.04281	1.87131	0.570486	1.95071	1.56297	0.671914	1.42174	0.611743	1.12169	1.49294	1.48843	1.05693	1.56724	1.61364
32.25	3.50717	3.72701	5.59041	4.9184	4.26931	4.13331	4.63136	3.81236	4.60241	5.44854	4.98226	4.40411	4.13136	5.2629	4.09224	5.4615	0.833157	1.45403	1.02246	1.85081	0.6053	1.90416	1.56656	0.646671	1.47637	0.626343	1.14187	1.42163	1.54374	1.04684	1.58216	1.60504
32.5	3.57967	3.66719	5.59633	4.93451	4.34284	4.02681	4.6355	3.88064	4.64601	5.50216	4.98463	4.5499	4.18611	5.32493	4.16636	5.51363	0.888814	1.498	1.09224	1.78967	0.6286	1.91847	1.5413	0.722143	1.42003	0.651929	1.16836	1.46283	1.46559	1.03519	1.5219	1.6459
32.75	3.61926	3.72383	5.60176	4.93856	4.39559	4.09203	4.67474	3.9058	4.6682	5.49737	5.02091	4.57366	4.19557	5.32481	4.16583	5.51931	0.873471	1.51837	1.075	1.81061	0.638557	1.90944	1.5457	0.709814	1.45591	0.657814	1.1808	1.43384	1.49297	1.02934	1.5434	1.63021
33	3.64989	3.74644	5.62476	4.96579	4.42371	4.12259	4.6953	3.93884	4.68597	5.51143	5.03064	4.60799	4.22546	5.34709	4.19837	5.53613	0.873929	1.5198	1.0702	1.80577	0.6405	1.91537	1.54979	0.713571	1.46409	0.648257	1.19997	1.46534	1.48649	1.02281	1.5473	1.64134
33.25	3.68336	3.76629	5.64264	4.9869	4.45344	4.14467	4.7145	3.96457	4.70311	5.52494	5.05519	4.65401	4.2471	5.37084	4.23021	5.55681	0.875457	1.52956	1.07864	1.80936	0.640743	1.92157	1.55436	0.7173	1.46476	0.656371	1.21644	1.49419	1.49739	1.03379	1.56334	1.63133
33.5	3.70751	3.78941	5.66226	5.00901	4.47837	4.16184	4.73351	3.99511	4.7223	5.54154	5.0797	4.69297	4.27144	5.39156	4.25531	5.57333	0.879057	1.53317	1.08104	1.80853	0.640686	1.92601	1.558	0.719057	1.46769	0.657114	1.21733	1.50477	1.49889	1.03674	1.5641	1.63614
33.75	3.74363	3.84573	5.66396	5.00694	4.51951	4.23323	4.77277	4.01574	4.74173	5.53483	5.12071	4.70443	4.27787	5.39194	4.25413	5.57267	0.865229	1.55693	1.06291	1.83057	0.654414	1.91667	1.56479	0.707357	1.51747	0.668543	1.23433	1.47026	1.51916	1.0215	1.58549	1.6401
34	3.74093	3.82467	5.69813	5.0474	4.50136	4.21121	4.78489	4.03656	4.80281	5.58536	5.12667	4.72779	4.30717	5.43886	4.28133	5.61714	0.876329	1.54151	1.0655	1.88233	0.630029	1.9575	1.57291	0.716557	1.49846	0.659129	1.2243	1.52803	1.52467	1.03323	1.5984	1.64599
34.25	3.7189	3.89751	5.74226	5.10561	4.46314	4.31441	4.81159	4.04079	4.8056	5.59183	5.1555	4.68209	4.31144	5.44526	4.29261	5.62301	0.841114	1.49806	1.02146	1.92536	0.600614	1.98246	1.60417	0.662929	1.5158	0.627943	1.18227	1.54867	1.58869	1.09324	1.65891	1.64389
34.5	3.73866	3.89323	5.77221	5.14357	4.47964	4.29526	4.81791	4.07466	4.83094	5.63387	5.16931	4.73507	4.34393	5.48876	4.34767	5.6586	0.860957	1.51073	1.08361	1.90839	0.591743	2.00196	1.60657	0.6762	1.48373	0.665643	1.22324	1.60319	1.56547	1.10257	1.6393	1.64993
34.75	3.8387	4.03119	5.72007	5.10939	4.59706	4.44104	4.86246	4.13214	4.74641	5.56147	5.2421	4.7693	4.31104	5.43633	4.3699	5.58969	0.828471	1.56216	1.09296	1.81777	0.659143	1.89469	1.58197	0.649057	1.53403	0.681357	1.24604	1.48641	1.61383	1.10659	1.62583	1.61754
35	3.85489	4.02697	5.75033	5.15527	4.58766	4.42447	4.86364	4.1649	4.77381	5.60477	5.24757	4.80779	4.3455	5.47506	4.42454	5.62219	0.847586	1.54829	1.10929	1.80144	0.648714	1.9123	1.58084	0.6628	1.49286	0.663443	1.21266	1.53326	1.592	1.11586	1.59981	1.6266
35.25	3.91091	4.13137	5.73399	5.123	4.67336	4.53236	4.91306	4.18887	4.76199	5.56543	5.29483	4.80939	4.33654	5.44933	4.4214	5.59741	0.818886	1.59167	1.09484	1.77349	0.688657	1.86363	1.57797	0.644629	1.54797	0.683314	1.23813	1.45896	1.63529	1.10181	1.59709	1.62167
35.5	3.93174	4.15636	5.7508	5.13714	4.68756	4.55964	4.93534	4.21034	4.7827	5.58084	5.31333	4.83033	4.35594	5.46464	4.44869	5.61114	0.8185	1.59009	1.0915	1.78369	0.684586	1.86321	1.58156	0.643914	1.54629	0.682786	1.26996	1.51137	1.64079	1.10469	1.60083	1.62103
35.75	3.93827	4.15231	5.78	5.18103	4.67191	4.54706	4.92579	4.23359	4.80116	5.6147	5.31749	4.86966	4.38861	5.49821	4.4985	5.63884	0.838729	1.58497	1.12016	1.762	0.677571	1.8828	1.57703	0.666743	1.51127	0.678429	1.29729	1.62139	1.58861	1.11231	1.6002	1.66844
36	3.95407	4.17287	5.78844	5.18996	4.6851	4.56776	4.93659	4.24573	4.81584	5.626	5.33653	4.87596	4.4038	5.50511	4.5226	5.64857	0.839971	1.58753	1.1214	1.76526	0.678114	1.87101	1.57581	0.664929	1.51604	0.678671	1.30271	1.64543	1.58987	1.08457	1.58399	1.63783
36.25	3.96796	4.1841	5.79481	5.20153	4.6863	4.58331	4.9461	4.25983	4.82739	5.63386	5.34441	4.8833	4.41766	5.51177	4.53781	5.65473	0.841514	1.56113	1.0811	1.76474	0.675414	1.8714	1.57894	0.661914	1.55161	0.634214	1.25144	1.67331	1.62843	1.0899	1.58756	1.63481
36.5	3.90161	4.086	5.86484	5.25806	4.60627	4.47054	4.93579	4.2395	4.94736	5.72927	5.30249	4.88359	4.47471	5.5877	4.55096	5.74606	0.875229	1.51204	1.06881	1.8589	0.607129	1.98294	1.60946	0.686571	1.4965	0.616014	1.20986	1.82307	1.61047	1.09946	1.6056	1.6591
36.75	4.0176	4.20584	5.7651	5.22009	4.71656	4.62629	4.96661	4.30791	4.76863	5.62383	5.36297	4.90893	4.4167	5.48786	4.59159	5.61547	0.846986	1.56906	1.11464	1.72113	0.693329	1.82653	1.55491	0.6653	1.53593	0.623843	1.19003	1.72867	1.60386	1.11646	1.57237	1.59433
37	3.9921	4.13334	5.79767	5.26554	4.66539	4.54939	4.94603	4.31214	4.80974	5.68164	5.34101	4.92893	4.45061	5.53416	4.62937	5.65954	0.878914	1.53421	1.13227	1.75747	0.654814	1.88147	1.55879	0.685771	1.48486	0.606986	1.17024	1.85144	1.55954	1.12783	1.57734	1.61453
37.25	3.98631	4.10497	5.80944	5.28993	4.6611	4.5047	4.93156	4.32297	4.81856	5.70746	5.3309	4.95469	4.4738	5.5585	4.66167	5.67903	0.897114	1.52023	1.1549	1.73744	0.646514	1.90016	1.56021	0.698786	1.44361	0.597586	1.12317	1.89776	1.54331	1.14589	1.55786	1.60984
37.5	3.99201	4.10467	5.80809	5.28651	4.68286	4.5023	4.94586	4.3266	4.82726	5.71597	5.33527	4.959	4.48504	5.5654	4.67039	5.6829	0.899257	1.52041	1.15039	1.73529	0.645557	1.90183	1.56537	0.6958	1.44671	0.598343	1.08793	1.87583	1.5429	1.14484	1.5384	1.57261
37.75	3.98796	4.11116	5.81763	5.2968	4.67681	4.5218	4.94114	4.33174	4.83163	5.72206	5.33701	4.96111	4.49041	5.57099	4.6735	5.68304	0.899771	1.51819	1.14939	1.73846	0.645843	1.90414	1.56949	0.6922	1.45084	0.618043	1.09293	1.89894	1.53519	1.13464	1.53749	1.58449
38	3.98724	4.11614	5.82731	5.30169	4.68126	4.5307	4.94147	4.33539	4.8366	5.73009	5.34291	4.9673	4.4976	5.5788	4.68126	5.69113	0.920486	1.52656	1.14824	1.74531	0.652571	1.90764	1.56723	0.696186	1.46453	0.648343	1.09557	1.92314	1.52171	1.14186	1.53793	1.58891
38.25	4.0636	4.22977	5.77424	5.26194	4.76836	4.65871	4.97307	4.36257	4.73073	5.65333	5.39934	4.97944	4.46131	5.51789	4.68673	5.61213	0.887386	1.57899	1.15839	1.64986	0.726371	1.79731	1.54013	0.670057	1.52337	0.666571	1.1088	1.83527	1.57396	1.13277	1.52191	1.56639
38.5	3.9655	4.14761	5.87396	5.28913	4.69733	4.55171	4.9765	4.29726	4.9215	5.75511	5.36561	4.94571	4.51994	5.61397	4.63724	5.74103	0.898814	1.54046	1.09257	1.8085	0.650057	1.94019	1.59884	0.677443	1.53029	0.698757	1.1633	1.91671	1.60113	1.1028	1.57604	1.63529
38.75	3.9663	4.15183	5.8825	5.29903	4.69961	4.55446	4.98451	4.301	4.93001	5.77014	5.37144	4.95719	4.5264	5.62944	4.64347	5.75053	0.900229	1.54093	1.09311	1.81617	0.650243	1.94096	1.60073	0.682229	1.5285	0.696914	1.19387	1.993	1.60486	1.11067	1.57533	1.61854
39	3.96737	4.15511	5.89496	5.31221	4.6939	4.56031	4.99351	4.30679	4.93801	5.78294	5.3793	4.96776	4.5323	5.6421	4.64826	5.76277	0.902386	1.5419	1.09464	1.81339	0.648629	1.94227	1.59853	0.684557	1.53024	0.6992	1.19801	2.01817	1.59887	1.10537	1.57316	1.62649
39.25	3.97779	4.18877	5.89374	5.30197	4.70993	4.60986	5.01641	4.30221	4.94281	5.77063	5.4007	4.95639	4.51983	5.63461	4.62557	5.75833	0.883814	1.55694	1.0738	1.8369	0.659371	1.92821	1.60169	0.667271	1.57314	0.705614	1.23743	2.00611	1.62631	1.09317	1.59614	1.62756
39.5	3.98329	4.19227	5.90407	5.31017	4.7199	4.60939	5.03007	4.30606	4.95401	5.7836	5.40644	4.97104	4.52866	5.65153	4.62814	5.7724	0.886814	1.5604	1.07483	1.83354	0.6587	1.92919	1.60027	0.671586	1.56563	0.684357	1.22869	2.04413	1.63659	1.10574	1.59806	1.61483
39.75	3.98783	4.19614	5.91284	5.32253	4.72873	4.61136	5.0474	4.31063	4.96679	5.79849	5.41504	4.97891	4.53594	5.67017	4.63426	5.78564	0.866229	1.55414	1.07459	1.83171	0.652014	1.92886	1.6048	0.668943	1.51389	0.654314	1.226	2.07966	1.62097	1.10157	1.59934	1.6076
40	3.92064	4.09176	5.98793	5.38273	4.65574	4.49394	5.03361	4.29397	5.08901	5.9031	5.37699	4.98681	4.58809	5.76247	4.64276	5.88951	0.903114	1.50006	1.06439	1.9287	0.576186	2.04267	1.63653	0.696271	1.45941	0.637643	1.21849	2.21483	1.55299	1.10726	1.61893	1.63781
40.25	3.9207	4.1024	6.00283	5.40649	4.65613	4.51047	5.04354	4.30267	5.10253	5.91751	5.38941	5.00226	4.59436	5.77764	4.64829	5.9055	0.905629	1.4978	1.06286	1.9323	0.574157	2.04291	1.63829	0.696557	1.48551	0.6068	1.20199	2.25303	1.55491	1.10523	1.61844	1.63934
40.5	3.93027	4.10957	6.0182	5.42803	4.66543	4.5174	5.05391	4.31266	5.11759	5.9323	5.40317	5.01949	4.60214	5.79767	4.65369	5.9256	0.909714	1.49641	1.06099	1.92403	0.571557	2.04449	1.63821	0.694186	1.49193	0.610014	1.175	2.24203	1.55471	1.10026	1.61849	1.65257
40.75	3.95019	4.14884	6.01613	5.41589	4.70996	4.56413	5.08326	4.31527	5.13049	5.92816	5.43084	5.01506	4.59667	5.79467	4.63713	5.9252	0.892686	1.51551	1.03946	1.94677	0.589057	2.0324	1.64207	0.680086	1.53557	0.618114	1.18913	2.21983	1.60489	1.11436	1.63837	1.65219
41	3.96184	4.15973	6.03337	5.43596	4.7309	4.57651	5.0977	4.32836	5.14526	5.94741	5.44847	5.02834	4.61066	5.81426	4.646	5.9437	0.895143	1.51294	1.03701	1.9468	0.586186	2.03011	1.64339	0.682129	1.5365	0.6171	1.16276	2.24046	1.60677	1.11353	1.63724	1.64763
41.25	3.97567	4.16736	6.0505	5.45594	4.74807	4.5849	5.11426	4.34229	5.1648	5.9709	5.4658	5.04511	4.62377	5.83696	4.65954	5.96563	0.896957	1.50381	1.03279	1.94636	0.5842	2.02994	1.65356	0.6735	1.54401	0.619314	1.16673	2.27664	1.60276	1.10939	1.64007	1.64776
41.5	3.98871	4.17857	6.06736	5.47509	4.76213	4.59036	5.12671	4.35323	5.18273	5.99081	5.47974	5.05979	4.6378	5.85439	4.66991	5.983	0.905157	1.50214	1.03419	1.94341	0.585186	2.03074	1.6541	0.675729	1.54773	0.620343	1.16923	2.32094	1.59736	1.10676	1.6541	1.65476
41.75	3.99871	4.19081	6.08469	5.50049	4.76921	4.5979	5.14	4.36443	5.20331	6.01046	5.49521	5.07211	4.6532	5.8755	4.68034	6.0035	0.906886	1.50473	1.03604	1.94527	0.586843	2.03129	1.65127	0.678414	1.5453	0.6192	1.18904	2.37453	1.59617	1.1085	1.65227	1.65279
42	4.04061	4.24146	6.07981	5.48504	4.83636	4.64423	5.16519	4.38393	5.18994	6.00067	5.53499	5.09267	4.65561	5.87054	4.68586	5.99354	0.893329	1.52399	1.03494	1.88927	0.616014	1.99377	1.64763	0.667943	1.53886	0.626929	1.19513	2.36379	1.62127	1.1297	1.63637	1.64416
42.25	4.05304	4.25079	6.09686	5.50096	4.85211	4.6519	5.18427	4.39637	5.20836	6.02494	5.54967	5.10187	4.67487	5.8891	4.7048	6.01574	0.894029	1.5244	1.0349	1.8887	0.617543	1.99363	1.65427	0.668786	1.53083	0.623886	1.18626	2.4114	1.62496	1.13356	1.64086	1.63511
42.5	4.05383	4.23006	6.12847	5.54943	4.83396	4.62504	5.18477	4.41504	5.22843	6.06706	5.55104	5.12533	4.7061	5.92754	4.7455	6.05067	0.916229	1.498	1.05106	1.86999	0.598686	2.00626	1.6571	0.675886	1.51694	0.614414	1.17316	2.52169	1.57586	1.12853	1.63281	1.63651
42.75	4.06047	4.20394	6.15104	5.58193	4.83439	4.57524	5.19281	4.43607	5.2515	6.1105	5.5505	5.1618	4.73584	5.96883	4.78449	6.08593	0.937857	1.47926	1.07254	1.84341	0.587757	2.0244	1.65593	0.690157	1.47603	0.607586	1.16381	2.63216	1.54987	1.13873	1.6236	1.64973
43	4.06979	4.21534	6.1653	5.60093	4.84321	4.58974	5.2094	4.44914	5.2677	6.12917	5.56741	5.1697	4.75273	5.98473	4.80354	6.10233	0.940129	1.48144	1.07196	1.84759	0.586171	2.02397	1.65293	0.692014	1.47026	0.606243	1.16057	2.68519	1.55463	1.14244	1.62019	1.6532
43.25	4.08991	4.25724	6.16064	5.59334	4.88769	4.64514	5.24716	4.45404	5.283	6.12783	5.5997	5.15831	4.74827	5.98131	4.78946	6.10407	0.919486	1.49873	1.04809	1.87157	0.593371	2.00679	1.65403	0.6796	1.51254	0.611671	1.16893	2.69336	1.5871	1.13324	1.62974	1.64759
43.5	4.09926	4.268	6.1714	5.61043	4.90251	4.66517	5.26747	4.46686	5.3047	6.14699	5.61789	5.17329	4.76253	5.99703	4.80399	6.12109	0.925943	1.49916	1.0457	1.8713	0.589971	2.00596	1.65604	0.6753	1.54731	0.627843	1.15239	2.7394	1.58673	1.12909	1.62877	1.65753
43.75	4.07753	4.20469	6.21477	5.68046	4.84267	4.5907	5.2553	4.4818	5.36054	6.21836	5.59499	5.20199	4.80953	6.05791	4.85147	6.18137	0.967314	1.46897	1.06803	1.90533	0.551129	2.06076	1.65609	0.704743	1.49159	0.611671	1.13336	2.91753	1.5388	1.12391	1.62206	1.67083
44	4.08564	4.21767	6.22566	5.69551	4.84319	4.61516	5.26641	4.49207	5.37874	6.22846	5.60994	5.21453	4.82201	6.07006	4.86271	6.1893	0.971629	1.46516	1.06754	1.90336	0.548171	2.05996	1.65621	0.701214	1.4952	0.612657	1.13751	2.97694	1.53746	1.12356	1.61984	1.67124
44.25	4.1127	4.2578	6.21854	5.67473	4.88603	4.66823	5.29819	4.49619	5.39476	6.21613	5.63817	5.21411	4.81743	6.06473	4.84516	6.1849	0.952071	1.48389	1.04761	1.92727	0.556029	2.04706	1.65581	0.690829	1.51221	0.6233	1.15351	2.99936	1.57303	1.12119	1.63059	1.6718
44.5	4.12156	4.27287	6.23219	5.6954	4.8823	4.69266	5.2995	4.50476	5.4122	6.2243	5.64844	5.2243	4.83069	6.0753	4.86061	6.19739	0.958814	1.48704	1.04686	1.93569	0.556029	2.047	1.65761	0.691186	1.51177	0.623643	1.14974	3.06016	1.57673	1.12871	1.62066	1.65901
44.75	4.13351	4.2809	6.23491	5.70087	4.89454	4.70144	5.3114	4.51106	5.42754	6.23046	5.66011	5.2329	4.83976	6.08307	4.87124	6.20797	0.965229	1.48726	1.0484	1.93594	0.556729	2.0475	1.65357	0.695843	1.51013	0.623171	1.14894	3.1185	1.57563	1.12994	1.62026	1.65437
45	4.13476	4.25527	6.25844	5.73241	4.8739	4.67159	5.29876	4.52771	5.44201	6.25967	5.6547	5.26181	4.8689	6.11196	4.91767	6.2326	0.993214	1.47466	1.07189	1.91384	0.548529	2.06487	1.6515	0.709714	1.46559	0.617529	1.13874	3.22097	1.55283	1.14269	1.59729	1.6564
45.25	4.14847	4.26066	6.26201	5.73499	4.88124	4.67643	5.30656	4.5345	5.4477	6.26136	5.65917	5.26526	4.87814	6.1148	4.92931	6.23781	0.9997	1.47793	1.07264	1.91486	0.549629	2.06591	1.64989	0.715143	1.4394	0.604814	1.13813	3.29044	1.55011	1.14223	1.59693	1.65694
45.5	4.16889	4.2989	6.25337	5.70504	4.92363	4.73153	5.3379	4.53319	5.45021	6.24044	5.6849	5.24787	4.86754	6.10173	4.91141	6.2308	0.981543	1.4884	1.0501	1.93599	0.588929	2.07676	1.65707	0.695343	1.47999	0.611629	1.16906	3.34504	1.60114	1.14914	1.62326	1.64897
45.75	4.1798	4.29724	6.25437	5.70659	4.93719	4.73083	5.34679	4.54123	5.45544	6.2473	5.69317	5.2509	4.8781	6.10713	4.92746	6.23871	0.988414	1.48689	1.04971	1.9438	0.5877	2.07706	1.65529	0.697143	1.47684	0.610614	1.17094	3.41069	1.60064	1.1488	1.62209	1.65027
46	4.1688	4.27351	6.2746	5.74321	4.90823	4.69783	5.33317	4.55344	5.46236	6.27743	5.68461	5.2669	4.90496	6.1291	4.96949	6.2612	1.01937	1.46866	1.08449	1.92227	0.577271	2.09041	1.65614	0.7113	1.42591	0.597571	1.16504	3.50431	1.57376	1.15229	1.60229	1.64046
46.25	4.18046	4.30874	6.2664	5.7177	4.94383	4.75336	5.36281	4.5499	5.4609	6.25951	5.70724	5.24604	4.89609	6.10856	4.95263	6.2475	1.00259	1.48694	1.06486	1.94186	0.591029	2.07333	1.6572	0.695757	1.46793	0.604586	1.17843	3.57563	1.5965	1.13659	1.62414	1.63931
46.5	4.18634	4.34557	6.26321	5.70364	4.96151	4.80859	5.38714	4.5457	5.46163	6.23906	5.72794	5.2347	4.88807	6.09081	4.93376	6.23929	0.987514	1.50489	1.04404	1.96241	0.5998	2.05684	1.66121	0.6816	1.51646	0.615814	1.19836	3.64871	1.61579	1.11761	1.64576	1.64851
46.75	4.1962	4.3878	6.25154	5.68211	4.99053	4.8639	5.41486	4.54047	5.4632	6.21607	5.74999	5.21909	4.87876	6.07294	4.90837	6.23071	0.971686	1.5235	1.02466	1.97946	0.610814	2.03989	1.66419	0.670714	1.56224	0.626986	1.21557	3.72156	1.63003	1.0993	1.6593	1.65546
47	4.20007	4.3885	6.25526	5.68547	4.98896	4.86766	5.4119	4.54577	5.47104	6.21826	5.75687	5.22364	4.88851	6.07531	4.92069	6.23441	0.980357	1.51914	1.02461	1.97784	0.611071	2.04069	1.66669	0.668214	1.55567	0.626043	1.21614	3.77683	1.62774	1.10097	1.65779	1.65133
47.25	4.19339	4.36179	6.269	5.71319	4.96624	4.82867	5.39676	4.55571	5.48123	6.24524	5.74406	5.25066	4.91383	6.0968	4.95884	6.25181	1.01974	1.50484	1.04569	1.96021	0.569729	2.03101	1.66551	0.682686	1.51724	0.620057	1.18513	3.84996	1.57519	1.09001	1.63639	1.66089
47.5	4.1926	4.37306	6.27694	5.7209	4.96564	4.83653	5.3946	4.55749	5.48669	6.24547	5.74849	5.24914	4.91703	6.09736	4.96339	6.2546	1.0291	1.50663	1.04429	1.95709	0.572214	2.03253	1.66254	0.687057	1.52266	0.620814	1.1832	3.9105	1.57294	1.08753	1.63379	1.66859
47.75	4.22767	4.45446	6.24933	5.6772	5.03981	4.92903	5.42776	4.56431	5.4423	6.19077	5.78591	5.24207	4.88901	6.05391	4.93281	6.21473	0.992543	1.55309	1.01331	1.92181	0.618957	1.97357	1.65521	0.667357	1.58866	0.6411	1.22226	3.96701	1.61414	1.06391	1.63891	1.67029
48	4.22776	4.42363	6.25937	5.70171	5.0189	4.8792	5.41066	4.57694	5.45244	6.21719	5.77201	5.26459	4.91029	6.07731	4.9682	6.2334	1.05943	1.53709	1.03536	1.89553	0.607	1.9917	1.65164	0.683457	1.56993	0.632143	1.20624	4.00381	1.58957	1.08187	1.61401	1.66744
48.25	4.23229	4.42896	6.2594	5.6997	5.02473	4.87963	5.40416	4.58301	5.45416	6.21809	5.77357	5.26171	4.91091	6.0753	4.96754	6.22827	1.06837	1.5412	1.03601	1.89577	0.608986	1.99223	1.65059	0.684986	1.57363	0.636186	1.20847	4.08233	1.58371	1.07787	1.60797	1.67109
48.5	4.2377	4.42709	6.2618	5.6955	5.03333	4.87613	5.40184	4.58923	5.45877	6.21977	5.77527	5.26829	4.91327	6.07666	4.97084	6.22684	1.07669	1.54191	1.03504	1.89883	0.609229	1.99333	1.65056	0.684643	1.57527	0.634843	1.20679	4.15763	1.5862	1.07876	1.61191	1.69414
48.75	4.23881	4.43463	6.26127	5.69784	5.03829	4.88001	5.40963	4.59257	5.46174	6.22173	5.78073	5.26954	4.91263	6.07649	4.9755	6.22724	1.09314	1.5489	1.03917	1.89959	0.611886	1.99559	1.64844	0.690729	1.57533	0.635514	1.20263	4.20543	1.59166	1.12621	1.61474	1.69123
49	4.24331	4.43341	6.25819	5.69969	5.04537	4.87226	5.41091	4.59626	5.46206	6.21876	5.7842	5.26137	4.91137	6.07353	4.97953	6.22436	1.09817	1.5412	1.03776	1.89561	0.611457	1.99583	1.65091	0.688057	1.56244	0.631814	1.19483	4.23507	1.59987	1.13517	1.61256	1.67603
49.25	4.2465	4.43384	6.25267	5.70289	5.04414	4.86254	5.41464	4.60024	5.46109	6.21481	5.78653	5.26289	4.91171	6.07044	4.97679	6.22011	1.11667	1.5467	1.04274	1.89287	0.611571	1.99643	1.64836	0.690614	1.58071	0.652771	1.19143	4.27594	1.60311	1.14006	1.61233	1.66481
49.5	4.22761	4.3884	6.27079	5.72497	5.0063	4.82034	5.40373	4.59121	5.5066	6.24654	5.77066	5.25749	4.92736	6.09654	4.98439	6.24623	1.14874	1.52614	1.04873	1.94517	0.580714	2.04063	1.65421	0.699929	1.5644	0.648114	1.16603	4.37873	1.56739	1.13837	1.61977	1.6764
49.75	4.2338	4.4246	6.2581	5.70257	5.02323	4.87071	5.421	4.58371	5.50019	6.2194	5.78857	5.23626	4.91009	6.07746	4.95673	6.23086	1.10734	1.5459	1.02934	1.9688	0.592586	2.02646	1.65651	0.686943	1.58394	0.6574	1.18141	4.4863	1.5876	1.1201	1.64439	1.6802
50	4.23326	4.39326	6.26721	5.72614	5.00009	4.82526	5.40887	4.591	5.50607	6.24051	5.77636	5.25539	4.93169	6.09839	4.99611	6.24847	1.14926	1.52604	1.05264	1.95067	0.5845	2.04413	1.65771	0.6997	1.54371	0.6748	1.19246	4.50927	1.57151	1.1381	1.62737	1.67161
50.25	4.22914	4.3634	6.27767	5.7555	4.97499	4.77656	5.39137	4.59727	5.50884	6.26167	5.76394	5.27069	4.9484	6.11521	5.03173	6.26391	1.19177	1.50571	1.07309	1.93079	0.573357	2.06133	1.65634	0.712971	1.49311	0.6638	1.17286	4.5257	1.55251	1.15593	1.60863	1.63961
50.5	4.23269	4.36171	6.27869	5.75533	4.97543	4.77604	5.38577	4.59909	5.50463	6.2602	5.76391	5.2689	4.95147	6.11443	5.03497	6.26239	1.2113	1.50027	1.0735	1.93201	0.572886	2.06076	1.65803	0.710757	1.48417	0.688543	1.19503	4.56719	1.55754	1.11426	1.60773	1.6299
50.75	4.24106	4.39837	6.2675	5.73006	4.99023	4.83166	5.40234	4.59387	5.5008	6.23927	5.77504	5.2462	4.93723	6.09496	5.00631	6.24967	1.19716	1.52711	1.05966	1.95689	0.5863	2.04726	1.6558	0.703771	1.52804	0.6969	1.24067	4.70547	1.57684	1.10214	1.63493	1.62846
51	4.24427	4.39641	6.26677	5.7204	5.00339	4.8289	5.40603	4.59397	5.50114	6.24061	5.77304	5.25003	4.93986	6.09563	5.01061	6.25343	1.20727	1.52181	1.05617	1.95827	0.585471	2.04779	1.66189	0.699843	1.50916	0.676257	1.24591	4.78681	1.57526	1.0992	1.63719	1.63707
51.25	4.25156	4.39977	6.2593	5.71067	5.01819	4.8217	5.40727	4.59711	5.49994	6.23934	5.7659	5.24636	4.94146	6.08991	5.01133	6.25076	1.22041	1.51407	1.04974	1.98453	0.579743	2.0487	1.66266	0.699757	1.50664	0.6732	1.26213	4.88007	1.57929	1.10176	1.64201	1.63421
51.5	4.27231	4.44551	6.24656	5.69117	5.05533	4.86369	5.41827	4.60627	5.46266	6.20894	5.77997	5.2562	4.93174	6.05953	5.00574	6.22394	1.20249	1.52929	1.04881	1.94146	0.603114	2.00747	1.65957	0.688686	1.52421	0.683829	1.27406	4.92984	1.6042	1.09796	1.64434	1.63319
51.75	4.2777	4.47574	6.23294	5.66646	5.08044	4.912	5.43366	4.5981	5.45876	6.18849	5.78754	5.23949	4.91377	6.03999	4.9709	6.2095	1.18891	1.54397	1.02601	1.99924	0.624757	1.99474	1.65967	0.674829	1.56113	0.664129	1.26043	5.08104	1.65159	1.08093	1.66154	1.63834
52	4.27444	4.47451	6.2289	5.66451	5.0775	4.91414	5.43523	4.60021	5.4558	6.18496	5.78271	5.24031	4.91556	6.03457	4.96551	6.20659	1.2076	1.5347	1.02457	1.99877	0.621986	1.99529	1.6635	0.673471	1.57043	0.664386	1.26964	5.1638	1.65241	1.08206	1.66146	1.6371
52.25	4.32854	4.4162	6.19576	5.62703	5.15647	4.8101	5.44201	4.62811	5.47677	6.19046	5.77591	5.31874	4.92811	6.04883	4.96669	6.21457	1.32524	1.58124	1.06804	1.96164	0.648843	1.9907	1.63493	0.735814	1.56789	0.673857	1.29729	5.2894	1.57894	1.04489	1.61594	1.68326
52.5	4.32606	4.41309	6.1978	5.62853	5.1516	4.81309	5.43726	4.6259	5.47681	6.18549	5.7746	5.32236	4.92776	6.04471	4.96447	6.21233	1.34723	1.57369	1.06397	1.97469	0.644986	1.9892	1.63587	0.733829	1.57357	0.678114	1.28797	5.36586	1.57714	1.03757	1.60591	1.69686
52.75	4.3306	4.44929	6.18627	5.60484	5.17071	4.87667	5.45337	4.61947	5.47379	6.1582	5.78494	5.29941	4.91007	6.0219	4.93516	6.19457	1.34549	1.59626	1.04589	1.99846	0.659157	1.9734	1.63557	0.726243	1.61323	0.688357	1.302	5.46313	1.59543	1.02281	1.62539	1.6922
53	4.31761	4.41326	6.20037	5.63356	5.13254	4.83131	5.43451	4.62553	5.4742	6.17523	5.77326	5.31721	4.92417	6.04144	4.96377	6.2084	1.40943	1.58313	1.06813	1.95189	0.6536	1.99226	1.63446	0.764814	1.56671	0.6759	1.2555	5.48374	1.61326	1.07497	1.60997	1.71174
53.25	4.28893	4.3328	6.2187	5.66961	5.07614	4.74314	5.40363	4.62684	5.51137	6.22121	5.73993	5.32561	4.94966	6.08179	4.9963	6.24303	1.50501	1.5492	1.09053	1.97533	0.6193	2.0503	1.6358	0.799171	1.5059	0.659571	1.2636	5.57743	1.57547	1.0959	1.58244	1.72387
53.5	4.28281	4.30199	6.22966	5.68979	5.05089	4.69471	5.38653	4.63803	5.51041	6.23781	5.72679	5.33903	4.96479	6.09383	5.02834	6.25293	1.575	1.53857	1.11376	1.91383	0.596157	2.06406	1.63351	0.8211	1.46284	0.648529	1.24551	5.59516	1.53051	1.11596	1.56654	1.7181
53.75	4.28456	4.30146	6.23033	5.6899	5.04966	4.69511	5.38376	4.63901	5.50831	6.23901	5.72527	5.33971	4.96674	6.09454	5.03197	6.25241	1.6133	1.54803	1.1153	1.91883	0.597614	2.06486	1.62989	0.834129	1.45687	0.648986	1.23989	5.69703	1.5289	1.11227	1.56704	1.72323
54	4.2362	4.39091	6.24719	5.69573	5.00387	4.84936	5.39209	4.6028	5.48101	6.20771	5.73683	5.23783	4.93486	6.05746	5.00007	6.22687	1.52259	1.52047	1.04986	1.97981	0.581829	2.0954	1.66054	0.761557	1.5125	0.622143	1.20423	5.76973	1.6161	1.17454	1.63243	1.68813
54.25	4.22653	4.3633	6.25294	5.71389	4.98201	4.80293	5.36897	4.60939	5.47554	6.22426	5.72119	5.2562	4.95061	6.07293	5.03101	6.23897	1.59523	1.50684	1.07076	1.94667	0.573429	2.11303	1.6595	0.7854	1.46587	0.613186	1.20074	5.83981	1.59339	1.20431	1.64263	1.68736
54.5	4.2206	4.32516	6.25476	5.73023	4.96004	4.74657	5.34881	4.61624	5.47217	6.24319	5.70364	5.27083	4.96451	6.0868	5.05401	6.24693	1.66656	1.4852	1.08844	1.92349	0.557986	2.1289	1.65997	0.804771	1.42591	0.603514	1.18454	5.90576	1.5743	1.21883	1.62271	1.6908
54.75	4.2147	4.32526	6.2512	5.73177	4.95153	4.7511	5.3458	4.61676	5.46934	6.24157	5.70013	5.26749	4.96566	6.08193	5.05524	6.24567	1.71254	1.49054	1.08937	1.92379	0.556186	2.12653	1.6588	0.799429	1.4345	0.628814	1.21781	5.99521	1.54257	1.18126	1.61976	1.67069
55	4.21689	4.35619	6.24277	5.71027	4.9671	4.79797	5.3594	4.60767	5.46657	6.22224	5.71097	5.24411	4.95026	6.06163	5.02773	6.23131	1.73057	1.50483	1.06606	1.9489	0.561171	2.10806	1.66193	0.785529	1.47306	0.634657	1.22659	6.04971	1.55887	1.16731	1.64801	1.65624
55.25	4.21193	4.35176	6.23669	5.70827	4.96597	4.79919	5.34994	4.60483	5.464	6.21871	5.70429	5.24299	4.95004	6.05834	5.02473	6.2274	1.77744	1.50274	1.06329	1.9479	0.560643	2.1085	1.66447	0.790357	1.4727	0.635157	1.22946	6.12196	1.55511	1.16159	1.64977	1.6573
55.5	4.21454	4.38366	6.22341	5.68253	4.98146	4.845	5.36429	4.5944	5.4589	6.18919	5.71421	5.21904	4.92907	6.03364	4.99187	6.20539	1.81104	1.5207	1.04169	1.9691	0.569014	2.08967	1.66623	0.774243	1.51996	0.644271	1.24424	6.18214	1.5754	1.1474	1.6714	1.65457
55.75	4.20939	4.34759	6.22777	5.70006	4.95357	4.7896	5.3496	4.60227	5.4587	6.20359	5.70144	5.2384	4.94749	6.04506	5.01597	6.21446	1.89847	1.50186	1.05927	1.9481	0.553414	2.06323	1.6679	0.799871	1.46951	0.634386	1.22826	6.23963	1.56103	1.1225	1.64854	1.64501
56	4.2097	4.34357	6.22164	5.69766	4.95821	4.77499	5.35464	4.60093	5.45479	6.19983	5.69693	5.23576	4.94637	6.04149	5.01196	6.20867	1.97486	1.50401	1.0597	1.94156	0.552657	2.06267	1.6665	0.811129	1.4719	0.633014	1.19957	6.26469	1.56217	1.10857	1.62231	1.64101
56.25	4.2191	4.37484	6.21031	5.67324	4.98607	4.81736	5.36973	4.59219	5.4531	6.17636	5.7104	5.21229	4.93139	6.02237	4.98406	6.19484	2.04364	1.53376	1.05206	1.9667	0.563357	2.04563	1.6684	0.800171	1.51164	0.666114	1.24051	6.31757	1.58517	1.09767	1.64543	1.63499
56.5	4.2223	4.37309	6.20367	5.66216	4.98803	4.81083	5.3676	4.59011	5.45227	6.16753	5.70726	5.20749	4.92954	6.0168	4.98146	6.18819	2.12754	1.53099	1.04946	1.96209	0.5621	2.04567	1.66903	0.804943	1.50667	0.6441	1.21191	6.36426	1.58366	1.0989	1.64193	1.63274
56.75	4.21773	4.33866	6.2085	5.67684	4.97336	4.76206	5.3466	4.59729	5.45061	6.1793	5.69199	5.22559	4.9443	6.02953	5.00597	6.19864	2.25583	1.51986	1.0699	1.93306	0.553286	2.06357	1.67171	0.861243	1.46999	0.638	1.17263	6.41439	1.55656	1.1039	1.6141	1.68326
57	4.34247	4.27606	6.10807	5.58753	5.09634	4.61333	5.31096	4.65567	5.49194	6.17633	5.71149	5.3359	4.97699	6.03839	5.01901	6.20127	2.62077	1.62489	1.13841	1.87649	0.625514	2.04644	1.63274	0.978729	1.51381	0.731043	1.23651	6.3964	1.46353	1.07156	1.54483	1.69579
57.25	4.33469	4.24181	6.11599	5.60629	5.06591	4.56256	5.29181	4.6662	5.48914	6.19436	5.69619	5.34469	4.99451	6.05421	5.05416	6.21529	2.77054	1.61307	1.16109	1.85174	0.6188	2.07623	1.62786	1.01527	1.47283	0.723314	1.22387	6.44887	1.438	1.09154	1.52001	1.69903
57.5	4.33633	4.27477	6.10204	5.57861	5.08097	4.6075	5.3039	4.65471	5.48574	6.16886	5.70756	5.31877	4.97337	6.03491	5.02484	6.20034	2.88021	1.63684	1.14136	1.8725	0.631686	2.05981	1.62599	1.00801	1.52786	0.733186	1.24087	6.49099	1.45314	1.07247	1.54141	1.72924
57.75	4.34303	4.30213	6.09121	5.55151	5.10097	4.66139	5.3154	4.6481	5.48444	6.14393	5.72087	5.29887	4.95416	6.01661	4.99564	6.18421	2.9971	1.65889	1.11993	1.89921	0.642857	2.04223	1.62784	0.996557	1.5762	0.740029	1.2532	6.53371	1.47639	1.06	1.56541	1.72584
58	4.32976	4.2711	6.10134	5.57449	5.06216	4.62347	5.29521	4.65411	5.4809	6.15964	5.70507	5.3174	4.96671	6.02807	5.02357	6.19156	3.14883	1.63574	1.12829	1.87491	0.632429	2.05931	1.62366	1.02994	1.5381	0.7051	1.21209	6.58124	1.4581	1.07194	1.54027	1.72973
58.25	4.32441	4.27016	6.10036	5.57143	5.05559	4.63226	5.28983	4.65394	5.47507	6.15524	5.7023	5.31876	4.96674	6.02344	5.02176	6.18686	3.28756	1.63617	1.12703	1.87867	0.644471	2.0607	1.62567	1.03954	1.54399	0.7046	1.21453	6.65297	1.48304	1.09491	1.56519	1.73313
58.5	4.32773	4.30103	6.08769	5.55187	5.06994	4.67527	5.30533	4.64381	5.4664	6.12964	5.71264	5.29957	4.94807	6.00554	4.99201	6.16564	3.41313	1.65216	1.10719	1.90689	0.653157	2.04347	1.62273	1.00269	1.58877	0.709986	1.25277	6.69669	1.51021	1.08713	1.5868	1.68847
58.75	4.19637	4.36481	6.18499	5.64103	4.927	4.83053	5.33589	4.58553	5.41633	6.12294	5.69141	5.18601	4.91364	5.98796	4.97956	6.15707	3.30057	1.55347	1.0408	1.95801	0.580186	2.06259	1.67334	0.916586	1.54933	0.618043	1.19116	6.80083	1.60034	1.11997	1.67544	1.70477
59	4.20437	4.39163	6.16904	5.60701	4.96713	4.87541	5.34767	4.57323	5.41093	6.09823	5.69967	5.17059	4.89259	5.96797	4.94294	6.13673	3.4178	1.56981	1.01789	1.98417	0.5852	2.03349	1.67779	0.899157	1.5983	0.625929	1.20333	6.82707	1.62421	1.09784	1.6949	1.70729
59.25	4.19473	4.35944	6.17799	5.63093	4.93766	4.83703	5.32729	4.5787	5.40777	6.11629	5.68356	5.18951	4.9097	5.98011	4.97091	6.14361	3.57667	1.55691	1.04037	1.95924	0.573686	2.0505	1.67646	0.940114	1.54101	0.613614	1.17964	6.86893	1.63223	1.12373	1.67419	1.67259
59.5	4.1833	4.32933	6.18591	5.65529	4.90959	4.78959	5.30594	4.58253	5.40791	6.13303	5.66506	5.20157	4.92449	5.99139	4.99989	6.15347	3.72549	1.54199	1.05846	1.9372	0.5605	2.06864	1.67917	0.978514	1.49576	0.604329	1.16281	6.903	1.61563	1.14184	1.6509	1.67
59.75	4.18184	4.32459	6.18001	5.64964	4.91346	4.77996	5.30271	4.57974	5.40471	6.12596	5.66099	5.19933	4.92343	5.98817	5.001	6.15233	3.86087	1.55136	1.0601	1.93604	0.560243	2.06959	1.6791	1.00376	1.49707	0.604471	1.16463	6.9335	1.61497	1.14511	1.67839	1.67351
60	4.17933	4.32467	6.1789	5.65043	4.91121	4.77933	5.29977	4.57666	5.40299	6.12276	5.65971	5.19893	4.91986	5.98716	4.99776	6.15083	3.9968	1.56066	1.06244	1.93149	0.548129	2.06956	1.67623	1.0326	1.49977	0.605486	1.16529	6.93073	1.5882	1.11856	1.68131	1.69899
60.25	4.17361	4.28943	6.18474	5.66479	4.89547	4.72999	5.27989	4.58001	5.40157	6.1387	5.64337	5.20696	4.93567	5.9997	5.02846	6.16427	4.12344	1.54704	1.07996	1.90221	0.538157	2.08624	1.67847	1.07814	1.45067	0.597071	1.12141	6.95343	1.56804	1.1352	1.65844	1.7031
60.5	4.18059	4.28563	6.17866	5.64819	4.91817	4.71586	5.28434	4.57437	5.3981	6.13396	5.64069	5.2027	4.93211	5.9977	5.02264	6.15904	4.25124	1.55407	1.08083	1.9009	0.536729	2.08379	1.66501	1.10966	1.45599	0.596014	1.11796	6.98313	1.57144	1.13656	1.63544	1.68004
60.75	4.24854	4.278	6.12137	5.58244	4.98704	4.66879	5.26274	4.59347	5.38369	6.12081	5.65454	5.2733	4.94924	5.99487	5.03736	6.14281	4.4263	1.62557	1.12343	1.82529	0.5796	2.08789	1.65253	1.20269	1.51927	0.636057	1.13394	6.98624	1.53173	1.14286	1.57776	1.68207
61	4.24897	4.27303	6.12066	5.57826	4.98826	4.66249	5.25716	4.59069	5.38106	6.11463	5.65194	5.27261	4.94529	5.99373	5.03557	6.14291	4.5375	1.63431	1.12307	1.82121	0.579243	2.08863	1.65227	1.2424	1.5384	0.637471	1.13883	7.00716	1.51144	1.13521	1.57859	1.69026
61.25	4.24894	4.27336	6.12141	5.57489	4.97589	4.66556	5.24967	4.5894	5.37589	6.11303	5.65226	5.2751	4.94564	5.9914	5.03477	6.1418	4.65354	1.64981	1.12877	1.81784	0.581571	2.08866	1.64509	1.30354	1.55324	0.640629	1.14499	7.03564	1.50784	1.1295	1.57543	1.70083
61.5	4.24593	4.27521	6.12033	5.57604	4.96336	4.67274	5.24349	4.58597	5.37174	6.1122	5.64953	5.27367	4.94151	5.98803	5.03009	6.13934	4.75429	1.65303	1.12773	1.8191	0.581571	2.08824	1.6476	1.36353	1.57049	0.642386	1.14547	7.05473	1.50921	1.12316	1.54736	1.70219
61.75	4.25151	4.26487	6.1125	5.57024	4.97426	4.6604	5.24366	4.58273	5.36801	6.11227	5.64651	5.27149	4.94001	5.98546	5.0332	6.13883	4.85036	1.6636	1.1273	1.8419	0.5817	2.08703	1.65229	1.43364	1.58449	0.642614	1.13556	7.07503	1.5243	1.13776	1.51981	1.66221
62	4.24809	4.26799	6.11234	5.57836	4.9557	4.66693	5.23886	4.58131	5.36759	6.11313	5.64394	5.27541	4.9388	5.98296	5.02984	6.13854	4.95241	1.67803	1.13166	1.841	0.5839	2.08746	1.65381	1.52199	1.60596	0.6453	1.13981	7.09749	1.52173	1.13413	1.52087	1.65791
62.25	4.24833	4.26166	6.10767	5.58103	4.95037	4.66277	5.23719	4.5804	5.36556	6.11043	5.63831	5.27517	4.93759	5.98049	5.0281	6.13691	5.03863	1.69379	1.13373	1.84423	0.5873	2.08891	1.67171	1.6688	1.61243	0.645	1.13847	7.10921	1.5296	1.1391	1.54031	1.68786
62.5	4.17141	4.23344	6.16894	5.66843	4.84993	4.65694	5.24114	4.56624	5.37537	6.13714	5.60667	5.22039	4.93784	5.99451	5.0386	6.16531	5.08349	1.62717	1.11634	1.8895	0.537514	2.10364	1.68504	1.76403	1.55483	0.596143	1.1072	7.1557	1.56207	1.18076	1.57979	1.68341
62.75	4.1684	4.23376	6.16666	5.67087	4.84846	4.65546	5.24097	4.56809	5.37201	6.13713	5.60074	5.2163	4.9404	5.99029	5.03783	6.16184	5.16323	1.63977	1.11934	1.89359	0.540057	2.10369	1.68527	1.90751	1.60074	0.597543	1.10656	7.1735	1.56911	1.18636	1.57804	1.68263
63	4.28959	4.13863	6.08526	5.61384	4.97047	4.46976	5.2263	4.64924	5.41677	6.14481	5.59744	5.33337	4.96773	6.01527	5.05523	6.1727	5.2975	1.7071	1.20117	1.82106	0.6145	2.05049	1.63737	2.16771	1.73363	0.674243	1.20543	7.17894	1.46894	1.13613	1.50271	1.70011
63.25	4.29257	4.1394	6.08663	5.60793	4.96841	4.47289	5.22291	4.64941	5.41914	6.14289	5.59583	5.33233	4.97136	6.01419	5.05427	6.17049	5.36641	1.72394	1.20323	1.81983	0.614714	2.05043	1.63746	2.33763	1.79361	0.675314	1.20559	7.19326	1.47174	1.13827	1.50263	1.6995
63.5	4.33984	4.08691	6.05884	5.5732	5.02464	4.37834	5.22394	4.68087	5.43889	6.14821	5.58536	5.40184	4.98311	6.028	5.05437	6.1751	5.47031	1.78391	1.2528	1.75843	0.6446	2.04181	1.60186	2.57096	1.8879	0.709643	1.26084	7.20663	1.39744	1.09631	1.46123	1.74827
63.75	4.33724	4.08364	6.05697	5.56633	5.0279	4.372	5.22073	4.6812	5.44023	6.14329	5.58086	5.3999	4.98077	6.02449	5.04783	6.17076	5.53284	1.79893	1.25241	1.75901	0.642729	2.04121	1.59556	2.77694	1.9228	0.704871	1.25383	7.21526	1.41836	1.10373	1.46246	1.74563
64	4.33631	4.1172	6.05044	5.54086	5.03323	4.42081	5.2348	4.67124	5.43903	6.1193	5.59246	5.37176	4.96433	6.00576	5.01689	6.15674	5.58054	1.8303	1.23229	1.78551	0.648271	2.02481	1.57866	2.94671	2.0573	0.715157	1.27259	7.2251	1.47819	1.08299	1.4606	1.7175
64.25	4.34367	4.14817	6.03506	5.50904	5.05084	4.46343	5.24877	4.66249	5.44041	6.09594	5.60127	5.34503	4.94484	5.98761	4.98593	6.14084	5.6219	1.86273	1.20941	1.81327	0.6577	2.0047	1.57817	3.15859	2.14256	0.720529	1.28367	7.23944	1.506	1.04037	1.48466	1.71374
64.5	4.34436	4.14591	6.03031	5.50076	5.05376	4.45854	5.24904	4.65876	5.43836	6.0946	5.59943	5.34334	4.94449	5.98717	4.98511	6.1388	5.67186	1.87886	1.207	1.81423	0.655386	2.00343	1.57433	3.35016	2.18197	0.722057	1.29221	7.25414	1.50286	1.02699	1.48519	1.7502
64.75	4.21953	4.23389	6.10199	5.54927	4.93479	4.63517	5.26729	4.57271	5.38834	6.08043	5.59444	5.21879	4.9163	5.95724	4.96114	6.121	5.64716	1.83521	1.12161	1.88917	0.577514	2.05584	1.62574	3.42637	2.12416	0.6429	1.18963	7.27367	1.61877	1.08	1.56379	1.73077
65	4.22071	4.22381	6.09229	5.54561	4.93886	4.62069	5.27083	4.5718	5.37994	6.0777	5.58873	5.21701	4.91299	5.95397	4.9598	6.11916	5.68971	1.85557	1.12063	1.88654	0.577143	2.0559	1.62384	3.6033	2.12299	0.637829	1.183	7.28777	1.64067	1.08564	1.56746	1.72089
65.25	4.16654	4.28109	6.1177	5.5823	4.86449	4.71527	5.26256	4.53866	5.35681	6.06777	5.59076	5.14237	4.90257	5.93897	4.95567	6.11154	5.69274	1.82899	1.07089	1.92483	0.546214	2.064	1.65439	3.71984	2.10416	0.601029	1.13319	7.30684	1.72524	1.11873	1.61113	1.68443
65.5	4.16524	4.27826	6.11304	5.57609	4.85984	4.7096	5.26347	4.53561	5.35061	6.06749	5.58869	5.13977	4.90183	5.93847	4.95957	6.11176	5.7326	1.85111	1.06957	1.92336	0.545814	2.06426	1.65741	3.86213	2.16176	0.604829	1.14133	7.32347	1.72589	1.10794	1.60929	1.69223
65.75	4.15794	4.24261	6.11763	5.59834	4.84841	4.65737	5.24037	4.5423	5.34786	6.08791	5.57394	5.16444	4.91669	5.95619	4.98594	6.12313	5.77589	1.85826	1.0868	1.89593	0.536014	2.0798	1.65589	3.98254	2.12277	0.594971	1.125	7.34804	1.68311	1.12259	1.59363	1.69067
66	4.14627	4.21004	6.13056	5.62219	4.82191	4.61734	5.2247	4.54523	5.3452	6.10437	5.56201	5.18676	4.9329	5.97116	5.01376	6.13373	5.83649	1.86917	1.10703	1.86609	0.5246	2.09984	1.65747	4.09527	2.13161	0.5897	1.11763	7.36436	1.66856	1.13047	1.57019	1.69944
66.25	4.17599	4.28889	6.0996	5.57439	4.87483	4.70244	5.24933	4.54657	5.30679	6.04679	5.58887	5.16484	4.899	5.9262	4.97224	6.09003	5.84837	1.92433	1.07951	1.84931	0.555314	2.04271	1.6604	4.24359	2.25869	0.606043	1.13716	7.35914	1.7344	1.1181	1.57269	1.66464
66.5	4.17269	4.28503	6.09834	5.56761	4.87703	4.70034	5.24884	4.54429	5.30884	6.04533	5.58744	5.16606	4.89749	5.92637	4.96941	6.09233	5.88051	1.95659	1.07911	1.84569	0.554857	2.04284	1.6582	4.35609	2.28633	0.6038	1.13606	7.37337	1.7557	1.11879	1.57216	1.66011
66.75	4.17014	4.31411	6.08893	5.54549	4.88341	4.75149	5.26153	4.53207	5.30703	6.01883	5.60159	5.14113	4.88016	5.90559	4.94076	6.07331	5.90313	1.99314	1.08004	1.88083	0.559986	2.02537	1.66133	4.47526	2.42341	0.613914	1.1714	7.37767	1.78156	1.09959	1.5918	1.68671
67	4.17463	4.33943	6.07596	5.51099	4.90167	4.79384	5.28087	4.52141	5.30523	5.99399	5.61356	5.11469	4.86219	5.88241	4.90826	6.05743	5.92761	2.03634	1.06074	1.93277	0.568429	2.00776	1.66437	4.59009	2.54669	0.624929	1.1891	7.40036	1.81699	1.07999	1.60804	1.69237
67.25	4.16914	4.34069	6.07583	5.51433	4.89076	4.80114	5.27423	4.51856	5.30731	5.99096	5.61304	5.11351	4.86277	5.8792	4.9051	6.05639	5.95251	2.07389	1.06011	1.93321	0.567929	2.00771	1.665	4.68137	2.57814	0.622143	1.18346	7.4053	1.83407	1.08336	1.61206	1.71006

## Sheet: 7C, S7C, S7D
Time (hr)	No Nicotinamide No CuSO4																								No Nicotinamide +0.75mM CuSO4																								5mM Nicotinamide pre-treated No CuSO4
	Pre-culture 1						Pre-culture 2						Pre-culture 3						Pre-culture 4						Pre-culture 1						Pre-culture 2						Pre-culture 3						Pre-culture 4						Pre-culture 1
0	0.250467	0.25465	0.254267	0.332667	0.249667	0.25455	0.2729	0.27065	0.269883	0.265167	0.272917	0.285267	0.286067	0.301017	0.290483	0.278233	0.298367	0.317233	0.3168	0.3183	0.311967	0.3076	0.31365	0.321317	0.226967	0.229617	0.230117	0.230117	0.248383	0.2487	0.24035	0.250367	0.2524	0.241267	0.241033	0.25965	0.278233	0.284833	0.295083	0.303783	0.295567	0.3022	0.311817	0.3086	0.2961	0.3046	0.3077	0.3092	0.236633
0.250556	0.252557	0.257957	0.256686	0.326614	0.251157	0.257029	0.273971	0.2735	0.276414	0.268214	0.275143	0.289514	0.288514	0.303829	0.2953	0.280043	0.300957	0.3204	0.319657	0.322814	0.314971	0.311457	0.3203	0.325143	0.227843	0.230729	0.234257	0.233114	0.25	0.251114	0.2444	0.252914	0.2569	0.244143	0.243543	0.261557	0.281071	0.2851	0.2983	0.307414	0.298186	0.305557	0.315186	0.312357	0.299429	0.3091	0.311743	0.312471	0.239443
0.501111	0.257	0.262557	0.258343	0.331643	0.256343	0.261443	0.284114	0.278157	0.283471	0.271829	0.281457	0.297214	0.2932	0.309214	0.299914	0.281814	0.308143	0.327	0.3266	0.330029	0.3218	0.317771	0.328214	0.332971	0.2301	0.2337	0.2364	0.238857	0.254429	0.255771	0.249429	0.258229	0.261971	0.250757	0.251314	0.268657	0.287457	0.2905	0.305914	0.314229	0.303471	0.312771	0.323329	0.322257	0.306543	0.316214	0.320686	0.320943	0.24
0.751389	0.262014	0.266871	0.263414	0.336957	0.262757	0.267786	0.292071	0.283629	0.291014	0.277229	0.288086	0.310914	0.299671	0.315343	0.306671	0.285429	0.312157	0.333043	0.3329	0.335629	0.329	0.323114	0.333443	0.338486	0.233557	0.236843	0.242129	0.245986	0.258029	0.260186	0.254057	0.263257	0.267171	0.258286	0.258586	0.274043	0.293643	0.292286	0.311929	0.321914	0.306571	0.3202	0.331643	0.3275	0.313714	0.323843	0.328643	0.3293	0.244929
1.00194	0.265214	0.273314	0.267714	0.329943	0.2681	0.2741	0.295786	0.289671	0.298329	0.283043	0.2926	0.318614	0.303986	0.322243	0.315314	0.290086	0.318943	0.337829	0.337429	0.342143	0.3351	0.329429	0.342043	0.344757	0.236757	0.241343	0.249114	0.250629	0.260757	0.265414	0.261686	0.265829	0.274286	0.2617	0.263157	0.279286	0.300343	0.293086	0.318314	0.328257	0.310186	0.3262	0.350157	0.333871	0.319129	0.331143	0.3337	0.334957	0.250314
1.25222	0.270329	0.276257	0.271186	0.3407	0.272714	0.282186	0.301257	0.2941	0.305514	0.286086	0.296271	0.333357	0.308143	0.327629	0.320271	0.294543	0.324914	0.343314	0.3419	0.344414	0.339971	0.334514	0.343671	0.351186	0.238571	0.245671	0.252757	0.255771	0.262257	0.270557	0.267257	0.269386	0.278729	0.267571	0.2683	0.282643	0.304686	0.296971	0.325543	0.335971	0.312686	0.3336	0.357343	0.337757	0.3251	0.336029	0.339386	0.340643	0.2566
1.50194	0.273757	0.280557	0.2741	0.340729	0.277486	0.290014	0.3057	0.297643	0.311214	0.289114	0.299043	0.336914	0.311357	0.330157	0.325343	0.297729	0.329857	0.346329	0.344143	0.3464	0.343614	0.338543	0.3476	0.355371	0.240357	0.249143	0.2556	0.2593	0.262386	0.273071	0.272057	0.270957	0.2836	0.271843	0.2719	0.286771	0.3078	0.299271	0.329771	0.339857	0.315514	0.337443	0.361043	0.341757	0.328014	0.3394	0.342429	0.344486	0.265757
1.75278	0.276986	0.282443	0.2766	0.347171	0.281857	0.309571	0.316843	0.299043	0.314986	0.291314	0.300943	0.339286	0.314729	0.329643	0.328	0.3001	0.3329	0.349286	0.344457	0.348057	0.3461	0.342229	0.350371	0.359029	0.242029	0.252114	0.255743	0.263186	0.262686	0.274971	0.276957	0.2734	0.288071	0.277229	0.275514	0.291329	0.310629	0.301186	0.3336	0.342343	0.317686	0.340686	0.3646	0.345871	0.330514	0.340614	0.345457	0.347357	0.269514
2.00333	0.279443	0.285814	0.279014	0.351843	0.293657	0.318686	0.3287	0.303214	0.317257	0.294071	0.304071	0.342229	0.316629	0.332486	0.330257	0.303043	0.3365	0.351886	0.345343	0.349071	0.349129	0.3454	0.350843	0.362771	0.244329	0.255371	0.259386	0.265157	0.262914	0.277357	0.282614	0.275371	0.293571	0.280071	0.278629	0.296843	0.312929	0.303329	0.337029	0.345057	0.3194	0.343686	0.367429	0.348843	0.333814	0.3427	0.347143	0.350471	0.271557
2.25389	0.282529	0.289814	0.282814	0.354929	0.3003	0.338986	0.332986	0.307629	0.3221	0.297243	0.306086	0.3443	0.3192	0.333586	0.333086	0.306	0.338471	0.3562	0.346057	0.350914	0.351357	0.3485	0.353529	0.364914	0.247086	0.258671	0.262243	0.268557	0.2633	0.279914	0.288429	0.278786	0.299043	0.284114	0.282657	0.302843	0.314529	0.304686	0.340071	0.348029	0.320557	0.346529	0.370157	0.3513	0.336243	0.345371	0.349829	0.352614	0.2788
2.50389	0.285429	0.295514	0.285643	0.356329	0.312029	0.348443	0.356471	0.310257	0.326786	0.3	0.309114	0.339729	0.320814	0.3339	0.3333	0.307614	0.341043	0.358286	0.3464	0.3519	0.353886	0.350886	0.3565	0.366743	0.249529	0.261429	0.264086	0.2704	0.263586	0.280629	0.293043	0.282486	0.303586	0.286657	0.286143	0.309729	0.316914	0.307114	0.343343	0.348129	0.320843	0.347614	0.3708	0.354329	0.336729	0.345386	0.351471	0.354	0.285557
2.75472	0.2901	0.300157	0.290214	0.368571	0.317757	0.3603	0.362871	0.313714	0.329257	0.301914	0.322343	0.3611	0.324014	0.333986	0.333857	0.309114	0.342986	0.360386	0.346757	0.351343	0.355514	0.3527	0.356257	0.3686	0.250914	0.2641	0.267057	0.274357	0.263829	0.281429	0.297929	0.285943	0.3073	0.2917	0.290929	0.317271	0.317371	0.308243	0.345757	0.349214	0.3207	0.348643	0.359971	0.355443	0.338014	0.346614	0.353943	0.356643	0.286014
3.00528	0.293414	0.306329	0.294829	0.371529	0.327157	0.365	0.3645	0.318714	0.334814	0.306814	0.333014	0.356486	0.325857	0.333814	0.336543	0.309557	0.344186	0.360814	0.3462	0.353114	0.356471	0.3549	0.359871	0.370243	0.253	0.2672	0.271586	0.276243	0.263586	0.282486	0.306086	0.289657	0.3164	0.292986	0.293343	0.323771	0.318143	0.307257	0.346586	0.348143	0.321357	0.348414	0.359	0.358029	0.338571	0.348114	0.354243	0.356957	0.287143
3.25611	0.300014	0.313086	0.3019	0.379886	0.348014	0.383957	0.371343	0.349	0.340129	0.311586	0.3441	0.361857	0.329629	0.336743	0.3377	0.310643	0.345457	0.363171	0.346257	0.354714	0.3581	0.356371	0.361043	0.371943	0.256157	0.271029	0.275343	0.280171	0.265386	0.285943	0.314743	0.296086	0.323329	0.298914	0.300343	0.332114	0.320371	0.308586	0.348429	0.3483	0.322329	0.349971	0.359957	0.359871	0.339829	0.349157	0.356214	0.3587	0.284943
3.50611	0.306543	0.322986	0.3112	0.383029	0.354486	0.378243	0.365643	0.357657	0.350557	0.318886	0.350086	0.370657	0.332557	0.3397	0.342329	0.313814	0.348286	0.366043	0.348143	0.3586	0.361143	0.3595	0.3645	0.374929	0.261643	0.274986	0.283371	0.281986	0.2681	0.2911	0.328757	0.303957	0.340843	0.301243	0.305629	0.338071	0.323214	0.308686	0.349971	0.349029	0.325686	0.352786	0.361443	0.3611	0.343743	0.353757	0.3574	0.359857	0.290557
3.75639	0.315857	0.330286	0.319971	0.399957	0.359086	0.386171	0.367071	0.363471	0.357429	0.323857	0.357929	0.3776	0.337243	0.340343	0.342286	0.3148	0.350086	0.3679	0.348629	0.358657	0.362986	0.3596	0.364357	0.3752	0.265357	0.280257	0.284014	0.289043	0.270957	0.293957	0.337043	0.311857	0.347129	0.3107	0.314586	0.350114	0.325229	0.310586	0.353171	0.349486	0.3257	0.354286	0.363529	0.362743	0.343457	0.353743	0.359886	0.361214	0.2958
4.00667	0.325186	0.340871	0.329143	0.409614	0.3683	0.385157	0.373829	0.371314	0.365214	0.330086	0.365543	0.386614	0.340571	0.341871	0.345829	0.317114	0.3521	0.368543	0.3493	0.359743	0.364314	0.361757	0.366043	0.3768	0.268314	0.285371	0.292329	0.294843	0.2744	0.298129	0.3501	0.320114	0.359471	0.3175	0.320643	0.361857	0.3272	0.310086	0.354343	0.350029	0.326586	0.354714	0.364786	0.363829	0.3454	0.355343	0.360257	0.362486	0.299871
4.25778	0.335	0.3517	0.339529	0.420143	0.374414	0.396857	0.3603	0.379857	0.3732	0.337386	0.373586	0.396357	0.343571	0.343714	0.349186	0.319	0.353271	0.370214	0.349786	0.361643	0.3652	0.3632	0.366843	0.3787	0.271171	0.290771	0.301086	0.3006	0.277457	0.301743	0.365514	0.3294	0.372571	0.325443	0.326029	0.374386	0.327171	0.309314	0.354843	0.3507	0.327243	0.355357	0.366071	0.364171	0.347686	0.357943	0.360671	0.363429	0.301943
4.50833	0.3475	0.364614	0.352286	0.431943	0.390286	0.408886	0.371	0.389771	0.3834	0.345971	0.374943	0.388914	0.346429	0.346357	0.351943	0.320843	0.354886	0.372257	0.350529	0.363114	0.3662	0.364486	0.368457	0.380043	0.275686	0.298143	0.310186	0.3081	0.281614	0.307229	0.381971	0.340957	0.385757	0.3364	0.333414	0.389543	0.329886	0.310643	0.357129	0.352971	0.328957	0.356357	0.3678	0.365929	0.349029	0.358829	0.361814	0.364143	0.312629
4.75917	0.361543	0.379971	0.365957	0.4456	0.400814	0.426843	0.386243	0.401757	0.394786	0.3549	0.379914	0.401086	0.350157	0.348629	0.355086	0.323614	0.357686	0.375143	0.351857	0.364643	0.367471	0.365643	0.369371	0.380857	0.282271	0.305243	0.319514	0.314586	0.286643	0.312814	0.400457	0.355057	0.401871	0.347943	0.342786	0.4053	0.332871	0.311857	0.359771	0.355157	0.331014	0.357471	0.370286	0.367543	0.350514	0.360029	0.362643	0.365057	0.324814
5.00917	0.3786	0.396329	0.383286	0.461114	0.409	0.435786	0.400143	0.390257	0.407771	0.365386	0.386943	0.415743	0.353957	0.352514	0.358371	0.326186	0.359943	0.377914	0.353514	0.366243	0.368243	0.366929	0.370814	0.382557	0.288671	0.3142	0.329514	0.324543	0.292529	0.319857	0.418743	0.370143	0.418829	0.362814	0.356757	0.426614	0.335843	0.314514	0.363157	0.3574	0.333714	0.359171	0.373429	0.368886	0.351314	0.361229	0.363486	0.365971	0.3383
5.26	0.3956	0.413943	0.399143	0.481314	0.429257	0.4596	0.419857	0.403486	0.420443	0.376071	0.4008	0.431029	0.355457	0.353786	0.360114	0.327886	0.361014	0.379	0.353543	0.365857	0.368343	0.367171	0.370529	0.382843	0.295286	0.3224	0.340443	0.334586	0.298243	0.325914	0.440243	0.386714	0.436443	0.379229	0.3701	0.447314	0.336886	0.314929	0.363671	0.359043	0.3333	0.359357	0.3754	0.369843	0.351129	0.361157	0.363957	0.366729	0.352771
5.51028	0.417543	0.435429	0.421486	0.500829	0.454886	0.487314	0.4581	0.420014	0.438271	0.39	0.4181	0.449471	0.357943	0.356771	0.362471	0.3297	0.362871	0.380614	0.355	0.367057	0.368786	0.367757	0.372271	0.384129	0.302914	0.334057	0.353557	0.346814	0.305429	0.336271	0.461957	0.406471	0.457171	0.399986	0.3895	0.474486	0.338586	0.317457	0.366186	0.361243	0.335114	0.3605	0.377214	0.371157	0.351714	0.362143	0.364743	0.368186	0.370614
5.76083	0.4394	0.460914	0.443414	0.5211	0.478786	0.516529	0.472214	0.439257	0.457743	0.406586	0.435986	0.469257	0.358814	0.3585	0.365557	0.331471	0.364671	0.382386	0.356186	0.368814	0.369986	0.3691	0.373543	0.385314	0.314271	0.345386	0.367957	0.3563	0.313786	0.3464	0.491657	0.430343	0.487043	0.419843	0.407629	0.497429	0.3404	0.318443	0.367414	0.363186	0.337814	0.3627	0.379271	0.372443	0.353414	0.3639	0.365586	0.369	0.390571
6.01111	0.468343	0.488257	0.471586	0.546129	0.509814	0.549471	0.490629	0.459586	0.480229	0.4247	0.457929	0.4933	0.361157	0.3603	0.365943	0.332657	0.366014	0.383557	0.356686	0.3691	0.3708	0.368971	0.374314	0.3851	0.324529	0.360429	0.379086	0.372314	0.323929	0.361429	0.516143	0.455257	0.512929	0.449643	0.435271	0.530886	0.342757	0.321729	0.370057	0.364057	0.339	0.364257	0.3808	0.373629	0.352886	0.3632	0.366914	0.369357	0.414
6.26167	0.499471	0.518557	0.502857	0.574529	0.545757	0.585957	0.5113	0.482457	0.505471	0.4443	0.483271	0.518743	0.363643	0.362943	0.366371	0.333586	0.367414	0.384571	0.358129	0.369943	0.371271	0.368614	0.374071	0.385886	0.335229	0.376486	0.391186	0.389043	0.334429	0.3762	0.543671	0.482086	0.541443	0.4813	0.467671	0.567829	0.345114	0.324714	0.372243	0.364543	0.340229	0.364614	0.382014	0.3741	0.3522	0.362729	0.3678	0.370386	0.440057
6.51194	0.530857	0.552557	0.533414	0.604386	0.581057	0.627886	0.529243	0.5079	0.530657	0.466071	0.509314	0.547486	0.364857	0.364529	0.367871	0.3346	0.368743	0.385586	0.358914	0.370271	0.3717	0.3694	0.374643	0.387043	0.349343	0.393071	0.408757	0.406086	0.346386	0.389114	0.583086	0.512886	0.577586	0.510943	0.495643	0.602786	0.346886	0.326543	0.373229	0.365129	0.340757	0.365686	0.3831	0.374714	0.3525	0.362729	0.368614	0.372014	0.465557
6.7625	0.568086	0.589757	0.569043	0.637186	0.623943	0.674357	0.553586	0.536814	0.559486	0.489943	0.539171	0.579414	0.3658	0.365057	0.3693	0.335457	0.370014	0.386914	0.359929	0.370471	0.371943	0.369743	0.374714	0.387457	0.361243	0.413014	0.428886	0.426686	0.359871	0.406786	0.620257	0.546186	0.613929	0.548757	0.530471	0.647014	0.3487	0.3273	0.374557	0.366414	0.341643	0.366343	0.3838	0.375214	0.3525	0.363371	0.369186	0.3727	0.496557
7.01278	0.613071	0.6312	0.612571	0.677029	0.677329	0.725457	0.580843	0.568443	0.590543	0.515986	0.5737	0.6144	0.369629	0.368657	0.369143	0.335843	0.371729	0.389143	0.362086	0.370271	0.3719	0.369029	0.3741	0.387714	0.3737	0.437243	0.447957	0.453243	0.375743	0.427686	0.655343	0.581686	0.646257	0.594257	0.574229	0.701671	0.351686	0.331457	0.379314	0.368457	0.342057	0.367286	0.385714	0.375586	0.351357	0.362129	0.370629	0.374314	0.531329
7.26278	0.658729	0.677643	0.657471	0.717957	0.729686	0.781271	0.587714	0.603943	0.626614	0.545714	0.610371	0.652986	0.371957	0.371029	0.3718	0.337214	0.373871	0.3919	0.364586	0.3712	0.3725	0.370514	0.374486	0.388657	0.390343	0.461071	0.4734	0.478843	0.393014	0.450057	0.7016	0.621514	0.690857	0.640529	0.617071	0.751486	0.3557	0.333314	0.381514	0.370757	0.3441	0.368914	0.387686	0.376071	0.352986	0.362843	0.371557	0.3756	0.570729
7.51306	0.709357	0.728414	0.7054	0.763657	0.788714	0.8442	0.613786	0.642357	0.6632	0.5781	0.652257	0.697629	0.375586	0.374	0.373486	0.339071	0.3762	0.394886	0.367243	0.371357	0.373029	0.370571	0.374729	0.389671	0.409143	0.488329	0.503714	0.509157	0.412043	0.473743	0.753543	0.663429	0.731971	0.692	0.662571	0.809157	0.359057	0.336614	0.3852	0.373343	0.345671	0.370757	0.390829	0.377171	0.354271	0.362971	0.373414	0.377971	0.609757
7.76333	0.763214	0.781257	0.760986	0.813971	0.852186	0.913829	0.647943	0.686514	0.705214	0.613214	0.6982	0.745886	0.378243	0.377286	0.376	0.340886	0.377957	0.3976	0.370671	0.372514	0.3735	0.371386	0.375286	0.391	0.4299	0.519071	0.535043	0.541	0.432786	0.499043	0.81	0.711771	0.784014	0.747114	0.715257	0.871329	0.3617	0.338157	0.388329	0.376114	0.348571	0.372386	0.393257	0.379243	0.361571	0.363857	0.374357	0.379471	0.6551
8.01361	0.82	0.843271	0.814257	0.865057	0.914543	0.990129	0.680343	0.732986	0.747471	0.652786	0.745314	0.7976	0.380086	0.379029	0.380543	0.343029	0.380043	0.4003	0.372943	0.373429	0.3743	0.3733	0.376329	0.392329	0.455729	0.552214	0.574843	0.571957	0.455014	0.523214	0.878514	0.763186	0.841429	0.800043	0.7608	0.931371	0.363571	0.339	0.390829	0.3793	0.352014	0.379357	0.3961	0.3806	0.363486	0.365686	0.375171	0.380243	0.700886
8.26361	0.890286	0.906243	0.882843	0.927514	1.00033	1.07393	0.727271	0.783871	0.800971	0.6966	0.8006	0.856329	0.384657	0.382743	0.380686	0.3444	0.382243	0.4024	0.375843	0.373557	0.374686	0.3727	0.375843	0.392643	0.478629	0.592486	0.609357	0.616357	0.480286	0.5576	0.932743	0.819343	0.896029	0.875386	0.830586	1.01356	0.365986	0.343029	0.395571	0.381886	0.354857	0.384729	0.398771	0.381986	0.363071	0.365186	0.377243	0.381729	0.758557
8.51417	0.962714	0.975729	0.954529	0.989757	1.08166	1.16233	0.7756	0.839914	0.861014	0.747886	0.859371	0.919471	0.3867	0.384986	0.382814	0.345443	0.383671	0.4041	0.378157	0.373986	0.3744	0.373229	0.376243	0.3928	0.506629	0.6335	0.6513	0.657971	0.507814	0.592314	1.00546	0.8805	0.9647	0.945829	0.895029	1.08931	0.3679	0.344143	0.397543	0.383386	0.356957	0.392071	0.4141	0.382871	0.364443	0.365186	0.378071	0.382614	0.817386
8.76472	1.04	1.0519	1.03261	1.05897	1.17101	1.26049	0.8292	0.903457	0.927	0.803686	0.924171	0.990057	0.388414	0.387414	0.385243	0.3471	0.385314	0.406571	0.380543	0.373943	0.375043	0.373929	0.376843	0.393586	0.539014	0.679814	0.696557	0.705071	0.537071	0.628757	1.08291	0.947814	1.04057	1.02363	0.966657	1.17374	0.370157	0.345743	0.399443	0.385129	0.359929	0.3976	0.416486	0.3841	0.365571	0.366171	0.378814	0.384186	0.882657
9.01528	1.11833	1.13833	1.10724	1.12926	1.25963	1.36689	0.8787	0.971186	0.9916	0.863043	0.990129	1.06704	0.390086	0.389171	0.388943	0.349643	0.3873	0.409086	0.382314	0.3743	0.375257	0.3747	0.377371	0.394186	0.577986	0.7304	0.754486	0.751143	0.568429	0.659429	1.17549	1.0173	1.1219	1.09357	1.03073	1.26156	0.371214	0.345314	0.400229	0.385829	0.361343	0.403057	0.418129	0.384957	0.367014	0.368114	0.378814	0.385643	0.948943
9.26528	1.21227	1.22733	1.20377	1.21497	1.37103	1.48001	0.9516	1.04606	1.07533	0.927571	1.06774	1.14989	0.392729	0.392	0.389557	0.350329	0.388214	0.410814	0.383886	0.373814	0.374957	0.374586	0.377657	0.394457	0.614643	0.787129	0.805443	0.8114	0.604257	0.705057	1.25807	1.09939	1.20926	1.18777	1.12194	1.36944	0.3735	0.3686	0.421657	0.386986	0.363314	0.407429	0.419929	0.384914	0.365214	0.367657	0.379814	0.386871	1.03176
9.51611	1.31284	1.32824	1.30243	1.30641	1.48767	1.59904	1.02266	1.12791	1.16099	0.999629	1.15113	1.2371	0.395214	0.394171	0.3916	0.351629	0.389857	0.412929	0.384971	0.372686	0.3755	0.375	0.378357	0.395071	0.658071	0.848271	0.866329	0.874057	0.642657	0.752014	1.35349	1.18924	1.30526	1.28181	1.21544	1.47923	0.374757	0.370057	0.423414	0.387757	0.365171	0.414086	0.425986	0.384257	0.359514	0.368029	0.379886	0.387243	1.11589
9.76639	1.41884	1.43479	1.40279	1.39996	1.59977	1.72267	1.09504	1.21611	1.24989	1.07476	1.2422	1.3331	0.398486	0.396514	0.393129	0.353786	0.391486	0.415671	0.386257	0.371814	0.375886	0.375257	0.379057	0.395471	0.709943	0.913271	0.935543	0.938971	0.685786	0.8018	1.46727	1.28237	1.41327	1.37737	1.30726	1.58769	0.376529	0.370929	0.424843	0.388714	0.365886	0.416629	0.430057	0.3859	0.3613	0.368557	0.379357	0.388014	1.20527
10.0164	1.53246	1.5498	1.51387	1.50447	1.72336	1.85737	1.17903	1.31309	1.34357	1.15837	1.34279	1.4379	0.4007	0.398186	0.394743	0.355057	0.392643	0.417771	0.3872	0.3704	0.376171	0.375529	0.379814	0.3962	0.761571	0.9831	1.00734	1.01166	0.7306	0.858014	1.57943	1.38946	1.52746	1.48451	1.41151	1.71561	0.379357	0.371929	0.427186	0.391657	0.367229	0.418786	0.4322	0.386171	0.3618	0.368071	0.379086	0.387586	1.30283
10.2669	1.64493	1.67549	1.62061	1.61224	1.84421	1.9984	1.25333	1.41669	1.43784	1.24437	1.44523	1.55097	0.4034	0.399843	0.398343	0.358229	0.395014	0.420829	0.388371	0.371557	0.3773	0.376743	0.381071	0.397614	0.827214	1.05797	1.09413	1.08281	0.778557	0.907157	1.71394	1.50174	1.6493	1.58643	1.50981	1.83623	0.383243	0.372114	0.428357	0.393929	0.370986	0.420943	0.421271	0.387771	0.363771	0.369786	0.378671	0.387714	1.43077
10.5172	1.76976	1.80444	1.74323	1.72949	1.98563	2.14514	1.34723	1.52569	1.54467	1.33997	1.56076	1.67053	0.405843	0.401	0.3994	0.360086	0.397171	0.422286	0.389186	0.372771	0.377857	0.377271	0.381829	0.3988	0.887457	1.14147	1.17989	1.16983	0.832071	0.972557	1.8406	1.62866	1.77983	1.71166	1.63383	1.98093	0.3858	0.3729	0.429386	0.394986	0.371957	0.422343	0.421786	0.388257	0.364486	0.370157	0.378929	0.386329	1.5434
10.7675	1.90059	1.93724	1.86806	1.8525	2.11834	2.29241	1.44324	1.64441	1.65966	1.44104	1.6805	1.79636	0.406871	0.401129	0.400486	0.360757	0.397614	0.423086	0.389843	0.373486	0.3784	0.377314	0.381571	0.399443	0.958371	1.22951	1.27371	1.25686	0.889571	1.03764	1.9782	1.76101	1.91597	1.83777	1.75516	2.11806	0.388557	0.373343	0.429014	0.395543	0.372514	0.4225	0.422586	0.388071	0.3646	0.369371	0.377743	0.384643	1.65924
11.0175	2.02927	2.07806	1.9871	1.9716	2.24396	2.4427	1.53029	1.77	1.77406	1.5493	1.80361	1.92967	0.406957	0.400129	0.401943	0.362643	0.398814	0.424329	0.3908	0.3749	0.379214	0.3781	0.381357	0.399371	1.04167	1.32063	1.38031	1.34241	0.951714	1.10263	2.13389	1.89454	2.06096	1.95673	1.87061	2.2487	0.388157	0.352014	0.409357	0.395886	0.372871	0.423686	0.422443	0.3888	0.366729	0.3702	0.376643	0.383143	1.77756
11.2678	2.16687	2.21996	2.12067	2.11817	2.38593	2.59431	1.64357	1.89827	1.89591	1.65666	1.933	2.08351	0.407486	0.401186	0.403929	0.363271	0.399771	0.425471	0.391986	0.375943	0.379757	0.378514	0.380543	0.399457	1.11177	1.40463	1.47333	1.4573	1.03766	1.21757	2.28394	2.04296	2.22241	2.10641	2.01819	2.39014	0.389529	0.352743	0.4095	0.3967	0.373143	0.422957	0.419943	0.387686	0.367814	0.371443	0.377443	0.383529	1.91191
11.5181	2.30693	2.35726	2.2725	2.2666	2.54609	2.74207	1.78417	2.03919	2.04234	1.78439	2.07837	2.22079	0.407671	0.401771	0.403314	0.364014	0.401157	0.425729	0.393086	0.377257	0.379857	0.378443	0.380343	0.399543	1.1864	1.51381	1.57643	1.57757	1.11537	1.31437	2.41567	2.19744	2.37491	2.26761	2.18006	2.55929	0.390257	0.354857	0.410786	0.397157	0.373929	0.421557	0.417657	0.386429	0.365914	0.370943	0.378871	0.383186	2.05377
11.7686	2.44426	2.4935	2.42027	2.40194	2.69427	2.88226	1.92163	2.18546	2.19374	1.91406	2.22899	2.35373	0.406786	0.400986	0.403243	0.3645	0.401343	0.425971	0.393657	0.3788	0.379814	0.378229	0.3802	0.398686	1.2728	1.62979	1.69529	1.6971	1.20204	1.41136	2.56741	2.34704	2.52993	2.41494	2.32899	2.71064	0.3888	0.355043	0.409843	0.395257	0.373343	0.420514	0.416514	0.3867	0.365729	0.371714	0.379329	0.382743	2.19393
12.0189	2.58534	2.6289	2.57397	2.54457	2.84676	3.0185	2.07194	2.33387	2.34286	2.04874	2.38399	2.4926	0.406557	0.401071	0.401929	0.3643	0.4011	0.425643	0.394186	0.379171	0.380143	0.377686	0.379929	0.398514	1.36063	1.75289	1.80607	1.83204	1.29757	1.52703	2.70149	2.50673	2.69014	2.5818	2.49626	2.8817	0.386614	0.357014	0.410943	0.393986	0.371671	0.417214	0.415486	0.3858	0.364643	0.371229	0.380986	0.382929	2.30951
12.2694	2.71846	2.762	2.70586	2.67586	2.97673	3.14356	2.21041	2.47921	2.48827	2.18181	2.53031	2.62991	0.406486	0.400443	0.402186	0.364843	0.400714	0.425786	0.394743	0.379129	0.379929	0.376786	0.379557	0.397043	1.46333	1.87896	1.93573	1.96626	1.40119	1.6388	2.8541	2.6579	2.84721	2.72766	2.641	3.02786	0.385043	0.357929	0.411729	0.3934	0.372229	0.417829	0.415971	0.386186	0.364229	0.371329	0.381071	0.383129	2.4493
12.5203	2.83763	2.89106	2.83427	2.80097	3.09667	3.26036	2.33646	2.62979	2.64194	2.31731	2.66529	2.77274	0.4055	0.4	0.403	0.366943	0.4014	0.425986	0.395157	0.379986	0.380129	0.378314	0.380429	0.396157	1.60341	1.99416	2.07081	2.07869	1.5185	1.74089	3.02099	2.81287	3.01667	2.85506	2.77846	3.14669	0.3833	0.358529	0.411871	0.394429	0.373671	0.418614	0.415814	0.386971	0.365443	0.372229	0.382071	0.383571	2.58751
12.7708	2.96614	3.00764	2.97409	2.93706	3.23303	3.37491	2.5014	2.77659	2.79514	2.45751	2.81526	2.90194	0.406671	0.401214	0.401857	0.367371	0.401671	0.425943	0.395514	0.3795	0.379857	0.377486	0.380743	0.395914	1.70711	2.13589	2.20071	2.2366	1.63567	1.87373	3.14744	2.96729	3.16734	3.01644	2.94401	3.30594	0.384329	0.361	0.4138	0.394343	0.373743	0.418057	0.415486	0.387114	0.363843	0.371386	0.383	0.383814	2.75167
13.0211	3.08199	3.11546	3.0926	3.04114	3.34279	3.48023	2.64539	2.9149	2.93673	2.59646	2.95877	3.01049	0.407029	0.400557	0.401443	0.369257	0.401929	0.426257	0.395814	0.379671	0.379786	0.377486	0.381643	0.395743	1.84011	2.29413	2.35596	2.36933	1.74523	1.97144	3.28394	3.11047	3.30041	3.14904	3.07376	3.45019	0.383957	0.361471	0.413871	0.395314	0.374386	0.418257	0.413786	0.389786	0.362957	0.370314	0.383314	0.383814	2.87911
13.2717	3.19614	3.22451	3.19949	3.16449	3.43726	3.58136	2.75381	3.02891	3.05853	2.70679	3.0731	3.15847	0.406814	0.402057	0.403343	0.3705	0.4018	0.428357	0.396157	0.378557	0.380671	0.378257	0.380386	0.395071	1.99527	2.38866	2.47966	2.49507	1.92329	2.17576	3.43073	3.24269	3.44723	3.26484	3.2053	3.54637	0.384514	0.361943	0.412314	0.398857	0.374329	0.4202	0.4164	0.3902	0.367086	0.372114	0.383529	0.385786	2.99639
13.5219	3.29307	3.32646	3.29777	3.27209	3.53069	3.67644	2.87533	3.1516	3.17449	2.82883	3.1909	3.2859	0.407543	0.402571	0.403729	0.370714	0.402186	0.429314	0.3964	0.377786	0.380814	0.3783	0.380086	0.395143	2.13443	2.53254	2.62549	2.64116	2.05327	2.31474	3.55434	3.37426	3.57313	3.39647	3.33921	3.66819	0.385014	0.362529	0.412729	0.399029	0.3747	0.421057	0.416771	0.390957	0.366543	0.3718	0.383857	0.386386	3.1072
13.7722	3.38521	3.417	3.39197	3.36841	3.62127	3.76659	2.99989	3.27047	3.3003	2.94901	3.30949	3.39666	0.407914	0.402786	0.403729	0.370971	0.402943	0.429657	0.396714	0.376871	0.3807	0.378343	0.380486	0.394957	2.27614	2.67843	2.77571	2.79181	2.188	2.45326	3.67487	3.49326	3.68826	3.51639	3.46309	3.77939	0.3944	0.363243	0.412757	0.399671	0.375029	0.422343	0.417814	0.3922	0.366786	0.372543	0.384243	0.387486	3.23456
14.0228	3.46374	3.50436	3.47479	3.45741	3.6904	3.85136	3.09513	3.38184	3.40859	3.05787	3.41716	3.50407	0.407214	0.402743	0.405771	0.371257	0.403243	0.430271	0.3964	0.375929	0.381114	0.379286	0.380471	0.395214	2.4317	2.81759	2.92746	2.92154	2.31811	2.57657	3.79684	3.60476	3.794	3.61489	3.56124	3.87466	0.414571	0.362057	0.4113	0.400229	0.375514	0.422914	0.417171	0.393386	0.368357	0.373071	0.384229	0.389614	3.36029
14.2731	3.56009	3.58113	3.57343	3.55214	3.7911	3.92923	3.24724	3.48206	3.5082	3.16381	3.53887	3.59434	0.409457	0.404257	0.403943	0.369314	0.403414	0.430871	0.396771	0.374257	0.381314	0.3773	0.379871	0.395314	2.5379	2.9753	3.05966	3.09891	2.45359	2.74974	3.86967	3.71786	3.88144	3.75801	3.70369	4.01303	0.414929	0.3644	0.413786	0.399571	0.375914	0.422714	0.417929	0.393886	0.369629	0.372129	0.385729	0.390443	3.45653
14.5231	3.63514	3.65589	3.6509	3.63111	3.86334	3.99956	3.34946	3.57533	3.60056	3.25917	3.63193	3.69136	0.4099	0.404714	0.404543	0.368643	0.404057	0.431257	0.396757	0.373729	0.381614	0.377729	0.379814	0.395343	2.68379	3.10929	3.20057	3.23261	2.59333	2.89684	3.96739	3.82024	3.9731	3.85687	3.81256	4.1004	0.436986	0.3693	0.414586	0.401243	0.384443	0.433514	0.419043	0.395029	0.370157	0.3724	0.386257	0.391371	3.54527
14.7733	3.70527	3.7254	3.72733	3.7052	3.9318	4.0673	3.45736	3.67037	3.69447	3.356	3.72454	3.78334	0.410186	0.405586	0.404629	0.367671	0.4046	0.4315	0.396371	0.373757	0.381486	0.3777	0.3802	0.395514	2.8207	3.2333	3.33621	3.36621	2.73249	3.03653	4.05716	3.91359	4.06437	3.9529	3.92024	4.18216	0.4375	0.369986	0.4153	0.3998	0.384614	0.433114	0.419871	0.395043	0.370457	0.372786	0.385886	0.391843	3.62181
15.0236	3.76354	3.78736	3.79937	3.7568	4.00473	4.12869	3.58129	3.77299	3.78227	3.46	3.828	3.84517	0.410686	0.404471	0.403243	0.365629	0.404571	0.429914	0.395971	0.373729	0.380371	0.376386	0.3814	0.395586	2.93539	3.40727	3.48709	3.5091	2.81696	3.10051	4.12671	4.01339	4.13669	4.05597	4.0205	4.29364	0.438743	0.375329	0.417814	0.395829	0.3857	0.437129	0.4195	0.397229	0.366671	0.370871	0.3862	0.391071	3.7138
15.2742	3.82334	3.85046	3.84724	3.8104	4.0504	4.18019	3.65961	3.84977	3.85696	3.53434	3.89943	3.9203	0.409814	0.404043	0.404914	0.365943	0.404943	0.429943	0.396057	0.373814	0.380443	0.3769	0.381514	0.396071	3.07793	3.51436	3.61469	3.61481	2.9409	3.2166	4.2195	4.09491	4.2193	4.12107	4.08656	4.35164	0.439229	0.374243	0.416643	0.395743	0.386171	0.437629	0.423014	0.397386	0.368343	0.371614	0.3855	0.392414	3.78324
15.5247	3.87657	3.9094	3.89344	3.85997	4.09399	4.22504	3.72383	3.92121	3.9215	3.60286	3.9586	3.99371	0.409229	0.403986	0.4068	0.366086	0.404886	0.430614	0.395714	0.373814	0.380757	0.377543	0.381757	0.396229	3.21391	3.61429	3.73876	3.71011	3.05586	3.32711	4.3075	4.1688	4.29294	4.17951	4.15294	4.4059	0.4315	0.373143	0.415143	0.396243	0.386114	0.438557	0.4251	0.3976	0.369857	0.374243	0.404557	0.393657	3.84634
15.7753	3.93371	3.95954	3.95466	3.92697	4.15841	4.27037	3.82284	3.99187	3.9887	3.67489	4.02631	4.06046	0.410643	0.404614	0.405329	0.365514	0.4051	0.431029	0.395829	0.373943	0.380629	0.377586	0.382129	0.396714	3.3272	3.71926	3.84171	3.82423	3.18444	3.46717	4.3663	4.2505	4.37014	4.26543	4.25627	4.47784	0.412586	0.375371	0.417171	0.396543	0.386357	0.4381	0.426886	0.397514	0.368986	0.373814	0.405586	0.393571	3.8787
16.0256	3.97956	4.00459	4.0029	3.97046	4.20466	4.31131	3.89304	4.05383	4.05024	3.74057	4.08737	4.11893	0.410657	0.404771	0.4056	0.365514	0.405014	0.430943	0.395643	0.373943	0.380271	0.3778	0.382086	0.397	3.44226	3.81154	3.94376	3.92066	3.29287	3.57846	4.43429	4.31706	4.43839	4.32876	4.32789	4.53851	0.412686	0.375514	0.416786	0.396429	0.386	0.437886	0.428429	0.397171	0.365843	0.373514	0.405329	0.394143	3.93717
16.2761	4.02304	4.05067	4.04163	4.00587	4.23989	4.34901	3.94089	4.10476	4.10356	3.78999	4.13339	4.18566	0.410157	0.405786	0.408614	0.366857	0.4051	0.432129	0.395657	0.373986	0.381	0.379114	0.381629	0.3973	3.55883	3.87797	4.0377	3.99781	3.40577	3.70487	4.51123	4.37849	4.50807	4.37769	4.384	4.57371	0.391586	0.369643	0.414914	0.397371	0.3788	0.428486	0.430486	0.397629	0.368214	0.374914	0.405057	0.395371	3.9568
16.5264	4.05654	4.09597	4.07469	4.02591	4.26786	4.37896	3.97979	4.15611	4.15421	3.83731	4.17891	4.23921	0.409243	0.405057	0.410457	0.367643	0.4055	0.432357	0.396071	0.374043	0.3812	0.379814	0.381686	0.397643	3.67397	3.9555	4.13227	4.06709	3.49493	3.7972	4.58043	4.43417	4.56453	4.41669	4.41971	4.61487	0.392771	0.3684	0.413786	0.398443	0.378771	0.430171	0.430514	0.399043	0.369443	0.375043	0.405414	0.396643	4.00391
16.7769	4.09124	4.13349	4.10917	4.04971	4.30036	4.40773	4.02889	4.20257	4.20496	3.88487	4.21601	4.28914	0.409286	0.404529	0.410371	0.367986	0.405457	0.431829	0.396086	0.3738	0.380943	0.379671	0.382257	0.397471	3.77497	4.02923	4.21376	4.14909	3.58976	3.89356	4.63747	4.48913	4.61756	4.47179	4.47863	4.66066	0.392043	0.363543	0.413043	0.398329	0.3783	0.425043	0.428214	0.397957	0.369514	0.374443	0.405586	0.397943	4.04019
17.0278	4.13043	4.16427	4.15649	4.08399	4.34483	4.43771	4.10393	4.25083	4.2553	3.93779	4.26761	4.32716	0.410143	0.405271	0.408686	0.367829	0.405443	0.431857	0.396157	0.373786	0.380629	0.3791	0.382486	0.3975	3.85287	4.10947	4.2842	4.23549	3.68923	3.99663	4.6803	4.54367	4.66323	4.53673	4.5536	4.72177	0.3922	0.365157	0.414829	0.398543	0.3788	0.424943	0.426671	0.398529	0.368329	0.373743	0.406671	0.398386	4.08386
17.2783	4.16904	4.19539	4.19643	4.1171	4.38521	4.47017	4.18029	4.29613	4.3037	3.98784	4.3207	4.36934	0.4115	0.405671	0.407157	0.367914	0.4056	0.431757	0.396257	0.3736	0.3802	0.378586	0.382314	0.397314	3.93061	4.18749	4.35099	4.31866	3.7872	4.10007	4.71489	4.60001	4.71266	4.60087	4.62364	4.77486	0.393914	0.373214	0.422329	0.398143	0.379571	0.424829	0.4243	0.398843	0.366886	0.369843	0.387129	0.3983	4.14886
17.5289	4.19471	4.23109	4.21747	4.12291	4.40219	4.49631	4.2167	4.33379	4.34413	4.0245	4.35504	4.40669	0.410843	0.405443	0.409071	0.369343	0.406129	0.432186	0.396571	0.373529	0.379843	0.378471	0.3827	0.397386	4.01517	4.24596	4.42131	4.37179	3.85561	4.16871	4.77214	4.63417	4.75126	4.6297	4.64599	4.80013	0.3939	0.3717	0.420643	0.399314	0.379186	0.425386	0.422529	0.399257	0.3676	0.3697	0.385829	0.3988	4.19443
17.7797	4.2196	4.26441	4.24454	4.15071	4.43139	4.52674	4.26184	4.3709	4.3829	4.06404	4.38614	4.44873	0.411314	0.406186	0.409086	0.369643	0.4065	0.432557	0.397029	0.373329	0.379286	0.3784	0.382986	0.397157	4.08409	4.31071	4.48459	4.43031	3.93113	4.24266	4.8158	4.67624	4.79167	4.67003	4.69427	4.82973	0.394414	0.372071	0.421186	0.399443	0.379429	0.426129	0.423443	0.401957	0.367729	0.369557	0.385986	0.399671	4.23369
18.0303	4.23707	4.2913	4.27353	4.16829	4.4543	4.55183	4.31296	4.41456	4.42094	4.10507	4.42769	4.47334	0.411257	0.405286	0.4088	0.369514	0.406743	0.432457	0.397371	0.373129	0.378029	0.377443	0.383771	0.397143	4.15411	4.38236	4.54426	4.48446	3.98781	4.28524	4.85469	4.70807	4.82566	4.70849	4.72817	4.87166	0.395371	0.372229	0.421814	0.398471	0.380114	0.440257	0.452129	0.403157	0.366414	0.368414	0.385629	0.400743	4.27256
18.2808	4.26529	4.31251	4.30683	4.20367	4.48861	4.5769	4.37557	4.44576	4.45471	4.14514	4.46174	4.5086	0.413186	0.406229	0.4073	0.369329	0.4073	0.432686	0.397386	0.374071	0.377043	0.376971	0.384086	0.396986	4.21353	4.44269	4.59246	4.55747	4.05799	4.35931	4.8877	4.74963	4.85849	4.75863	4.78933	4.91361	0.399914	0.374571	0.430614	0.416086	0.396071	0.440843	0.452914	0.412243	0.375686	0.367971	0.385943	0.401514	4.34531
18.5308	4.28986	4.33901	4.32723	4.22526	4.5011	4.60273	4.40064	4.47737	4.4878	4.17354	4.48769	4.54106	0.412171	0.406214	0.408729	0.369671	0.407886	0.433386	0.397386	0.374286	0.376329	0.377757	0.383157	0.397	4.27766	4.48544	4.64587	4.59416	4.10766	4.41196	4.9345	4.77741	4.89277	4.7738	4.80737	4.92976	0.398514	0.3732	0.430014	0.416457	0.395557	0.441186	0.452786	0.4127	0.376786	0.368729	0.385171	0.401929	4.36823
18.7817	4.30704	4.36229	4.34286	4.24041	4.51501	4.63016	4.41383	4.50246	4.51631	4.19977	4.50936	4.57589	0.411443	0.405757	0.411371	0.370871	0.408686	0.434043	0.397457	0.375014	0.376143	0.3786	0.383714	0.397014	4.34611	4.5224	4.69857	4.62364	4.15434	4.45919	4.97441	4.80444	4.9281	4.78991	4.82601	4.93856	0.3989	0.371843	0.4288	0.418571	0.3956	0.442414	0.450957	0.412957	0.378286	0.369029	0.384186	0.403371	4.39596
19.0322	4.32449	4.38347	4.36	4.25349	4.52751	4.64997	4.42593	4.52306	4.53939	4.22016	4.52657	4.60194	0.409786	0.404829	0.412914	0.371043	0.408943	0.434257	0.3975	0.374871	0.375514	0.379057	0.383886	0.396643	4.40036	4.55246	4.74104	4.65179	4.19316	4.49574	5.01591	4.82751	4.95967	4.806	4.83864	4.95336	0.395986	0.363471	0.437429	0.419586	0.395414	0.4426	0.450943	0.413243	0.380086	0.370043	0.383343	0.404643	4.376
19.2828	4.35889	4.40026	4.3978	4.29534	4.56593	4.6776	4.47749	4.54327	4.56516	4.24969	4.5547	4.63876	0.411414	0.406871	0.412886	0.369957	0.409229	0.434543	0.398329	0.375071	0.3755	0.379529	0.383	0.3966	4.43494	4.58436	4.77374	4.7064	4.26386	4.5735	5.03951	4.86904	4.99779	4.85584	4.89687	4.9863	0.395314	0.364243	0.438571	0.4189	0.395614	0.441443	0.452514	0.410971	0.380329	0.3711	0.384143	0.406571	4.39616
19.5331	4.38154	4.41914	4.41727	4.30656	4.57713	4.69836	4.48587	4.568	4.59346	4.2693	4.57846	4.66429	0.4101	0.405414	0.414429	0.370186	0.409	0.434443	0.3978	0.3751	0.3747	0.380214	0.382786	0.396657	4.49487	4.6162	4.81504	4.7309	4.3049	4.61181	5.07221	4.89066	5.02584	4.87244	4.91074	5.00464	0.3951	0.362086	0.436614	0.418871	0.394429	0.441143	0.449271	0.408786	0.380986	0.374643	0.407686	0.409686	4.41604
19.7836	4.41346	4.43747	4.44196	4.33247	4.60847	4.72053	4.52899	4.59087	4.6175	4.29563	4.6041	4.68496	0.410271	0.410129	0.411729	0.3686	0.408486	0.433143	0.397286	0.375386	0.374186	0.379657	0.382257	0.396129	4.52654	4.65591	4.84991	4.77936	4.35387	4.65706	5.08547	4.93021	5.05309	4.91557	4.95591	5.04014	0.393243	0.362557	0.437271	0.417243	0.392886	0.425943	0.417329	0.405743	0.379986	0.374114	0.407743	0.410557	4.44143
20.0339	4.43486	4.45877	4.45991	4.35041	4.62997	4.74671	4.55421	4.61956	4.64297	4.31971	4.62584	4.70834	0.409514	0.4142	0.4113	0.367857	0.408229	0.431557	0.396914	0.3738	0.374086	0.379386	0.381829	0.395886	4.56341	4.69159	4.88106	4.80707	4.39706	4.69249	5.10574	4.95791	5.08227	4.94186	4.98329	5.0618	0.389	0.361757	0.429886	0.3996	0.376771	0.4241	0.416171	0.395871	0.369414	0.374129	0.4073	0.412514	4.4346
20.2847	4.45774	4.47571	4.4855	4.37601	4.66737	4.77076	4.59887	4.64586	4.66786	4.3487	4.6567	4.73161	0.409671	0.418686	0.408257	0.3665	0.407	0.429043	0.396129	0.373057	0.373971	0.3789	0.381671	0.395914	4.59097	4.7299	4.9104	4.84753	4.44274	4.73331	5.11636	4.98737	5.10659	4.98334	5.0277	5.09123	0.388943	0.362114	0.430057	0.398414	0.375743	0.421929	0.415657	0.4176	0.368114	0.373029	0.406986	0.4147	4.46151
20.5353	4.48267	4.49803	4.51337	4.39867	4.69557	4.79344	4.63476	4.6704	4.69064	4.37509	4.68114	4.75634	0.410386	0.424371	0.405729	0.364643	0.406057	0.426729	0.395557	0.372	0.372814	0.378229	0.380114	0.395357	4.6154	4.76914	4.93391	4.89317	4.48279	4.7753	5.13161	5.02159	5.13151	5.02106	5.0687	5.1231	0.387543	0.362714	0.444586	0.4133	0.3767	0.4196	0.4156	0.422843	0.367257	0.372057	0.407129	0.417	4.48229
20.7861	4.49911	4.51721	4.53366	4.4162	4.70186	4.81084	4.6476	4.6952	4.72499	4.39454	4.69279	4.7795	0.409329	0.423343	0.406329	0.364571	0.405829	0.423986	0.394429	0.372143	0.372643	0.378957	0.380043	0.395786	4.667	4.78997	4.96364	4.90299	4.51647	4.8168	5.16054	5.04741	5.16104	5.02713	5.08573	5.12649	0.386514	0.360643	0.4259	0.411043	0.375	0.417086	0.414314	0.4207	0.366943	0.372214	0.405486	0.419143	4.50133
21.0364	4.50989	4.53556	4.54184	4.41426	4.70773	4.82674	4.65083	4.72351	4.75289	4.4156	4.71007	4.79141	0.407257	0.422471	0.405114	0.364314	0.404629	0.420829	0.392443	0.371586	0.371214	0.3782	0.3797	0.395214	4.71351	4.82319	4.99874	4.91496	4.52347	4.82271	5.18349	5.06169	5.1769	5.02969	5.08626	5.14079	0.385257	0.358229	0.423714	0.409357	0.372929	0.416214	0.412214	0.420886	0.366486	0.370014	0.4039	0.420986	4.51693
21.2869	4.52963	4.55254	4.56033	4.4343	4.7284	4.84603	4.67534	4.74454	4.7739	4.43507	4.72653	4.8129	0.407071	0.424057	0.404571	0.364086	0.404343	0.419157	0.391943	0.3715	0.3709	0.378	0.379157	0.395114	4.74241	4.84534	5.02253	4.93916	4.5497	4.85681	5.20739	5.08476	5.19611	5.05127	5.10477	5.16196	0.383943	0.357414	0.423214	0.408757	0.372243	0.415314	0.4127	0.420114	0.366471	0.365857	0.378614	0.422057	4.53481
21.5372	4.54481	4.57296	4.57236	4.44854	4.73653	4.86254	4.67987	4.76481	4.79473	4.45156	4.7391	4.83533	0.406243	0.419871	0.405857	0.364786	0.404014	0.417271	0.391057	0.370829	0.370071	0.378314	0.378286	0.395214	4.77996	4.86579	5.04737	4.94819	4.56584	4.88263	5.23877	5.0988	5.21459	5.05129	5.10919	5.17146	0.382829	0.355086	0.420857	0.408171	0.3709	0.414829	0.413186	0.433229	0.367929	0.365871	0.377743	0.425086	4.5544
21.7878	4.56859	4.59299	4.59337	4.4707	4.75459	4.87696	4.70723	4.78457	4.81784	4.47773	4.7573	4.85	0.405429	0.419343	0.405014	0.363914	0.4028	0.415486	0.389971	0.3703	0.3692	0.377743	0.376886	0.394671	4.80781	4.88789	5.07404	4.96819	4.59161	4.91721	5.26059	5.11757	5.23813	5.07311	5.12977	5.19261	0.384214	0.354	0.419814	0.4076	0.370057	0.413271	0.412571	0.430929	0.367386	0.364543	0.376529	0.4274	4.59007
22.0381	4.58994	4.61109	4.60979	4.48781	4.76373	4.89317	4.73153	4.80801	4.84053	4.50096	4.77424	4.86561	0.405629	0.4192	0.405657	0.3637	0.4031	0.414986	0.389786	0.370371	0.3684	0.377514	0.376257	0.394371	4.8368	4.91241	5.09931	4.99057	4.61671	4.94856	5.28764	5.13977	5.26326	5.09597	5.1498	5.21571	0.384186	0.353914	0.4192	0.407514	0.369614	0.412371	0.413086	0.406514	0.366871	0.363671	0.376514	0.430171	4.61124
22.2883	4.60806	4.62491	4.62754	4.50771	4.77826	4.9058	4.7689	4.835	4.86533	4.52629	4.79313	4.88303	0.405771	0.418714	0.4051	0.363271	0.402471	0.413857	0.388971	0.369843	0.368257	0.377443	0.375886	0.394557	4.86423	4.93583	5.12434	5.01097	4.64111	4.97833	5.31086	5.15971	5.28203	5.1188	5.17151	5.23686	0.383729	0.353814	0.404357	0.3893	0.366386	0.411157	0.413829	0.400214	0.375843	0.363129	0.376043	0.433357	4.63626
22.5386	4.63136	4.63789	4.65061	4.53063	4.81373	4.92171	4.82537	4.86341	4.87934	4.55833	4.82494	4.90127	0.407943	0.425143	0.402486	0.362186	0.402029	0.413857	0.389757	0.369029	0.367557	0.376271	0.374471	0.394071	4.86711	4.9746	5.14386	5.06231	4.66939	5.01109	5.31727	5.18746	5.29283	5.16811	5.2148	5.28217	0.389557	0.361057	0.407871	0.389214	0.366014	0.411071	0.415457	0.399457	0.373143	0.3603	0.376943	0.437043	4.67911
22.7892	4.64926	4.65023	4.67286	4.55006	4.83376	4.93237	4.87144	4.89014	4.90153	4.58424	4.84784	4.91947	0.408129	0.428486	0.401114	0.361229	0.401714	0.413214	0.3895	0.368457	0.367543	0.376386	0.373971	0.394257	4.88506	5.00464	5.16259	5.09584	4.69744	5.03873	5.33033	5.21237	5.308	5.20323	5.25329	5.3142	0.390914	0.367143	0.411514	0.390929	0.366814	0.412029	0.417714	0.398757	0.3712	0.3594	0.377357	0.4408	4.7139
23.0394	4.6643	4.66343	4.68247	4.56834	4.84253	4.94174	4.89	4.90643	4.91783	4.60283	4.85753	4.94431	0.408157	0.4276	0.401671	0.360986	0.401386	0.412814	0.388771	0.367271	0.368171	0.377129	0.372443	0.394043	4.90779	5.01587	5.18063	5.12266	4.72694	5.08461	5.34633	5.23319	5.32893	5.22393	5.27809	5.31989	0.391314	0.3676	0.411471	0.3919	0.366557	0.410786	0.417457	0.396157	0.371343	0.359343	0.377271	0.449257	4.73501
23.29	4.67677	4.66979	4.699	4.58301	4.8617	4.94923	4.93516	4.92976	4.94243	4.63203	4.88633	4.95906	0.408443	0.430386	0.399171	0.358886	0.4007	0.411843	0.387686	0.366629	0.368071	0.376514	0.3718	0.393686	4.92407	5.04164	5.19779	5.15553	4.75531	5.11511	5.35374	5.25624	5.3445	5.2564	5.30963	5.34319	0.391414	0.369829	0.412914	0.391257	0.366643	0.409743	0.419057	0.382657	0.368486	0.357286	0.377686	0.454186	4.75029
23.5403	4.68081	4.67336	4.7052	4.59036	4.87047	4.95206	4.95813	4.94789	4.96073	4.64419	4.90853	4.97224	0.4084	0.4292	0.3991	0.359057	0.400943	0.412114	0.387686	0.367157	0.368671	0.377743	0.371971	0.394043	4.94903	5.06404	5.2135	5.17611	4.77124	5.13577	5.36377	5.27226	5.35086	5.26704	5.32057	5.35396	0.387271	0.369643	0.412629	0.3903	0.366214	0.409257	0.420971	0.3828	0.3682	0.356471	0.377986	0.4597	4.741
23.7911	4.68347	4.67783	4.71101	4.59713	4.88024	4.95316	4.9768	4.96126	4.97129	4.65473	4.92557	4.98561	0.408271	0.4277	0.398086	0.358457	0.399771	0.410957	0.386657	0.366771	0.3686	0.3775	0.371457	0.393957	4.97533	5.08441	5.233	5.1978	4.79279	5.16027	5.3685	5.28881	5.35604	5.27971	5.33383	5.36776	0.386514	0.369314	0.412186	0.389514	0.365657	0.408714	0.422514	0.382329	0.367043	0.355414	0.378343	0.466886	4.75057
24.0417	4.6848	4.68234	4.71486	4.60291	4.88893	4.95681	4.9863	4.96991	4.98181	4.66216	4.93754	4.99596	0.407486	0.426371	0.397671	0.358014	0.399357	0.410171	0.386086	0.366743	0.368271	0.377557	0.371229	0.393357	4.99921	5.10331	5.25329	5.21603	4.81353	5.18496	5.3754	5.30206	5.36327	5.28874	5.3416	5.37693	0.410229	0.369029	0.412186	0.388271	0.364157	0.407257	0.423057	0.379914	0.355986	0.354457	0.383514	0.474571	4.80594
24.2919	4.6868	4.68844	4.71549	4.61213	4.8958	4.96376	4.99627	4.97621	4.98819	4.66954	4.94743	5.0068	0.406471	0.4236	0.397171	0.357029	0.398643	0.409414	0.385157	0.366557	0.3681	0.3777	0.3706	0.392757	5.02311	5.12459	5.27421	5.23294	4.83789	5.20807	5.37947	5.3119	5.37074	5.29961	5.35157	5.38813	0.404871	0.365929	0.4175	0.3884	0.3643	0.407629	0.427357	0.380571	0.355071	0.354186	0.385743	0.482829	4.80014
24.5425	4.67969	4.69107	4.70907	4.61174	4.8815	4.96139	4.97287	4.97784	4.9974	4.66889	4.93791	5.01194	0.4046	0.4175	0.400371	0.358643	0.399286	0.409814	0.385143	0.368043	0.3686	0.379086	0.371371	0.393329	5.05956	5.12833	5.2957	5.21883	4.84986	5.22826	5.39834	5.31333	5.38073	5.27976	5.3316	5.362	0.404171	0.359243	0.412629	0.3873	0.364529	0.407457	0.426714	0.380971	0.357414	0.354814	0.384157	0.503257	4.78829
24.7928	4.67856	4.69159	4.71807	4.6187	4.89831	4.96179	5.00547	4.98973	5.00256	4.68276	4.95894	5.00784	0.404829	0.4179	0.397843	0.357571	0.398814	0.408514	0.385286	0.368329	0.367586	0.378229	0.3716	0.3933	5.07287	5.15976	5.31339	5.23917	4.86503	5.23137	5.3919	5.32386	5.3802	5.29671	5.3486	5.38483	0.404071	0.360529	0.414043	0.385857	0.3646	0.408157	0.4306	0.382586	0.3546	0.353471	0.384786	0.509986	4.79101
25.0433	4.67794	4.69504	4.72027	4.62597	4.90643	4.9643	5.01041	4.99326	5.00026	4.68657	4.96356	5.01064	0.404471	0.415429	0.398114	0.358029	0.398986	0.4085	0.3859	0.368071	0.367071	0.378157	0.371471	0.392943	5.09146	5.17051	5.33287	5.25434	4.88383	5.25057	5.39681	5.32643	5.38344	5.3021	5.35394	5.38969	0.404357	0.360243	0.413886	0.386557	0.364686	0.408086	0.432671	0.381571	0.353443	0.353214	0.394729	0.520971	4.78933
25.2939	4.67843	4.6992	4.72144	4.63063	4.91671	4.9698	5.00421	4.99494	4.99777	4.68834	4.9639	5.01533	0.404714	0.412957	0.398329	0.357757	0.398943	0.4088	0.386029	0.368086	0.3661	0.377271	0.370471	0.392543	5.10329	5.17919	5.35	5.26519	4.90071	5.2658	5.40309	5.32703	5.38724	5.31121	5.36339	5.39581	0.405414	0.3609	0.414471	0.387329	0.365314	0.409371	0.435814	0.381214	0.352257	0.3531	0.402543	0.553457	4.78996
25.5444	4.6774	4.7039	4.71501	4.62833	4.91869	4.97301	4.98117	4.9937	4.99659	4.6862	4.96201	5.01696	0.403614	0.4095	0.400843	0.359114	0.400157	0.410271	0.386743	0.368943	0.366457	0.377986	0.370514	0.392657	5.11499	5.18179	5.35784	5.25937	4.9033	5.27149	5.41689	5.31943	5.38814	5.29977	5.34934	5.38737	0.405929	0.359586	0.413743	0.3883	0.3664	0.411457	0.440543	0.407143	0.354386	0.353986	0.409357	0.586757	4.78499
25.795	4.67667	4.70901	4.70726	4.6257	4.91936	4.97334	4.95664	4.99194	4.99176	4.68233	4.9588	5.01701	0.402629	0.404914	0.403243	0.359614	0.400557	0.410829	0.387129	0.368657	0.366514	0.377886	0.370286	0.392443	5.12747	5.18109	5.3671	5.25484	4.90641	5.27237	5.42834	5.31197	5.39293	5.29031	5.33806	5.38097	0.3821	0.357914	0.412514	0.389829	0.368014	0.413743	0.443743	0.407886	0.355143	0.353929	0.408929	0.621014	4.73207
26.0453	4.67877	4.71266	4.7089	4.62999	4.93226	4.9735	4.95571	4.99133	4.99107	4.68164	4.9671	5.01631	0.402157	0.403514	0.403671	0.360086	0.401157	0.411414	0.387229	0.368957	0.366143	0.377271	0.3703	0.392457	5.12931	5.18063	5.3732	5.25969	4.9124	5.27516	5.43236	5.31054	5.39461	5.29049	5.34307	5.3839	0.381529	0.356971	0.415357	0.402929	0.369557	0.413571	0.446	0.409929	0.354571	0.352671	0.407671	0.658029	4.73003
26.2958	4.68331	4.71726	4.70967	4.63484	4.95841	4.97933	4.96506	4.99366	4.98583	4.68364	4.98491	5.01627	0.403343	0.404214	0.402429	0.359286	0.400971	0.411371	0.387057	0.367443	0.365543	0.376357	0.368729	0.391186	5.11967	5.18904	5.3763	5.27959	4.92169	5.27844	5.42627	5.31243	5.39156	5.30594	5.35457	5.40746	0.380786	0.357529	0.416543	0.4016	0.367971	0.412671	0.450271	0.4093	0.352271	0.351414	0.406529	0.684043	4.7316
26.5461	4.68407	4.72274	4.70429	4.62921	4.96511	4.9848	4.94361	4.9928	4.98763	4.67771	4.98731	5.01684	0.402843	0.402457	0.403986	0.359843	0.401186	0.411671	0.387014	0.367329	0.365271	0.3763	0.368657	0.3905	5.126	5.18363	5.38224	5.27403	4.9205	5.27873	5.43986	5.31017	5.39516	5.29429	5.34064	5.40429	0.380643	0.356157	0.4151	0.401886	0.367886	0.413629	0.4532	0.409114	0.352957	0.351029	0.403929	0.720129	4.72837
26.7964	4.6846	4.72893	4.69786	4.6253	4.97289	4.98841	4.91876	4.99019	4.98686	4.67086	4.98401	5.02114	0.402	0.400329	0.405843	0.360843	0.401471	0.4124	0.386971	0.367857	0.365571	0.3771	0.368757	0.390914	5.13096	5.18414	5.38687	5.26623	4.9186	5.2751	5.44966	5.31053	5.39791	5.2864	5.32879	5.40573	0.380343	0.354186	0.413729	0.401329	0.367029	0.414414	0.455843	0.409271	0.354157	0.358814	0.391929	0.756243	4.72654
27.0467	4.68639	4.73651	4.70031	4.63179	4.98896	4.99284	4.92376	4.99283	4.9895	4.67476	4.99461	5.02347	0.4028	0.4013	0.407043	0.361486	0.402571	0.413143	0.388071	0.368343	0.366357	0.378086	0.369471	0.3917	5.12874	5.18704	5.39051	5.27131	4.92623	5.28107	5.45214	5.31626	5.40127	5.29006	5.32951	5.41613	0.389486	0.354843	0.414057	0.401471	0.367414	0.414943	0.462	0.409586	0.354357	0.359129	0.411086	0.783743	4.72753
27.2967	4.69477	4.74697	4.71139	4.65886	5.01691	5.00316	4.94644	4.9931	4.98486	4.67614	5.0026	5.03246	0.404243	0.402957	0.407071	0.360929	0.403357	0.414057	0.389114	0.367857	0.3669	0.378171	0.369057	0.391571	5.12201	5.18209	5.39267	5.28886	4.95339	5.3064	5.45029	5.33053	5.40663	5.31124	5.3509	5.42814	0.389557	0.3562	0.415329	0.401614	0.367243	0.414543	0.459686	0.382614	0.352514	0.359543	0.419029	0.799714	4.73413
27.5472	4.69247	4.75246	4.71669	4.66624	5.02354	5.00671	4.94069	4.99429	4.99697	4.67469	5.00509	5.03599	0.403229	0.402	0.407729	0.362714	0.403743	0.414671	0.389229	0.368829	0.367071	0.379529	0.369571	0.392243	5.13403	5.1782	5.39943	5.27264	4.95504	5.30649	5.45631	5.33629	5.41337	5.30324	5.34069	5.42609	0.389114	0.355157	0.413429	0.401	0.367457	0.415829	0.460129	0.382257	0.353157	0.359929	0.416029	0.805586	4.73353
27.7975	4.69491	4.75883	4.7248	4.67551	5.04041	5.0125	4.95129	4.99851	5.00229	4.6816	5.01654	5.03517	0.4035	0.401229	0.407157	0.3621	0.403457	0.414057	0.388886	0.368214	0.367057	0.379286	0.369129	0.392086	5.13406	5.17946	5.40284	5.27411	4.96216	5.31047	5.45833	5.34229	5.41344	5.31061	5.34107	5.4371	0.390029	0.354557	0.405029	0.387814	0.365671	0.415486	0.468743	0.3794	0.352629	0.361057	0.4181	0.8267	4.7362
28.0478	4.6953	4.77046	4.73866	4.68804	5.04224	5.01384	4.9457	5.00019	5.02206	4.68257	5.01417	5.04036	0.402229	0.400943	0.4086	0.363843	0.403714	0.413886	0.390743	0.370743	0.368029	0.380529	0.371357	0.392714	5.15856	5.17189	5.40051	5.23664	4.96337	5.31517	5.46919	5.351	5.43359	5.29239	5.32924	5.4185	0.404186	0.355514	0.404457	0.3888	0.369643	0.419929	0.466271	0.380371	0.354286	0.363486	0.434371	0.842357	4.75661
28.2986	4.70176	4.78054	4.75309	4.70649	5.06634	5.02367	4.96911	5.0054	5.02551	4.69367	5.0308	5.04381	0.403514	0.403643	0.407771	0.364343	0.405057	0.415	0.391657	0.3716	0.368214	0.380186	0.371671	0.393371	5.15371	5.182	5.40674	5.24904	4.98101	5.32253	5.46569	5.36397	5.43649	5.31354	5.34827	5.44454	0.4396	0.358386	0.407257	0.398214	0.378271	0.421471	0.479814	0.380843	0.353086	0.362943	0.445814	0.8677	4.78807
28.5486	4.7027	4.79034	4.75896	4.71741	5.07911	5.03361	4.97399	5.00813	5.02939	4.69716	5.04407	5.04497	0.404329	0.404529	0.409086	0.3657	0.406029	0.415843	0.393029	0.372057	0.368371	0.3803	0.371971	0.393443	5.15641	5.18474	5.41166	5.25111	4.98933	5.3232	5.47039	5.37201	5.44023	5.31951	5.35016	5.45874	0.440657	0.359	0.408071	0.429214	0.412043	0.423286	0.486257	0.381543	0.353071	0.355371	0.465129	0.884114	4.79377
28.7992	4.7022	4.80116	4.7554	4.71931	5.08051	5.04057	4.95094	5.00756	5.03071	4.68969	5.04446	5.05201	0.402829	0.402686	0.410329	0.367029	0.405229	0.415886	0.392743	0.3721	0.367771	0.379886	0.371529	0.392829	5.16431	5.18151	5.41801	5.23799	4.98851	5.3156	5.48107	5.37577	5.44334	5.31034	5.33623	5.46179	0.431429	0.356714	0.4065	0.429586	0.412071	0.426057	0.492243	0.382171	0.353343	0.354871	0.449386	0.888229	4.79224
29.05	4.70559	4.81123	4.75369	4.71714	5.083	5.0487	4.9292	5.0063	5.03977	4.68984	5.05071	5.05804	0.402786	0.402143	0.411814	0.369286	0.405057	0.416214	0.3928	0.3724	0.3676	0.380486	0.3709	0.393143	5.17589	5.1806	5.42591	5.22709	4.98911	5.31536	5.49124	5.3811	5.45291	5.30284	5.32753	5.46461	0.432029	0.356343	0.406	0.434457	0.413571	0.428243	0.495129	0.383386	0.354714	0.355157	0.436771	0.902471	4.79449
29.3003	4.71583	4.82451	4.759	4.72674	5.10499	5.06237	4.94744	5.01203	5.03757	4.69693	5.07343	5.06233	0.405129	0.404986	0.412357	0.369857	0.406514	0.417843	0.395171	0.373	0.367914	0.38	0.3708	0.392971	5.17034	5.19291	5.4307	5.2496	5.0031	5.32249	5.49217	5.39179	5.45424	5.324	5.3414	5.4924	0.434	0.358629	0.409214	0.461786	0.442014	0.456471	0.508214	0.385786	0.365686	0.355171	0.4445	0.923971	4.7993
29.5508	4.72026	4.83669	4.76443	4.73633	5.11627	5.07424	4.94886	5.01657	5.04273	4.6994	5.08321	5.07069	0.4062	0.408	0.413529	0.371786	0.407729	0.419257	0.3967	0.373771	0.3677	0.380214	0.370957	0.393586	5.17734	5.20171	5.43884	5.2532	5.0122	5.32707	5.49867	5.40413	5.46379	5.33283	5.34497	5.50624	0.457386	0.36	0.410357	0.463529	0.4695	0.476243	0.519414	0.386	0.3658	0.354857	0.452143	0.9245	4.81337
29.8011	4.73433	4.84636	4.76207	4.75236	5.14394	5.09479	4.95613	5.01354	5.02863	4.70424	5.10056	5.08497	0.408571	0.410857	0.413843	0.371357	0.408386	0.421486	0.396486	0.372143	0.367	0.379429	0.368329	0.393471	5.15891	5.20953	5.45326	5.30079	5.0398	5.34697	5.50031	5.41699	5.46043	5.37	5.37011	5.54456	0.4465	0.3611	0.4117	0.467114	0.468614	0.4752	0.525643	0.384771	0.365286	0.353843	0.4423	0.932957	4.80019
30.0511	4.73539	4.85731	4.75839	4.75334	5.14327	5.10351	4.94043	5.01701	5.03329	4.70194	5.10541	5.09083	0.408086	0.4097	0.416029	0.372257	0.408043	0.422	0.397514	0.372986	0.367214	0.380043	0.367857	0.3936	5.16914	5.21236	5.46216	5.29357	5.04023	5.34307	5.51173	5.42039	5.46726	5.36504	5.36031	5.5492	0.413214	0.358929	0.409343	0.458771	0.461257	0.478114	0.527571	0.405086	0.380743	0.354714	0.458071	0.948343	4.77433
30.3017	4.74671	4.86759	4.76351	4.77106	5.1541	5.11759	4.9388	5.01743	5.0381	4.70484	5.1096	5.10451	0.409057	0.411	0.417657	0.3728	0.4083	0.4232	0.398471	0.372914	0.367729	0.380771	0.366529	0.393843	5.17316	5.21039	5.46929	5.30054	5.06254	5.36767	5.51779	5.43259	5.47856	5.37404	5.37157	5.5502	0.416143	0.360643	0.410129	0.432614	0.430386	0.4803	0.525643	0.405014	0.382143	0.3566	0.447014	0.959771	4.77897
30.5519	4.75321	4.87841	4.77254	4.78001	5.16399	5.12966	4.95233	5.02474	5.0466	4.712	5.12481	5.10381	0.410086	0.411829	0.418771	0.373457	0.409057	0.423971	0.399957	0.372486	0.368143	0.381029	0.366457	0.3938	5.17944	5.21907	5.48269	5.3102	5.07343	5.3737	5.52716	5.44449	5.49009	5.38451	5.38046	5.56684	0.418271	0.361471	0.410557	0.443743	0.435657	0.4979	0.536343	0.405	0.382429	0.357057	0.4515	0.972629	4.78489
30.8022	4.75614	4.88431	4.78646	4.78867	5.17706	5.1358	4.9808	5.03823	5.05213	4.72693	5.14444	5.10037	0.410257	0.413414	0.417	0.372257	0.409129	0.423471	0.400614	0.372557	0.367086	0.379871	0.367129	0.393229	5.17726	5.24379	5.49696	5.32929	5.07959	5.36026	5.52456	5.45803	5.49207	5.40719	5.3961	5.60343	0.420014	0.363257	0.411914	0.441086	0.4357	0.500386	0.5657	0.4051	0.379557	0.354829	0.466729	0.991071	4.78907
31.0528	4.76087	4.8927	4.7929	4.79854	5.18107	5.1437	4.98711	5.04524	5.05939	4.73399	5.15353	5.10394	0.41	0.413643	0.416757	0.3718	0.408471	0.423171	0.4008	0.372229	0.366686	0.379229	0.366457	0.393114	5.1786	5.25101	5.50761	5.33514	5.08796	5.36266	5.53237	5.47066	5.49976	5.41314	5.40397	5.61643	0.421286	0.363357	0.411614	0.415514	0.408343	0.483571	0.583129	0.402886	0.367029	0.353886	0.478771	1.0045	4.79497
31.3031	4.76177	4.90179	4.78957	4.79814	5.17076	5.15049	4.96801	5.05006	5.06484	4.7332	5.15684	5.10753	0.408986	0.412	0.418657	0.372371	0.407729	0.423371	0.401743	0.371629	0.366657	0.379514	0.366	0.392571	5.18767	5.25404	5.51989	5.33147	5.08963	5.36169	5.54706	5.47649	5.50814	5.40541	5.39563	5.61484	0.399571	0.360943	0.409271	0.415143	0.381486	0.487714	0.593086	0.402886	0.367543	0.353714	0.489043	1.02401	4.78399
31.5533	4.76264	4.90977	4.79597	4.7976	5.16806	5.15417	4.98014	5.06531	5.07366	4.74274	5.17569	5.10091	0.408386	0.411514	0.417814	0.372414	0.407057	0.4227	0.402843	0.371529	0.366614	0.378729	0.366529	0.392657	5.19267	5.27456	5.53196	5.33777	5.08674	5.34931	5.55373	5.48606	5.5112	5.4102	5.39597	5.63317	0.400186	0.360371	0.409643	0.4127	0.380371	0.4982	0.622757	0.4044	0.366386	0.352829	0.508343	1.04413	4.79413
31.8039	4.77411	4.91534	4.8128	4.81584	5.18076	5.15899	5.00813	5.07469	5.08051	4.75851	5.19149	5.10164	0.409286	0.414086	0.416243	0.371814	0.406843	0.421814	0.402671	0.370543	0.365914	0.3779	0.366414	0.3925	5.19481	5.29013	5.54206	5.35999	5.1071	5.3603	5.55806	5.50546	5.52373	5.4322	5.417	5.65087	0.418729	0.365443	0.4116	0.4128	0.381114	0.501329	0.656343	0.384471	0.350514	0.352557	0.515229	1.05443	4.83211
32.0547	4.76897	4.9244	4.82484	4.80929	5.17997	5.15013	5.0365	5.08926	5.09076	4.76861	5.21866	5.08734	0.408457	0.416314	0.4128	0.371386	0.405543	0.419829	0.403457	0.369657	0.365471	0.375714	0.367557	0.3922	5.20733	5.31474	5.54314	5.35974	5.10471	5.33001	5.5542	5.51464	5.52269	5.43366	5.41484	5.67723	0.417571	0.364386	0.409771	0.407357	0.3787	0.527743	0.735314	0.385929	0.348471	0.348857	0.5719	1.05077	4.83269
32.305	4.77066	4.93167	4.82653	4.81487	5.16996	5.15203	5.03086	5.09891	5.1038	4.7726	5.21114	5.09594	0.406571	0.414514	0.412871	0.3717	0.404729	0.418614	0.4057	0.369871	0.3654	0.376114	0.3682	0.391971	5.22383	5.3178	5.55057	5.34811	5.11326	5.33444	5.56573	5.52401	5.53511	5.42794	5.40986	5.66519	0.418214	0.362729	0.407829	0.3968	0.373114	0.530329	0.740514	0.3854	0.348971	0.349057	0.589943	1.07676	4.83511
32.5553	4.77811	4.93581	4.83306	4.8209	5.17457	5.15354	5.04639	5.10371	5.11129	4.78157	5.22087	5.09534	0.406171	0.415171	0.411786	0.370886	0.403957	0.417629	0.405329	0.3692	0.3655	0.375543	0.368229	0.391943	5.2296	5.32717	5.55924	5.35727	5.12641	5.34084	5.57404	5.5339	5.54563	5.43219	5.41357	5.66739	0.419786	0.362486	0.407429	0.394786	0.371943	0.535514	0.774743	0.385714	0.348943	0.349114	0.613343	1.11533	4.83887
32.8058	4.78947	4.94054	4.84621	4.8341	5.18861	5.15774	5.0711	5.1114	5.11551	4.79429	5.23203	5.0997	0.4069	0.417429	0.410286	0.3699	0.403814	0.416929	0.405271	0.368971	0.365543	0.375371	0.368371	0.392157	5.23067	5.34453	5.56826	5.38237	5.14674	5.35294	5.57463	5.54834	5.55399	5.45353	5.43466	5.68673	0.422557	0.364657	0.408629	0.393914	0.372171	0.536229	0.819029	0.386057	0.348029	0.349057	0.639971	1.1556	4.84681
33.0561	4.79123	4.94293	4.84961	4.83701	5.18433	5.15719	5.06969	5.11986	5.12636	4.7952	5.22504	5.10701	0.405629	0.415729	0.410957	0.370429	0.404029	0.416643	0.409029	0.369714	0.366471	0.376214	0.369329	0.392457	5.24719	5.35023	5.5753	5.37416	5.15844	5.35589	5.58751	5.55544	5.56527	5.4493	5.4322	5.68283	0.426043	0.364671	0.408	0.394843	0.373471	0.544843	0.820257	0.386414	0.350357	0.351014	0.656786	1.17384	4.85203
33.3067	4.79644	4.94463	4.85357	4.83957	5.18861	5.15961	5.07877	5.12574	5.13109	4.79646	5.22954	5.11341	0.405829	0.417414	0.4107	0.370214	0.403929	0.416071	0.410457	0.369686	0.365929	0.376357	0.369371	0.392286	5.25244	5.35897	5.58339	5.38556	5.17354	5.36056	5.59574	5.56226	5.5741	5.45386	5.44089	5.68957	0.429371	0.364257	0.407471	0.394414	0.373386	0.558529	0.849586	0.385729	0.350043	0.350943	0.707471	1.24939	4.84804
33.5572	4.8028	4.948	4.85769	4.85547	5.19151	5.16527	5.08306	5.12847	5.13077	4.79493	5.22734	5.13021	0.405871	0.416386	0.411614	0.369086	0.404014	0.416986	0.4114	0.369486	0.366886	0.376386	0.369086	0.392143	5.25357	5.35657	5.58619	5.39681	5.19714	5.38366	5.60174	5.57091	5.58091	5.45909	5.44901	5.68463	0.416629	0.361686	0.407271	0.396886	0.375543	0.572229	0.842457	0.384243	0.350771	0.356314	0.720986	1.30641	4.82396
33.8072	4.8207	4.94644	4.86553	4.86939	5.2039	5.1768	5.09487	5.13221	5.13659	4.80471	5.22649	5.14554	0.406414	0.414529	0.411371	0.367529	0.404143	0.416743	0.410514	0.369686	0.366386	0.376971	0.368729	0.391614	5.24629	5.36436	5.60084	5.42631	5.21657	5.41159	5.61187	5.58441	5.59277	5.4835	5.47421	5.6929	0.423	0.363729	0.4093	0.398857	0.376986	0.565871	0.859857	0.3835	0.3499	0.357743	0.725386	1.3722	4.83304
34.0578	4.83509	4.94487	4.88159	4.88047	5.22461	5.18149	5.12714	5.13409	5.1326	4.81694	5.248	5.14907	0.407829	0.4174	0.4089	0.365729	0.403814	0.416343	0.408314	0.368829	0.365286	0.375343	0.367571	0.391443	5.23744	5.38311	5.60771	5.46717	5.23567	5.4227	5.6054	5.59699	5.5928	5.5156	5.50656	5.71996	0.428686	0.366857	0.411886	0.398329	0.377229	0.571586	0.957871	0.383286	0.347429	0.356843	0.774386	1.4101	4.84077
34.3083	4.84119	4.9485	4.88767	4.88301	5.22317	5.1876	5.12501	5.13946	5.13987	4.81914	5.25206	5.15841	0.408543	0.4159	0.4101	0.3666	0.404657	0.417057	0.410286	0.369357	0.365657	0.376171	0.367657	0.391886	5.24601	5.3911	5.61426	5.47806	5.24436	5.4305	5.61034	5.60197	5.59829	5.52356	5.51747	5.72446	0.436243	0.368129	0.412729	0.400014	0.378471	0.591586	1.01556	0.384286	0.348471	0.358314	0.814971	1.4333	4.84496
34.5589	4.84551	4.94924	4.89159	4.8841	5.22496	5.18957	5.12631	5.14177	5.14367	4.82214	5.25363	5.16214	0.408571	0.419186	0.4098	0.366443	0.404357	0.416471	0.411014	0.368929	0.365214	0.376	0.3672	0.391557	5.25433	5.39626	5.61949	5.48699	5.25414	5.43611	5.6152	5.60751	5.60274	5.52989	5.52719	5.72483	0.441971	0.367657	0.412171	0.400757	0.377843	0.610486	1.07621	0.384186	0.3484	0.359043	0.857829	1.45416	4.84754
34.8094	4.85554	4.95216	4.89779	4.88817	5.23641	5.1965	5.14101	5.14001	5.14047	4.82804	5.26617	5.164	0.410014	0.4261	0.409371	0.365829	0.404286	0.4171	0.411014	0.368829	0.364314	0.375543	0.366443	0.391457	5.25219	5.40533	5.62613	5.5131	5.2602	5.44503	5.61697	5.61153	5.60143	5.54529	5.54237	5.73527	0.446957	0.368614	0.4128	0.400757	0.381314	0.656857	1.16971	0.385471	0.347171	0.366929	0.904857	1.48877	4.85016
35.0597	4.8631	4.95294	4.91049	4.89714	5.2461	5.20059	5.15961	5.14251	5.14411	4.83723	5.27103	5.16739	0.410443	0.426214	0.407829	0.365143	0.404786	0.416643	0.410657	0.368443	0.363914	0.3752	0.3661	0.391429	5.2541	5.41507	5.62704	5.53051	5.27141	5.45743	5.61101	5.62214	5.60527	5.5645	5.56479	5.74426	0.454186	0.371343	0.413986	0.401371	0.381457	0.664086	1.26751	0.385214	0.3458	0.366814	0.937857	1.47294	4.85803
35.31	4.86576	4.9548	4.91304	4.89276	5.2458	5.2025	5.15941	5.14284	5.14887	4.8373	5.27021	5.173	0.409829	0.426129	0.407857	0.364814	0.404157	0.415943	0.410257	0.367343	0.3634	0.375571	0.365543	0.390757	5.26121	5.42234	5.63329	5.53777	5.27666	5.46483	5.61626	5.62566	5.6108	5.5727	5.57464	5.7467	0.462214	0.371871	0.412886	0.402914	0.378629	0.656029	1.30971	0.384571	0.3463	0.364443	0.952929	1.47801	4.86931
35.5603	4.86347	4.95633	4.90644	4.8842	5.23286	5.20614	5.14386	5.14401	5.14959	4.83119	5.26367	5.1759	0.409143	0.428014	0.409757	0.365743	0.4042	0.416371	0.414571	0.367529	0.362986	0.376043	0.365171	0.391043	5.27384	5.42236	5.6412	5.53201	5.27133	5.468	5.62659	5.62144	5.61473	5.56294	5.56659	5.7323	0.4688	0.371029	0.411971	0.404186	0.377886	0.692914	1.35557	0.3841	0.347386	0.366143	0.9833	1.48601	4.86887
35.8103	4.8634	4.95759	4.90891	4.8842	5.23227	5.2064	5.15371	5.14844	5.15469	4.83586	5.26766	5.17433	0.408757	0.427171	0.409171	0.365143	0.4044	0.416286	0.4153	0.367457	0.363114	0.376129	0.364886	0.3913	5.27906	5.42596	5.644	5.53831	5.27659	5.47563	5.62856	5.62296	5.61966	5.56473	5.57603	5.73441	0.488657	0.374	0.412257	0.405629	0.3947	0.724529	1.45991	0.384714	0.347714	0.367271	1.06563	1.50699	4.87657
36.0608	4.86053	4.9577	4.9005	4.87483	5.2223	5.20531	5.14121	5.14946	5.15817	4.8297	5.25906	5.17801	0.407629	0.429586	0.410614	0.3657	0.404171	0.4162	0.420229	0.367743	0.362714	0.376143	0.364357	0.391071	5.28979	5.42494	5.6503	5.52943	5.27009	5.47556	5.6392	5.6205	5.61926	5.55121	5.56831	5.72593	0.494343	0.371986	0.4099	0.405943	0.393857	0.765557	1.51859	0.383643	0.348129	0.368057	1.12007	1.52237	4.87537
36.3111	4.85904	4.95569	4.90526	4.87401	5.21589	5.20457	5.14781	5.15099	5.16409	4.83201	5.26274	5.18114	0.406957	0.423829	0.4106	0.365514	0.404043	0.416029	0.421343	0.367271	0.362457	0.375643	0.3639	0.390857	5.29397	5.428	5.6528	5.53243	5.27169	5.48249	5.64073	5.62177	5.62046	5.55061	5.57527	5.72484	0.5049	0.373457	0.411243	0.407229	0.394329	0.787743	1.66207	0.3832	0.347843	0.368543	1.23899	1.54001	4.87649
36.5611	4.8602	4.95531	4.90683	4.87379	5.21057	5.20247	5.1516	5.15353	5.16881	4.83653	5.26593	5.18427	0.406371	0.4172	0.410571	0.365443	0.4041	0.415229	0.424571	0.366929	0.362543	0.375914	0.363843	0.391143	5.29717	5.4342	5.65787	5.53917	5.27564	5.48856	5.64369	5.62653	5.6244	5.5502	5.58189	5.72787	0.515543	0.374314	0.411657	0.408129	0.391529	0.8104	1.76351	0.383	0.348529	0.361486	1.30406	1.55699	4.88067
36.8117	4.85761	4.9584	4.90193	4.86781	5.19869	5.19876	5.13944	5.15479	5.17171	4.83491	5.26473	5.18421	0.405657	0.414571	0.412714	0.366057	0.403757	0.416157	0.430086	0.366943	0.362914	0.375714	0.363714	0.390986	5.30744	5.43581	5.66434	5.53357	5.26841	5.49084	5.65673	5.62454	5.62383	5.53681	5.57273	5.71983	0.537814	0.373143	0.410357	0.413843	0.395343	0.8655	1.83949	0.3835	0.349743	0.363929	1.36383	1.57259	4.90124
37.0619	4.85521	4.95973	4.90461	4.85824	5.19343	5.19356	5.14567	5.15591	5.17771	4.84349	5.27336	5.17479	0.405357	0.413671	0.412114	0.367429	0.404186	0.415857	0.4327	0.368	0.3625	0.375171	0.364343	0.391129	5.31666	5.44829	5.66976	5.53233	5.25646	5.47947	5.6549	5.62664	5.62137	5.53283	5.57539	5.7267	0.560029	0.378371	0.412157	0.412329	0.396486	0.918786	2.11336	0.386186	0.349	0.3638	1.55743	1.58667	4.90186
37.3125	4.85679	4.96296	4.91096	4.8632	5.19127	5.18874	5.14959	5.15509	5.18019	4.84594	5.27376	5.1748	0.405229	0.4102	0.4123	0.367614	0.404614	0.416286	0.436771	0.368557	0.362771	0.375243	0.364514	0.390886	5.32051	5.45114	5.67203	5.53354	5.25913	5.48274	5.65767	5.63129	5.62311	5.5332	5.58154	5.72841	0.573671	0.378571	0.412229	0.413143	0.397157	0.963029	2.28847	0.386829	0.349314	0.365029	1.67146	1.61183	4.90679
37.5628	4.85853	4.96513	4.91454	4.86743	5.18914	5.18723	5.15016	5.15393	5.18204	4.84586	5.27463	5.17657	0.405043	0.409414	0.412457	0.367686	0.404286	0.416014	0.438529	0.368643	0.362643	0.375086	0.364643	0.390357	5.32554	5.46017	5.67541	5.53506	5.25953	5.48609	5.65939	5.637	5.62569	5.5381	5.58449	5.7321	0.578671	0.377343	0.414543	0.438029	0.389043	0.989186	2.49243	0.396314	0.3542	0.368071	1.80493	1.62896	4.9106
37.8131	4.86023	4.96849	4.91591	4.87129	5.18471	5.18593	5.15079	5.15526	5.18259	4.84753	5.27511	5.17297	0.404657	0.4054	0.411871	0.367486	0.4035	0.415657	0.441843	0.367857	0.362329	0.374543	0.364657	0.389729	5.32729	5.46396	5.6743	5.5355	5.25826	5.49106	5.66123	5.63976	5.63001	5.54251	5.58899	5.73353	0.591414	0.378543	0.414814	0.4386	0.3896	1.05013	2.70683	0.411714	0.354857	0.371086	1.91709	1.64369	4.91434
38.0639	4.863	4.97121	4.91761	4.87391	5.18486	5.18486	5.15581	5.15551	5.18054	4.84709	5.27473	5.16964	0.4044	0.404686	0.4115	0.366957	0.403186	0.415771	0.443271	0.367714	0.362629	0.3747	0.365071	0.3901	5.33011	5.46794	5.67709	5.53917	5.25811	5.49133	5.66089	5.63957	5.63441	5.54647	5.58943	5.73567	0.607443	0.378529	0.413571	0.440443	0.390143	1.1008	2.90396	0.412329	0.355771	0.374671	2.02127	1.68199	4.92301
38.3142	4.86757	4.9726	4.92806	4.88324	5.19536	5.18406	5.17946	5.1553	5.17946	4.85357	5.28037	5.16576	0.405129	0.405186	0.4092	0.365757	0.402829	0.415014	0.439829	0.367043	0.362143	0.373186	0.364714	0.389229	5.33084	5.47521	5.67519	5.55353	5.26713	5.4971	5.6507	5.64706	5.64021	5.56613	5.6088	5.74776	0.627129	0.380686	0.414129	0.441629	0.388386	1.11601	3.1988	0.410843	0.353571	0.378029	2.21533	1.73947	4.92856
38.5644	4.87343	4.9693	4.93506	4.89137	5.20383	5.18621	5.19907	5.15431	5.18129	4.86099	5.28104	5.16431	0.405343	0.404929	0.406786	0.364171	0.402514	0.413457	0.436529	0.366271	0.361357	0.372386	0.364257	0.3888	5.3305	5.47987	5.67363	5.56731	5.27831	5.49889	5.64219	5.65081	5.64619	5.58369	5.62357	5.75659	0.635743	0.382814	0.415443	0.439186	0.385914	1.16617	3.53691	0.411714	0.352257	0.380729	2.43709	1.79299	4.91596
38.8144	4.87804	4.97043	4.93371	4.90389	5.20831	5.192	5.19827	5.15363	5.17807	4.85916	5.27354	5.17427	0.405143	0.4049	0.406643	0.3628	0.401729	0.413471	0.436014	0.365643	0.361829	0.372214	0.3635	0.388786	5.32999	5.4725	5.66459	5.57674	5.2907	5.51529	5.64777	5.65336	5.65366	5.59394	5.6261	5.74939	0.636557	0.379471	0.413757	0.447443	0.3863	1.16996	3.59049	0.409957	0.353529	0.3884	2.44799	1.90466	4.91404
39.0656	4.88059	4.96741	4.93639	4.91059	5.21874	5.19453	5.21769	5.15561	5.17781	4.86537	5.27924	5.17223	0.405257	0.408029	0.404214	0.361414	0.400929	0.4125	0.4323	0.3647	0.361386	0.371143	0.3633	0.388671	5.33054	5.48251	5.66061	5.5923	5.29841	5.5165	5.6399	5.65763	5.65566	5.61076	5.63803	5.75959	0.659843	0.381914	0.415186	0.450443	0.387043	1.23006	3.89106	0.411529	0.352886	0.393457	2.65469	1.9793	4.91837
39.3161	4.88009	4.96407	4.93391	4.90917	5.21973	5.19427	5.22024	5.15504	5.1766	4.87091	5.27817	5.17163	0.405086	0.409329	0.403386	0.360557	0.400586	0.4116	0.433329	0.363829	0.361443	0.3712	0.363271	0.388671	5.334	5.48244	5.65683	5.5943	5.29619	5.51644	5.64296	5.6557	5.656	5.6117	5.63277	5.75104	0.685257	0.382914	0.432643	0.429914	0.379286	1.33306	4.11651	0.402671	0.348514	0.398014	2.79304	2.06021	4.91637
39.5664	4.88073	4.95727	4.94211	4.91464	5.23273	5.19531	5.24393	5.1546	5.17631	4.87897	5.28441	5.17313	0.405557	0.412586	0.401371	0.358929	0.400429	0.411143	0.429429	0.363871	0.3614	0.370886	0.363086	0.388657	5.33277	5.48899	5.65406	5.61171	5.30751	5.52297	5.63464	5.65833	5.65961	5.62413	5.64397	5.75427	0.721443	0.387086	0.455986	0.437871	0.380443	1.41699	4.40604	0.391643	0.347686	0.403571	3.0186	2.14867	4.9229
39.8169	4.88059	4.95321	4.93907	4.91314	5.23421	5.1971	5.24341	5.153	5.17673	4.88169	5.28489	5.17516	0.405757	0.415357	0.401514	0.359086	0.400443	0.4104	0.431914	0.363786	0.361029	0.370714	0.362686	0.3882	5.3335	5.49091	5.64981	5.61237	5.30786	5.52574	5.63581	5.6582	5.6597	5.62756	5.64523	5.74679	0.757043	0.388229	0.456571	0.441857	0.381243	1.54237	4.62434	0.393786	0.348371	0.4102	3.19787	2.25564	4.92171
40.0681	4.87643	4.95136	4.92804	4.90323	5.22523	5.19777	5.22064	5.15226	5.17366	4.87404	5.27577	5.17807	0.404986	0.418043	0.403286	0.359629	0.400029	0.410486	0.444871	0.364043	0.361386	0.371257	0.362857	0.388357	5.33674	5.48699	5.64871	5.6014	5.29796	5.5238	5.64527	5.64996	5.65904	5.61677	5.62911	5.73184	0.7861	0.387886	0.455986	0.445257	0.3829	1.69907	4.78223	0.396057	0.351114	0.416343	3.27981	2.33473	4.9185
40.3183	4.87626	4.95246	4.92616	4.90141	5.22603	5.2005	5.22027	5.15367	5.16983	4.8731	5.2756	5.18211	0.4048	0.421729	0.403643	0.359671	0.399457	0.410357	0.447543	0.364214	0.361786	0.371857	0.362814	0.388486	5.33757	5.48797	5.64599	5.60121	5.2982	5.52903	5.64657	5.64814	5.66029	5.61606	5.63181	5.7276	0.828614	0.390057	0.456714	0.450014	0.384086	1.83403	4.94464	0.397757	0.352343	0.424643	3.44526	2.4334	4.92074
40.5689	4.87146	4.95327	4.92013	4.88127	5.21366	5.19699	5.20871	5.15604	5.17167	4.8719	5.2814	5.16999	0.404243	0.428614	0.405229	0.361414	0.400014	0.4105	0.4633	0.365314	0.361429	0.372386	0.363814	0.388957	5.34337	5.49099	5.6539	5.58299	5.27586	5.51369	5.65237	5.63253	5.65771	5.59563	5.61057	5.71944	0.872343	0.388886	0.456914	0.447	0.388029	2.08474	5.25394	0.403029	0.3539	0.428943	3.66153	2.46941	4.91547
40.8194	4.87087	4.95244	4.92104	4.87794	5.21343	5.19751	5.20811	5.15554	5.1726	4.87793	5.28406	5.1725	0.404986	0.431071	0.405529	0.361714	0.399943	0.410457	0.466486	0.365214	0.361086	0.372429	0.3635	0.389129	5.3394	5.48829	5.65443	5.58179	5.2767	5.51989	5.65407	5.62757	5.65994	5.59176	5.61413	5.71601	0.921614	0.389971	0.456414	0.4515	0.389814	2.24047	5.3954	0.405243	0.3557	0.438657	3.84509	2.58494	4.91611
41.07	4.86864	4.95601	4.9115	4.86639	5.1998	5.19966	5.18346	5.15491	5.17243	4.86913	5.27349	5.17643	0.4048	0.437029	0.408614	0.363614	0.400829	0.411986	0.482543	0.366343	0.361529	0.373343	0.363771	0.390243	5.34084	5.4834	5.65671	5.57119	5.27106	5.52084	5.66409	5.61767	5.66141	5.57844	5.60369	5.70876	0.958057	0.389629	0.4357	0.4543	0.392271	2.4277	5.49783	0.409243	0.358457	0.447814	3.99113	2.699	4.91224
41.3203	4.86699	4.95741	4.9098	4.86274	5.19834	5.19984	5.17659	5.15597	5.17386	4.87131	5.27336	5.17704	0.404686	0.439786	0.408914	0.363671	0.400571	0.411557	0.485429	0.365914	0.361257	0.373143	0.363214	0.390286	5.33756	5.48134	5.65617	5.5697	5.26991	5.52243	5.66783	5.61781	5.65921	5.57666	5.60239	5.70943	1.01167	0.389386	0.414371	0.455729	0.394543	2.59136	5.60656	0.410429	0.3594	0.459943	4.17803	2.82716	4.90969
41.5703	4.86231	4.95971	4.9014	4.85283	5.18737	5.19941	5.15223	5.15527	5.17287	4.86457	5.26611	5.17736	0.403743	0.445414	0.409914	0.363943	0.400229	0.4118	0.499629	0.366057	0.361629	0.373214	0.3634	0.390043	5.34094	5.47341	5.6599	5.55573	5.26091	5.52027	5.67824	5.61153	5.65929	5.55566	5.58174	5.69849	1.05019	0.389029	0.412986	0.457314	0.396657	2.80321	5.70249	0.413443	0.360743	0.470286	4.32861	2.89729	4.90423
41.8208	4.86659	4.95929	4.90394	4.86174	5.18963	5.20453	5.14509	5.14969	5.16957	4.86821	5.26163	5.18634	0.403829	0.445071	0.4105	0.363714	0.400571	0.412571	0.500157	0.366057	0.3621	0.374157	0.362771	0.390786	5.33836	5.46177	5.65983	5.55653	5.27521	5.53703	5.68134	5.60794	5.66084	5.55597	5.58299	5.68903	1.09109	0.393243	0.413557	0.4732	0.402629	2.84714	5.78594	0.416214	0.363214	0.492114	4.47916	3.07783	4.90573
42.0714	4.86221	4.95729	4.89706	4.85281	5.18004	5.20324	5.12303	5.14806	5.16986	4.8656	5.25557	5.18539	0.403857	0.450271	0.411957	0.365171	0.401214	0.412657	0.516086	0.366657	0.361986	0.374271	0.363257	0.391186	5.33919	5.45584	5.66551	5.54994	5.26599	5.53337	5.686	5.60089	5.65896	5.54114	5.56494	5.67847	1.14587	0.392457	0.412529	0.480243	0.409643	3.08801	5.87376	0.420743	0.365614	0.504829	4.63074	3.16073	4.90917
42.3217	4.85924	4.95224	4.89393	4.85376	5.17537	5.20196	5.10966	5.14604	5.1711	4.86601	5.24629	5.18869	0.403214	0.4496	0.410714	0.3643	0.4001	0.4115	0.523743	0.365629	0.361786	0.3744	0.363057	0.3911	5.33896	5.45694	5.66704	5.5564	5.26934	5.53239	5.68193	5.60071	5.65859	5.54176	5.56743	5.67957	1.20846	0.3933	0.4119	0.483786	0.408414	3.30033	5.98921	0.424414	0.366414	0.5189	4.8615	3.25757	4.90957
42.5719	4.85774	4.94911	4.89214	4.85551	5.17289	5.20226	5.10541	5.14469	5.17199	4.86481	5.23916	5.18867	0.401986	0.449343	0.409529	0.363043	0.3997	0.410543	0.525971	0.3652	0.362286	0.374143	0.363129	0.390829	5.33786	5.45936	5.66754	5.56001	5.27174	5.53574	5.67889	5.6036	5.65696	5.54363	5.5694	5.68089	1.27713	0.394971	0.412043	0.491886	0.412029	3.5301	6.08296	0.427386	0.366671	0.537657	5.01137	3.38029	4.908
42.8225	4.85694	4.94583	4.89226	4.85539	5.17251	5.20229	5.09989	5.14206	5.17533	4.86526	5.23819	5.1902	0.400771	0.449086	0.407843	0.361257	0.397929	0.409057	0.533629	0.364557	0.361857	0.373171	0.3625	0.389814	5.33746	5.45886	5.66784	5.56141	5.27009	5.53506	5.67551	5.60371	5.65453	5.53956	5.56827	5.6768	1.34434	0.395657	0.411229	0.4963	0.414286	3.76959	6.1824	0.430814	0.367514	0.553929	5.18223	3.45786	4.9103
43.0728	4.8562	4.94526	4.88539	4.84964	5.15741	5.2028	5.07861	5.13894	5.17394	4.8606	5.22697	5.1932	0.399414	0.450643	0.4088	0.3612	0.397114	0.408586	0.552414	0.3644	0.362143	0.373614	0.362443	0.389743	5.34443	5.45821	5.66976	5.55146	5.25913	5.52833	5.67939	5.59609	5.65113	5.52817	5.55716	5.66397	1.3955	0.394643	0.408543	0.498014	0.415471	4.04996	6.26534	0.4349	0.369086	0.5681	5.29797	3.52686	4.90821
43.3236	4.8651	4.94914	4.8956	4.86974	5.15589	5.19951	5.07074	5.12851	5.17484	4.86147	5.22059	5.21117	0.399357	0.443214	0.408729	0.360957	0.396571	0.410243	0.548829	0.363757	0.363129	0.375071	0.361171	0.390157	5.35083	5.44054	5.6564	5.5486	5.2867	5.55947	5.67827	5.59511	5.65336	5.53603	5.57443	5.64953	1.39317	0.402686	0.408114	0.5524	0.434414	3.98357	6.27353	0.438129	0.374329	0.620429	5.29753	3.7856	4.91166
43.5742	4.86326	4.9448	4.90293	4.86724	5.1599	5.19409	5.0958	5.13521	5.18373	4.86854	5.23169	5.20043	0.399086	0.4457	0.405314	0.358943	0.395114	0.4073	0.544043	0.363171	0.3623	0.373357	0.361543	0.388986	5.34956	5.45376	5.65436	5.55947	5.27781	5.54866	5.66694	5.60356	5.64696	5.54389	5.58871	5.66676	1.50576	0.4036	0.408871	0.554257	0.436314	4.35183	6.4086	0.445186	0.373157	0.638	5.52396	3.86529	4.91567
43.8244	4.86674	4.94099	4.90989	4.87519	5.16561	5.19164	5.11419	5.13681	5.18694	4.87381	5.24219	5.19946	0.397957	0.441343	0.402257	0.356129	0.393471	0.405814	0.534371	0.361786	0.362171	0.372529	0.360643	0.388286	5.34636	5.45874	5.65057	5.56751	5.28104	5.55246	5.65997	5.61021	5.64301	5.55686	5.60473	5.67487	1.60047	0.406671	0.409229	0.563286	0.436943	4.54143	6.48856	0.451143	0.374157	0.667086	5.62973	4.03421	4.90954
44.0747	4.868	4.9391	4.91036	4.87079	5.16336	5.19273	5.11789	5.13723	5.189	4.87081	5.2476	5.19993	0.397929	0.442843	0.402314	0.355571	0.393614	0.405529	0.544971	0.362071	0.3624	0.372414	0.360457	0.3882	5.34843	5.45834	5.64984	5.56234	5.27473	5.55151	5.65967	5.61236	5.64107	5.5568	5.60461	5.67387	1.68283	0.409643	0.409771	0.572057	0.443329	4.74767	6.55009	0.458986	0.377414	0.691343	5.7339	4.15633	4.90967
44.3253	4.86874	4.93757	4.90616	4.86053	5.15284	5.1902	5.09841	5.1361	5.18746	4.86187	5.24527	5.20309	0.3974	0.446	0.404214	0.356271	0.393257	0.405543	0.571171	0.362257	0.362343	0.373186	0.360343	0.388014	5.35694	5.45071	5.65053	5.54821	5.25674	5.54141	5.66614	5.60403	5.63847	5.54261	5.58556	5.66053	1.75191	0.410557	0.408714	0.576014	0.448514	4.95644	6.59959	0.4684	0.381343	0.709971	5.80951	4.23266	4.90679
44.5753	4.87243	4.93179	4.91616	4.86663	5.16227	5.18863	5.11941	5.13806	5.18687	4.86606	5.25559	5.1991	0.3988	0.444129	0.402571	0.355857	0.393443	0.4051	0.558343	0.362143	0.362157	0.3732	0.360329	0.388043	5.35396	5.45194	5.64783	5.55951	5.25803	5.54407	5.65531	5.60696	5.63711	5.55669	5.60061	5.67293	1.87319	0.414571	0.410286	0.595786	0.456886	5.09854	6.66904	0.478	0.384071	0.746386	5.909	4.39284	4.90801
44.8258	4.87373	4.92997	4.91824	4.86637	5.16199	5.18831	5.11923	5.13809	5.18696	4.86213	5.25806	5.19734	0.399014	0.446214	0.402386	0.356014	0.393714	0.405371	0.569186	0.3624	0.362471	0.373157	0.3607	0.3883	5.35494	5.44831	5.64949	5.56054	5.2572	5.54469	5.65487	5.6046	5.63767	5.55743	5.59834	5.67326	2.00121	0.418443	0.4118	0.607971	0.465229	5.22984	6.71887	0.489286	0.388529	0.772457	5.98249	4.50393	4.9195
45.0761	4.86976	4.91994	4.9148	4.8526	5.16899	5.19323	5.13833	5.14976	5.1897	4.86494	5.2699	5.18351	0.398786	0.4513	0.400229	0.355186	0.393671	0.402886	0.568671	0.3626	0.361	0.371214	0.361486	0.387514	5.34659	5.47309	5.65776	5.57806	5.23257	5.52074	5.64469	5.60843	5.63341	5.56627	5.6027	5.69909	2.22367	0.417129	0.413943	0.581714	0.4604	5.64231	6.86203	0.5021	0.3887	0.777386	6.20901	4.50983	4.92106
45.3264	4.86721	4.91931	4.90566	4.84206	5.15621	5.19246	5.11007	5.14784	5.18951	4.85713	5.26341	5.18546	0.398329	0.456	0.402529	0.357043	0.3941	0.4041	0.5975	0.362914	0.361171	0.372	0.361671	0.388343	5.35063	5.46659	5.65837	5.56406	5.2212	5.51853	5.64949	5.59563	5.63266	5.55293	5.58427	5.68746	2.30761	0.418857	0.412843	0.588486	0.470886	5.77614	6.9012	0.517886	0.408514	0.8193	6.28117	4.56977	4.91616
45.5764	4.86263	4.91724	4.89926	4.83137	5.14499	5.19181	5.0871	5.14706	5.18924	4.84849	5.25306	5.1841	0.398186	0.461514	0.404286	0.3586	0.394757	0.4052	0.627757	0.363086	0.360829	0.372643	0.361757	0.388129	5.35329	5.45704	5.65596	5.54849	5.20896	5.51553	5.65344	5.58207	5.62937	5.53566	5.56621	5.6733	2.39916	0.420814	0.412129	0.598143	0.483014	5.90121	6.93191	0.5317	0.415229	0.837486	6.33946	4.62906	4.91043
45.8267	4.86346	4.91303	4.90747	4.83797	5.1542	5.19033	5.10653	5.14791	5.19086	4.85553	5.25551	5.18236	0.398686	0.459086	0.402157	0.357857	0.394686	0.405129	0.610543	0.362229	0.360086	0.371486	0.361343	0.387757	5.34336	5.45789	5.65017	5.55846	5.21473	5.51851	5.6452	5.58516	5.62296	5.54669	5.57831	5.68286	2.55977	0.425629	0.413314	0.626729	0.4972	5.98907	6.98753	0.545057	0.419186	0.876414	6.41721	4.76647	4.91317
46.0772	4.86677	4.91619	4.90927	4.8469	5.15296	5.19213	5.09773	5.14409	5.1868	4.85416	5.24559	5.18854	0.398657	0.4532	0.4029	0.358443	0.3953	0.406771	0.612071	0.362571	0.360757	0.372371	0.361129	0.388714	5.34091	5.44687	5.64546	5.55804	5.22374	5.53589	5.64763	5.58524	5.6228	5.54971	5.58146	5.67543	2.64511	0.4345	0.413329	0.674429	0.526814	6.0556	7.00706	0.557086	0.428443	0.938214	6.4529	4.93399	4.91433
46.3278	4.86243	4.91777	4.90079	4.83911	5.14186	5.19006	5.0777	5.14531	5.18731	4.84879	5.236	5.18909	0.398171	0.458171	0.405671	0.360129	0.395657	0.408071	0.646886	0.362943	0.360814	0.372829	0.361171	0.388743	5.34599	5.44021	5.64594	5.54059	5.21843	5.53416	5.65404	5.57969	5.61741	5.53389	5.5647	5.66294	2.75603	0.436986	0.412429	0.6875	0.542557	6.1723	7.0327	0.574857	0.435914	0.9527	6.50256	4.97449	4.91076
46.5781	4.86247	4.9137	4.9057	4.84384	5.15179	5.18509	5.09913	5.14903	5.19011	4.85544	5.24284	5.18723	0.399029	0.455029	0.4043	0.359914	0.396229	0.408314	0.632114	0.362943	0.360614	0.3724	0.361043	0.388586	5.33997	5.44116	5.63983	5.54657	5.2234	5.5387	5.64341	5.58326	5.61226	5.54337	5.57757	5.67013	2.90854	0.441871	0.413843	0.723714	0.562114	6.25013	7.07313	0.592071	0.442186	0.997029	6.56964	5.11721	4.89977
46.8289	4.85943	4.9132	4.90551	4.84177	5.14646	5.17971	5.10096	5.15041	5.1872	4.85397	5.23831	5.18491	0.399786	0.455271	0.404943	0.3601	0.396271	0.408514	0.636714	0.362943	0.360343	0.372586	0.361386	0.389343	5.33756	5.43753	5.6382	5.54291	5.22143	5.53491	5.64201	5.58039	5.60516	5.5394	5.57301	5.66387	3.05224	0.4449	0.414486	0.7529	0.580143	6.34189	7.10683	0.612329	0.4495	1.03001	6.62197	5.20141	4.90373
47.0789	4.861	4.9119	4.91396	4.85091	5.1545	5.17811	5.12936	5.15514	5.18643	4.86076	5.24336	5.18369	0.400857	0.451929	0.403571	0.3598	0.396914	0.409571	0.6196	0.363443	0.3599	0.372343	0.361243	0.389186	5.333	5.4451	5.63587	5.55316	5.23063	5.53874	5.63466	5.5875	5.60331	5.55014	5.59071	5.67093	3.24099	0.470686	0.4386	0.796257	0.607457	6.42074	7.15324	0.630329	0.442243	1.05343	6.67924	5.32596	4.90601
47.3289	4.86544	4.91237	4.92269	4.85936	5.16076	5.17593	5.15444	5.15733	5.18347	4.86931	5.24654	5.1857	0.402014	0.448186	0.402771	0.359343	0.397114	0.409886	0.601771	0.364	0.3598	0.371529	0.361271	0.389686	5.33056	5.45174	5.63416	5.56353	5.2391	5.5446	5.63199	5.59296	5.60491	5.56407	5.609	5.68257	3.42869	0.475729	0.440843	0.841329	0.628871	6.49316	7.20633	0.651671	0.448443	1.09983	6.74869	5.44174	4.91111
47.5797	4.86659	4.91367	4.92107	4.86043	5.15636	5.17441	5.15517	5.16024	5.17637	4.86819	5.24429	5.1855	0.402343	0.448943	0.403743	0.360486	0.397457	0.410514	0.608214	0.364929	0.3601	0.372043	0.361443	0.389686	5.33434	5.45266	5.63269	5.56314	5.23703	5.54619	5.6318	5.58811	5.60504	5.5611	5.61323	5.68061	3.57317	0.4801	0.442086	0.878214	0.655114	6.5744	7.23569	0.674114	0.456429	1.16034	6.80737	5.52174	4.9122
47.8297	4.862	4.90944	4.92336	4.85741	5.16171	5.1707	5.1837	5.16761	5.17667	4.87424	5.25446	5.17559	0.403129	0.452343	0.401886	0.360086	0.397071	0.409529	0.597114	0.3646	0.358657	0.370086	0.361214	0.388614	5.33101	5.46631	5.6317	5.57133	5.23449	5.53456	5.62086	5.58866	5.60201	5.56767	5.6273	5.69341	3.80096	0.4811	0.4445	0.900571	0.669857	6.66976	7.29827	0.7036	0.460386	1.17646	6.89257	5.5521	4.91597
48.08	4.86143	4.91129	4.92261	4.85439	5.15741	5.17066	5.18561	5.16707	5.16997	4.87507	5.24981	5.17637	0.402786	0.451243	0.401686	0.359857	0.397286	0.409886	0.609486	0.364357	0.358743	0.370314	0.3615	0.388671	5.32923	5.46621	5.63097	5.57379	5.23036	5.53319	5.62141	5.58557	5.60344	5.5671	5.62794	5.6924	3.95347	0.4863	0.4456	0.935143	0.700843	6.73769	7.32983	0.731943	0.469	1.20839	6.93384	5.61449	4.91726
48.3306	4.86346	4.91516	4.91626	4.85589	5.14441	5.17489	5.15924	5.15763	5.16096	4.86861	5.23171	5.18379	0.402829	0.448543	0.405229	0.3611	0.398643	0.411743	0.637786	0.364557	0.359414	0.371814	0.361729	0.388929	5.33314	5.45019	5.6322	5.56393	5.22963	5.54669	5.63139	5.5782	5.60749	5.55637	5.61951	5.67094	4.03431	0.497329	0.4459	1.00936	0.767086	6.79413	7.32989	0.757171	0.483486	1.274	6.94343	5.69709	4.91904
48.5811	4.8603	4.9165	4.90743	4.84643	5.13261	5.17486	5.13941	5.15581	5.15804	4.86694	5.22197	5.18224	0.401929	0.4513	0.407314	0.362214	0.399186	0.412543	0.684814	0.365057	0.3598	0.372357	0.3618	0.388757	5.33669	5.44523	5.63463	5.5495	5.21904	5.54099	5.63736	5.5703	5.60884	5.5425	5.60696	5.66089	4.14386	0.500586	0.445471	1.03753	0.802571	6.8678	7.3507	0.790543	0.4926	1.28459	6.97356	5.6979	4.90801
48.8311	4.86103	4.91529	4.90757	4.84539	5.12889	5.17579	5.13573	5.154	5.15517	4.86681	5.21747	5.1829	0.402	0.451357	0.407657	0.362271	0.399671	0.4121	0.691686	0.365186	0.360314	0.372571	0.361686	0.388543	5.33637	5.44281	5.63454	5.54727	5.2187	5.5391	5.6372	5.56603	5.60779	5.54256	5.60647	5.66097	4.26331	0.486214	0.426286	1.09453	0.842257	6.9226	7.36876	0.8222	0.502329	1.31727	7.00694	5.75143	4.90756
49.0814	4.85814	4.91286	4.90796	4.84413	5.12489	5.17569	5.13614	5.15533	5.1558	4.8667	5.21709	5.18119	0.401686	0.451843	0.406371	0.361471	0.399057	0.411129	0.697514	0.364657	0.360514	0.372714	0.361429	0.388371	5.33734	5.44309	5.63606	5.54949	5.21954	5.53854	5.63623	5.56676	5.60794	5.54494	5.60936	5.66024	4.37644	0.493857	0.426886	1.15744	0.892486	6.97969	7.38777	0.855857	0.512286	1.351	7.03823	5.80183	4.90863
49.3317	4.85427	4.91159	4.90316	4.8343	5.11144	5.17401	5.11116	5.1529	5.15853	4.86054	5.20619	5.1809	0.399829	0.454343	0.405986	0.360214	0.397729	0.409429	0.744371	0.363957	0.360614	0.372943	0.361857	0.388586	5.34379	5.4352	5.63959	5.53433	5.21099	5.53226	5.64503	5.55756	5.60683	5.53039	5.59313	5.64667	4.47423	0.496429	0.424857	1.20664	0.954057	7.062	7.40136	0.895757	0.523043	1.32641	7.05203	5.78714	4.90401
49.5822	4.85104	4.91023	4.89931	4.82679	5.10131	5.17456	5.0917	5.1537	5.15877	4.85771	5.20049	5.17819	0.397771	0.457814	0.4055	0.359014	0.395843	0.406671	0.787486	0.363629	0.361357	0.373429	0.362343	0.389429	5.34771	5.43027	5.64293	5.52134	5.20183	5.52687	5.652	5.55061	5.60661	5.5169	5.57694	5.63684	4.56736	0.4977	0.420914	1.24543	1.00223	7.1152	7.40993	0.935914	0.5345	1.32131	7.07091	5.77534	4.89819
49.8331	4.85237	4.9024	4.90883	4.83484	5.10919	5.17479	5.11076	5.15699	5.16041	4.86307	5.20501	5.17354	0.397214	0.453886	0.400743	0.356171	0.393729	0.403171	0.760286	0.362914	0.360843	0.372571	0.361871	0.388886	5.34473	5.4354	5.6363	5.52983	5.2105	5.5292	5.64624	5.55223	5.60621	5.52589	5.58994	5.64174	4.7008	0.515286	0.419629	1.35053	1.07051	7.14049	7.4225	0.971729	0.5452	1.36334	7.10036	5.868	4.90883
50.0836	4.84533	4.89989	4.90727	4.82334	5.09717	5.1669	5.10531	5.16586	5.16884	4.86293	5.20356	5.16359	0.393714	0.459443	0.397271	0.353914	0.389543	0.3978	0.874843	0.363057	0.360586	0.372414	0.363386	0.388986	5.35106	5.43909	5.63366	5.50624	5.19787	5.5103	5.64841	5.54621	5.60801	5.5053	5.57617	5.63673	4.82759	0.509471	0.413914	1.34363	1.09033	7.20621	7.44387	1.03027	0.555129	1.31699	7.13766	5.77763	4.90271
50.3342	4.84793	4.89601	4.91793	4.83177	5.10621	5.16694	5.12884	5.17017	5.17184	4.86797	5.20829	5.16231	0.3918	0.453914	0.392057	0.350486	0.386443	0.393871	0.842843	0.362043	0.360114	0.371629	0.3631	0.388557	5.34807	5.44204	5.62989	5.51386	5.20613	5.51319	5.64233	5.54689	5.6082	5.51577	5.58683	5.6444	4.92857	0.515271	0.414286	1.47447	1.17629	7.23316	7.45531	1.07033	0.569243	1.35954	7.16511	5.86584	4.91074
50.5844	4.84219	4.89631	4.91147	4.82093	5.09861	5.1647	5.11019	5.17001	5.1705	4.86147	5.20326	5.15826	0.387314	0.454771	0.389057	0.347671	0.382343	0.390043	0.8947	0.360557	0.359514	0.371157	0.363229	0.387871	5.34953	5.43631	5.63041	5.50086	5.19194	5.50616	5.65071	5.53987	5.60687	5.49881	5.56796	5.63074	5.01154	0.515014	0.405286	1.53339	1.24373	7.27516	7.45761	1.11889	0.583071	1.35009	7.17766	5.84579	4.90681
50.835	4.83749	4.90081	4.89993	4.80993	5.08094	5.15927	5.07563	5.16747	5.17597	4.85304	5.18493	5.15913	0.3826	0.455286	0.3891	0.346514	0.379629	0.386486	1.03331	0.360943	0.359971	0.371943	0.365057	0.387886	5.35981	5.42131	5.62626	5.46457	5.17481	5.4959	5.65854	5.52807	5.6079	5.46767	5.53467	5.60147	5.08789	0.513414	0.397429	1.56686	1.30394	7.31757	7.44907	1.18277	0.599229	1.3247	7.18559	5.76827	4.89489
51.0853	4.83721	4.8982	4.90654	4.81681	5.09299	5.15913	5.09111	5.16843	5.17139	4.858	5.18767	5.1595	0.383143	0.450771	0.386557	0.345071	0.378671	0.385371	0.998343	0.360186	0.359571	0.3715	0.364457	0.387414	5.34937	5.4272	5.62309	5.47484	5.18106	5.49901	5.64873	5.53283	5.60764	5.4798	5.54416	5.60687	5.18204	0.520843	0.395243	1.73454	1.42274	7.3104	7.45651	1.22677	0.6141	1.37147	7.2076	5.86603	4.89491
51.3358	4.84241	4.89986	4.91724	4.84246	5.10269	5.15797	5.10033	5.1584	5.16471	4.85414	5.1815	5.17786	0.383843	0.440257	0.386186	0.343671	0.379014	0.386914	0.950071	0.359514	0.359929	0.371286	0.3629	0.386586	5.3427	5.41326	5.60646	5.48364	5.21344	5.52757	5.64463	5.53854	5.60977	5.49623	5.56273	5.60157	5.23359	0.542943	0.394157	2.1241	1.77251	7.2987	7.43699	1.24391	0.645171	1.52256	7.20137	6.05129	4.89403
51.5861	4.83877	4.90214	4.90763	4.83556	5.09709	5.15399	5.07693	5.15497	5.16421	4.84881	5.17407	5.1803	0.383086	0.444529	0.388671	0.345086	0.379586	0.3876	1.01273	0.360257	0.3609	0.371914	0.363686	0.387257	5.342	5.40827	5.60754	5.47174	5.20069	5.51904	5.64826	5.53256	5.6078	5.4838	5.54767	5.5916	5.30824	0.539043	0.3933	2.22814	1.8649	7.3393	7.44319	1.305	0.662471	1.51164	7.21981	6.03104	4.87894
51.8369	4.83847	4.89736	4.91757	4.84404	5.11747	5.15434	5.10969	5.15514	5.15707	4.85449	5.18893	5.17609	0.385029	0.440971	0.3865	0.344514	0.380471	0.388757	0.890257	0.358786	0.359286	0.3701	0.361643	0.386371	5.32829	5.41374	5.60351	5.49777	5.20861	5.52297	5.63341	5.53667	5.5985	5.51031	5.5644	5.60697	5.41294	0.553171	0.3966	2.49319	2.03289	7.3415	7.46313	1.34236	0.695171	1.57301	7.24183	6.1783	4.88116
52.0875	4.83509	4.89851	4.91877	4.84581	5.1215	5.15087	5.11083	5.15303	5.15437	4.85366	5.19103	5.17406	0.387314	0.443914	0.388757	0.3467	0.382486	0.3915	0.9028	0.3592	0.359414	0.370186	0.361571	0.3869	5.3265	5.41203	5.59947	5.49916	5.20379	5.52327	5.63179	5.5341	5.59647	5.50857	5.56174	5.60241	5.50966	0.568357	0.395429	2.68783	2.18871	7.36453	7.47034	1.3934	0.714257	1.59331	7.2523	6.22551	4.87574
52.3378	4.83631	4.89567	4.92457	4.85436	5.13194	5.14857	5.12889	5.15294	5.15094	4.85669	5.19133	5.17551	0.3916	0.443514	0.391086	0.348843	0.3857	0.394529	0.868	0.360286	0.360114	0.370214	0.361257	0.387957	5.32229	5.41551	5.5931	5.50737	5.2131	5.52826	5.62064	5.53561	5.59524	5.52163	5.57517	5.60931	5.6018	0.584586	0.400429	2.95946	2.37761	7.38156	7.4824	1.44434	0.7365	1.63824	7.27084	6.31876	4.87749
52.5881	4.83924	4.8892	4.93384	4.86194	5.14914	5.14836	5.15916	5.15407	5.14373	4.86	5.204	5.17287	0.3962	0.442729	0.3911	0.350257	0.388057	0.397757	0.746943	0.360014	0.359586	0.369643	0.360071	0.387786	5.30801	5.42377	5.58896	5.53596	5.22384	5.53199	5.60799	5.53883	5.58947	5.54666	5.5985	5.62897	5.69587	0.602514	0.406471	3.2866	2.5864	7.38399	7.49649	1.48147	0.759529	1.69911	7.29014	6.47036	4.88091
52.8386	4.84166	4.89014	4.9268	4.86619	5.14254	5.14824	5.14057	5.1463	5.13963	4.85217	5.19204	5.17957	0.396486	0.440529	0.395157	0.352771	0.389614	0.4004	0.805171	0.360643	0.3605	0.370786	0.359357	0.388214	5.31426	5.40404	5.58214	5.52629	5.2228	5.54457	5.6178	5.53514	5.59197	5.5357	5.58876	5.60847	5.78413	0.628743	0.407857	3.48851	2.7616	7.41187	7.48816	1.52619	0.794014	1.74266	7.28631	6.50127	4.8756
53.0889	4.83453	4.88746	4.9126	4.83901	5.12991	5.14347	5.13069	5.15391	5.14437	4.85224	5.19319	5.16364	0.397343	0.451586	0.397957	0.355986	0.391314	0.401557	0.896529	0.362271	0.360543	0.371829	0.360886	0.3887	5.32007	5.41264	5.59319	5.51414	5.1863	5.51543	5.62119	5.52263	5.58604	5.51729	5.56517	5.60756	5.91179	0.630643	0.411014	3.45979	2.65501	7.46897	7.52001	1.619	0.801686	1.62366	7.31927	6.39131	4.87093
53.3386	4.8348	4.88484	4.91979	4.84404	5.13234	5.14114	5.15621	5.15553	5.14321	4.85574	5.2003	5.1607	0.399071	0.448886	0.398171	0.356586	0.3924	0.403357	0.854171	0.361771	0.359971	0.371129	0.359829	0.387614	5.31541	5.41419	5.59107	5.52217	5.19319	5.52064	5.6119	5.52421	5.5823	5.52677	5.57563	5.61499	5.98591	0.645171	0.414071	3.77533	2.86239	7.47684	7.52807	1.6645	0.827486	1.66896	7.32717	6.48389	4.87316
53.5897	4.8378	4.88457	4.91547	4.84146	5.1278	5.14291	5.15019	5.1525	5.14259	4.85381	5.19459	5.16856	0.400629	0.450271	0.400243	0.358057	0.393929	0.405829	0.8618	0.362586	0.360386	0.371143	0.360014	0.387671	5.31544	5.418	5.59237	5.52371	5.19071	5.52031	5.61331	5.52284	5.583	5.52337	5.57519	5.6148	6.05769	0.659	0.4162	4.01111	3.0188	7.5031	7.5378	1.71957	0.835314	1.6801	7.34414	6.50684	4.87253
53.8397	4.83751	4.88266	4.91226	4.8395	5.12189	5.14144	5.14967	5.1513	5.14109	4.85317	5.19217	5.17143	0.401271	0.4506	0.400943	0.358214	0.394743	0.406557	0.868786	0.362957	0.360643	0.3711	0.360229	0.3874	5.31637	5.4176	5.59196	5.52303	5.19047	5.52163	5.60977	5.5243	5.5813	5.52413	5.57566	5.61374	6.12101	0.670314	0.417457	4.24267	3.1665	7.51444	7.54299	1.77643	0.860686	1.69124	7.357	6.53381	4.87166
54.09	4.83644	4.88097	4.9115	4.83669	5.11717	5.14213	5.15259	5.15076	5.14129	4.85577	5.19397	5.1715	0.400971	0.450986	0.4006	0.358786	0.394771	0.407314	0.875386	0.363	0.359943	0.371271	0.360271	0.387114	5.31436	5.41419	5.5917	5.52491	5.18801	5.52136	5.60703	5.52604	5.57923	5.52196	5.57556	5.612	6.18416	0.6856	0.419257	4.46001	3.30034	7.52294	7.54644	1.83054	0.883429	1.70183	7.37154	6.55656	4.87263
54.3406	4.83481	4.88213	4.90876	4.83733	5.11596	5.14366	5.15466	5.14717	5.14126	4.85767	5.19351	5.17154	0.401557	0.451657	0.4019	0.359543	0.3958	0.408857	0.887086	0.363686	0.360014	0.371386	0.360186	0.387243	5.31119	5.41441	5.59193	5.52449	5.18766	5.52477	5.60663	5.52913	5.57934	5.52143	5.57633	5.61221	6.2443	0.7024	0.4197	4.64957	3.43341	7.53927	7.55529	1.88783	0.906114	1.70923	7.37987	6.5762	4.87193
54.5908	4.83094	4.87951	4.91183	4.83134	5.1195	5.13827	5.18199	5.15361	5.14466	4.86417	5.20521	5.16243	0.402143	0.456343	0.400257	0.359243	0.396014	0.409243	0.8497	0.363757	0.359157	0.370214	0.3611	0.386771	5.30171	5.42757	5.59211	5.53163	5.18683	5.51176	5.59279	5.5303	5.57327	5.52809	5.58421	5.62964	6.29867	0.707943	0.422486	4.85756	3.53376	7.55127	7.58016	1.95337	0.919243	1.68883	7.40439	6.58933	4.87646
54.8414	4.83024	4.88141	4.91096	4.83203	5.1179	5.13791	5.1801	5.1517	5.1426	4.86446	5.20361	5.1615	0.401829	0.457586	0.4001	0.359571	0.396571	0.409543	0.875514	0.363743	0.359186	0.369871	0.361157	0.3865	5.29987	5.42547	5.59043	5.52871	5.18379	5.51	5.59047	5.52946	5.57277	5.52629	5.58279	5.62731	6.35244	0.726529	0.424343	5.04843	3.64364	7.56536	7.59194	2.00709	0.940743	1.6914	7.41951	6.60301	4.87933
55.0919	4.8267	4.88557	4.89934	4.82426	5.09846	5.13276	5.1448	5.14829	5.14687	4.85764	5.18566	5.16399	0.401057	0.462786	0.403271	0.361171	0.396914	0.410471	1.09406	0.365157	0.360071	0.371629	0.363171	0.387414	5.3136	5.40959	5.58819	5.50017	5.17011	5.50673	5.60366	5.52151	5.57846	5.5036	5.56093	5.60036	6.40846	0.743657	0.425229	5.0791	3.6274	7.58557	7.59587	2.08204	0.959886	1.64997	7.42361	6.50993	4.87461
55.3425	4.8243	4.88623	4.89969	4.82576	5.09761	5.12991	5.1481	5.14937	5.14619	4.85513	5.18699	5.16014	0.401329	0.462514	0.403471	0.361343	0.3972	0.410771	1.10686	0.365557	0.360743	0.371743	0.363314	0.387657	5.31293	5.40716	5.58636	5.49726	5.17013	5.50383	5.60193	5.52137	5.57601	5.50406	5.55999	5.60189	6.45759	0.763557	0.426086	5.19857	3.72683	7.59613	7.60004	2.12907	0.9852	1.64796	7.43027	6.52477	4.87623
55.5931	4.82171	4.88747	4.89011	4.81627	5.08717	5.1309	5.12221	5.14523	5.14597	4.84726	5.17833	5.16109	0.400771	0.463443	0.4058	0.362843	0.397271	0.412014	1.19251	0.366	0.360929	0.3725	0.363557	0.387686	5.31743	5.39879	5.59073	5.48281	5.1619	5.49797	5.61026	5.51559	5.57819	5.4906	5.54539	5.59226	6.51079	0.784614	0.426714	5.2722	3.75877	7.62609	7.60553	2.18497	1.00373	1.61391	7.43891	6.48457	4.8745
55.8431	4.82359	4.8883	4.88843	4.82631	5.08301	5.12731	5.10766	5.13871	5.13989	4.83536	5.16789	5.1712	0.401457	0.4579	0.407914	0.362443	0.3981	0.413057	1.19793	0.365657	0.361857	0.3726	0.362629	0.386929	5.31573	5.38794	5.58294	5.48243	5.16941	5.50906	5.61149	5.51446	5.57974	5.49333	5.54849	5.58374	6.54716	0.826471	0.426343	5.37797	3.92541	7.62681	7.5929	2.20913	1.04723	1.66944	7.42777	6.54334	4.87176
56.0939	4.8231	4.88731	4.88599	4.82477	5.07791	5.12524	5.1007	5.1387	5.1348	4.8309	5.1656	5.17263	0.400914	0.4538	0.408	0.362557	0.398057	0.413186	1.20619	0.365686	0.3618	0.3722	0.362343	0.386514	5.31757	5.38621	5.58171	5.48257	5.16886	5.5036	5.6082	5.51173	5.57801	5.49296	5.54911	5.58323	6.59117	0.8442	0.4281	5.47406	3.9951	7.64003	7.5984	2.25344	1.07324	1.6718	7.4406	6.55911	4.87331
56.3444	4.82314	4.88749	4.88514	4.82443	5.07321	5.12369	5.09721	5.14053	5.13489	4.83089	5.16896	5.17036	0.401829	0.449729	0.408657	0.363329	0.399129	0.413686	1.21744	0.366557	0.362	0.372829	0.362271	0.387043	5.319	5.38443	5.58244	5.48306	5.16586	5.49966	5.60714	5.50919	5.57577	5.4932	5.55011	5.58294	6.62597	0.87	0.428871	5.55303	4.06337	7.64851	7.60053	2.29789	1.0986	1.67829	7.4452	6.57629	4.87183
56.595	4.82494	4.88324	4.891	4.83114	5.07813	5.12251	5.11471	5.14326	5.1342	4.83314	5.17917	5.16893	0.403314	0.441286	0.407529	0.363057	0.399286	0.414671	1.1465	0.366471	0.3618	0.372257	0.362143	0.387243	5.31047	5.3866	5.57896	5.49573	5.17449	5.49939	5.59504	5.51219	5.57484	5.50274	5.56354	5.59153	6.65994	0.896871	0.430857	5.67307	4.1874	7.64556	7.60541	2.33247	1.12894	1.71734	7.44964	6.64391	4.8715
56.8456	4.82874	4.87914	4.89811	4.84051	5.09356	5.12653	5.14369	5.14306	5.12733	4.8335	5.19466	5.16977	0.405171	0.4326	0.406114	0.3626	0.400486	0.415271	0.9477	0.366129	0.360943	0.370914	0.360657	0.387586	5.29766	5.39747	5.57827	5.5232	5.18784	5.50207	5.57784	5.51791	5.57187	5.52489	5.58581	5.6108	6.70181	0.931843	0.4331	5.84871	4.36857	7.64319	7.61913	2.35181	1.16076	1.77013	7.46309	6.77163	4.88169
57.0958	4.82789	4.87884	4.89546	4.84047	5.08789	5.12337	5.13596	5.1409	5.12557	4.8325	5.19349	5.17309	0.404929	0.427729	0.4066	0.363071	0.400843	0.415514	0.954886	0.365829	0.360343	0.370643	0.360143	0.387229	5.29646	5.39344	5.57544	5.52391	5.18454	5.50166	5.57334	5.51731	5.57571	5.52401	5.58733	5.60647	6.73907	0.962257	0.434486	5.91726	4.422	7.64886	7.6256	2.40063	1.18373	1.77331	7.46959	6.78894	4.87977
57.3456	4.8307	4.87669	4.90293	4.8492	5.09346	5.12107	5.15917	5.14563	5.12431	4.83643	5.20453	5.17194	0.405429	0.421386	0.404771	0.362514	0.401257	0.415086	0.883257	0.365857	0.360043	0.369757	0.360157	0.387186	5.28836	5.39846	5.57001	5.53893	5.19236	5.50207	5.56234	5.51796	5.57373	5.53816	5.60356	5.61603	6.76653	1.01106	0.456229	6.01564	4.52807	7.64323	7.63543	2.43713	1.21193	1.81657	7.4799	6.85507	4.88173
57.5964	4.82759	4.8752	4.90093	4.839	5.09113	5.12056	5.16659	5.15016	5.13126	4.84013	5.21297	5.16337	0.404614	0.420786	0.403486	0.363143	0.401343	0.414986	0.904157	0.3661	0.358986	0.369143	0.360871	0.3879	5.28816	5.40787	5.57383	5.53736	5.18434	5.48407	5.55604	5.51659	5.57279	5.53443	5.6002	5.62064	6.80873	1.02293	0.458429	6.08224	4.51893	7.68749	7.65907	2.5008	1.21769	1.77264	7.51343	6.85493	4.88099
57.8469	4.82803	4.87374	4.90184	4.83904	5.08831	5.12067	5.16961	5.15054	5.13629	4.83836	5.21224	5.16183	0.405214	0.419514	0.404571	0.363686	0.402257	0.415829	0.916686	0.366157	0.359157	0.3696	0.361214	0.388414	5.28583	5.40767	5.57223	5.53573	5.18339	5.48117	5.55279	5.51799	5.57373	5.53413	5.59801	5.62264	6.84179	1.0716	0.460329	6.13026	4.56923	7.72223	7.67391	2.54116	1.24016	1.77791	7.51859	6.8644	4.89743
58.0972	4.82974	4.87421	4.90446	4.84869	5.08929	5.12246	5.16741	5.1449	5.13186	4.83107	5.20337	5.17306	0.405586	0.417986	0.406629	0.363343	0.4029	0.416957	0.916186	0.3659	0.3595	0.369371	0.360614	0.387957	5.28183	5.40087	5.56356	5.53681	5.19343	5.49747	5.55373	5.52147	5.578	5.53297	5.60057	5.61741	6.87573	1.13941	0.460457	6.18389	4.68659	7.72396	7.67039	2.56096	1.28369	1.83013	7.52013	6.92417	4.89909
58.3475	4.8261	4.87437	4.89759	4.83543	5.07939	5.12159	5.14603	5.13911	5.13327	4.82494	5.19139	5.17341	0.404214	0.4177	0.408214	0.363743	0.402786	0.417043	1.01457	0.3659	0.358914	0.369657	0.360857	0.387586	5.28831	5.3987	5.56197	5.5218	5.18379	5.49361	5.5589	5.51584	5.5736	5.5228	5.58649	5.60993	6.91209	1.17594	0.462886	6.19994	4.65996	7.74224	7.6722	2.61486	1.29314	1.79594	7.52674	6.88443	4.89724
58.5981	4.82386	4.87273	4.89904	4.8309	5.07596	5.12207	5.14546	5.13509	5.13339	4.82619	5.19029	5.17191	0.403686	0.415871	0.407371	0.363514	0.402043	0.416871	1.02106	0.364929	0.358629	0.369314	0.360429	0.3868	5.28681	5.40006	5.55809	5.51789	5.18093	5.48877	5.55663	5.51621	5.56924	5.52254	5.58424	5.61306	6.9301	1.20766	0.463357	6.24076	4.69089	7.74974	7.66994	2.65961	1.3104	1.79547	7.52703	6.88316	4.88893
58.8483	4.82181	4.87283	4.89306	4.82071	5.06511	5.12349	5.12984	5.13059	5.1341	4.82029	5.18087	5.16621	0.403743	0.416371	0.408857	0.3647	0.402629	0.417886	1.11207	0.365371	0.3591	0.369814	0.361443	0.387571	5.28979	5.39469	5.55494	5.50479	5.17249	5.48524	5.56383	5.50706	5.56269	5.50916	5.56656	5.6039	6.96003	1.25176	0.466886	6.2442	4.65939	7.7539	7.66426	2.70964	1.32037	1.76574	7.52951	6.84356	4.88357
59.0989	4.82114	4.87027	4.89321	4.81876	5.0614	5.12171	5.13073	5.12557	5.13484	4.82029	5.17674	5.16266	0.404057	0.416129	0.409	0.3649	0.403014	0.418471	1.1198	0.365171	0.358914	0.370329	0.361386	0.387643	5.2876	5.39197	5.55041	5.4984	5.17019	5.48347	5.56243	5.50499	5.55914	5.50414	5.56119	5.60141	6.98743	1.28924	0.448986	6.27654	4.6873	7.75457	7.65189	2.74547	1.34197	1.76006	7.52803	6.8531	4.8832
59.3489	4.8205	4.87371	4.88674	4.81004	5.04926	5.1206	5.11226	5.11964	5.13413	4.81686	5.16713	5.1603	0.404214	0.417029	0.411057	0.366343	0.403129	0.418714	1.2159	0.3659	0.359457	0.371114	0.361757	0.387357	5.29079	5.38356	5.54817	5.48407	5.15841	5.48076	5.57029	5.49499	5.55503	5.48691	5.54176	5.59317	7.01661	1.34564	0.453471	6.25714	4.65131	7.76639	7.64921	2.79241	1.3548	1.72529	7.51714	6.78217	4.8795
59.5994	4.81944	4.87374	4.88786	4.80781	5.04809	5.11971	5.11344	5.11687	5.13139	4.81587	5.16656	5.15986	0.404029	0.416657	0.410214	0.366314	0.402629	0.418914	1.2178	0.366071	0.359529	0.370786	0.361186	0.386957	5.28927	5.38079	5.54393	5.48037	5.15587	5.4781	5.56586	5.48966	5.54883	5.48143	5.53914	5.58747	7.04059	1.4005	0.456157	6.28073	4.67493	7.73653	7.63376	2.82073	1.37463	1.7289	7.51167	6.79484	4.86206
59.85	4.81836	4.87273	4.8847	4.79613	5.04309	5.11916	5.11009	5.11614	5.13546	4.81729	5.17027	5.15083	0.403743	0.416829	0.408471	0.367043	0.402157	0.418414	1.23651	0.366729	0.359057	0.370057	0.361929	0.386871	5.29201	5.38661	5.54667	5.47801	5.1468	5.45859	5.56061	5.48483	5.54216	5.48071	5.53481	5.59329	7.07123	1.42834	0.474143	6.3289	4.62366	7.74417	7.6519	2.88376	1.3738	1.67929	7.52516	6.76076	4.86087
60.1006	4.82197	4.86974	4.89199	4.80694	5.05099	5.11819	5.13389	5.12019	5.13674	4.82416	5.18044	5.14816	0.405171	0.416129	0.407257	0.367271	0.403029	0.418686	1.16037	0.367086	0.358971	0.3696	0.361957	0.3878	5.2845	5.38679	5.54454	5.4903	5.1561	5.46077	5.55123	5.49053	5.54316	5.48903	5.54574	5.60007	7.09067	1.48949	0.475529	6.37917	4.70693	7.73623	7.65301	2.898	1.40373	1.71956	7.52867	6.82376	4.8901
60.3508	4.82423	4.8676	4.89309	4.80734	5.05111	5.11607	5.13711	5.12209	5.13833	4.82369	5.18337	5.14716	0.405586	0.416471	0.407457	0.367571	0.403886	0.419914	1.1667	0.3688	0.3592	0.370071	0.3622	0.388357	5.28176	5.38294	5.54354	5.49044	5.15706	5.46214	5.54884	5.48876	5.54023	5.4899	5.54406	5.59801	7.11554	1.55719	0.478543	6.39871	4.72376	7.73897	7.66256	2.94856	1.4342	1.7231	7.53729	6.84343	4.89211
60.6011	4.8234	4.8663	4.89287	4.80603	5.04933	5.11469	5.13441	5.12194	5.13627	4.82111	5.18131	5.1478	0.405129	0.416071	0.408086	0.367143	0.403386	0.420029	1.18593	0.3689	0.3586	0.3701	0.361814	0.387643	5.28187	5.38	5.54054	5.48903	5.15709	5.45866	5.54419	5.49157	5.53831	5.4866	5.54463	5.59741	7.13756	1.62684	0.483571	6.42467	4.73681	7.74437	7.6625	2.97324	1.4481	1.72193	7.53947	6.84996	4.89504
60.8517	4.82339	4.86511	4.89203	4.80461	5.04967	5.1133	5.13157	5.12311	5.13726	4.81874	5.18091	5.14833	0.405014	0.416457	0.409057	0.367157	0.403857	0.420214	1.20266	0.369214	0.358771	0.369514	0.361543	0.387571	5.28076	5.37517	5.5375	5.48843	5.15713	5.45731	5.54177	5.49514	5.5345	5.48674	5.54396	5.59416	7.15524	1.69326	0.486071	6.44596	4.7603	7.7491	7.66971	2.99394	1.46659	1.73173	7.54307	6.8608	4.89597
61.1025	4.82257	4.86124	4.88976	4.80199	5.05067	5.11147	5.13211	5.1242	5.13671	4.8183	5.1833	5.14773	0.404157	0.416229	0.408929	0.366857	0.403657	0.4204	1.21299	0.368557	0.358286	0.3687	0.361257	0.387157	5.28067	5.37419	5.53574	5.48323	5.15629	5.45351	5.53769	5.49651	5.53333	5.48787	5.54299	5.58991	7.17553	1.75851	0.491714	6.46417	4.74571	7.7247	7.67153	3.01957	1.47526	1.73141	7.5454	6.8641	4.89656
61.3528	4.82423	4.85903	4.89039	4.8023	5.0512	5.10939	5.13401	5.12461	5.13911	4.81929	5.18524	5.14583	0.403857	0.416271	0.409243	0.367057	0.404157	0.420771	1.21857	0.368914	0.357686	0.368829	0.361557	0.387171	5.27989	5.37117	5.53559	5.48367	5.15487	5.45799	5.53933	5.49883	5.53491	5.49083	5.5412	5.58897	7.18964	1.82046	0.504514	6.51391	4.76153	7.73657	7.68459	3.05721	1.49696	1.73374	7.5562	6.87356	4.90003
61.6036	4.82353	4.85359	4.89223	4.80089	5.05434	5.10576	5.14153	5.12553	5.14187	4.8203	5.1886	5.13947	0.403486	0.415486	0.409057	0.366514	0.403957	0.420957	1.22839	0.368229	0.357543	0.368471	0.361129	0.3871	5.27714	5.3657	5.53057	5.47699	5.14967	5.45747	5.53556	5.4963	5.53331	5.49056	5.53626	5.58133	7.19793	1.88259	0.493329	6.5036	4.77161	7.74283	7.67794	3.0652	1.51356	1.73741	7.55643	6.87557	4.90119
61.8542	4.82309	4.85037	4.89261	4.79749	5.05293	5.10141	5.13881	5.1222	5.141	4.81631	5.18637	5.13857	0.403	0.414729	0.408557	0.365929	0.403071	0.421257	1.22783	0.3678	0.357629	0.3683	0.360814	0.3858	5.27404	5.36224	5.52497	5.47174	5.14544	5.45567	5.53553	5.49204	5.52974	5.49084	5.53321	5.57749	7.20387	1.94903	0.496429	6.51761	4.7868	7.7439	7.69136	3.09033	1.5312	1.74117	7.55641	6.87733	4.87524
62.1047	4.82139	4.84943	4.89449	4.79816	5.05379	5.09769	5.13853	5.12304	5.14257	4.81689	5.18714	5.13569	0.402914	0.414543	0.408414	0.365586	0.402743	0.421114	1.22563	0.367143	0.357729	0.367414	0.3616	0.385786	5.27424	5.35939	5.52297	5.47069	5.14366	5.45484	5.53679	5.4911	5.52926	5.48769	5.53261	5.5752	7.21381	2.01467	0.4999	6.53446	4.8023	7.74963	7.68546	3.07929	1.5376	1.74734	7.5554	6.87681	4.87541
62.355	4.82639	4.84677	4.90437	4.81819	5.06929	5.09807	5.15374	5.12187	5.13864	4.81759	5.19129	5.14733	0.4045	0.414586	0.408543	0.3648	0.403943	0.421686	1.1242	0.3672	0.358571	0.367657	0.361157	0.386086	5.26466	5.35324	5.51799	5.48546	5.15957	5.47416	5.53376	5.49864	5.53043	5.50349	5.54879	5.57903	7.21567	2.14579	0.495529	6.57484	4.95694	7.74627	7.68206	3.05859	1.59679	1.84364	7.55277	6.96687	4.87671
62.6053	4.82544	4.84394	4.90313	4.81657	5.06989	5.09554	5.15517	5.11904	5.13663	4.81696	5.19219	5.1482	0.404157	0.413914	0.4076	0.364543	0.403229	0.421886	1.11936	0.366471	0.358286	0.367786	0.361271	0.385843	5.26526	5.35277	5.51621	5.4839	5.15559	5.47014	5.53226	5.49473	5.52953	5.50454	5.54681	5.57911	7.22631	2.20611	0.498643	6.58527	4.96506	7.75014	7.68144	3.07383	1.61409	1.84639	7.55376	6.96736	4.8768
62.8556	4.8281	4.83944	4.9127	4.82416	5.0787	5.09354	5.17377	5.11839	5.13874	4.8213	5.20211	5.14704	0.405929	0.413229	0.405957	0.363743	0.403243	0.422557	1.02783	0.367371	0.358486	0.368114	0.361543	0.386029	5.26043	5.35563	5.51514	5.49674	5.16049	5.47513	5.52674	5.49974	5.52754	5.51596	5.56263	5.58847	7.23001	2.26886	0.516286	6.63501	5.04289	7.75007	7.69579	3.07746	1.64751	1.88654	7.55999	7.02274	4.88103
63.1056	4.82271	4.83923	4.90266	4.81481	5.07007	5.09281	5.14847	5.11273	5.13449	4.81326	5.19526	5.14981	0.405043	0.413857	0.4069	0.363429	0.4023	0.422157	1.13843	0.366029	0.358986	0.3684	0.361757	0.385486	5.26677	5.34914	5.51194	5.48437	5.14921	5.4651	5.53253	5.48964	5.5206	5.49803	5.54496	5.58096	7.24416	2.33509	0.520171	6.58669	4.98687	7.74567	7.68356	3.0909	1.64139	1.8557	7.5496	6.97267	4.8747
63.3561	4.81259	4.84243	4.8947	4.80873	5.04594	5.0823	5.11537	5.1106	5.14747	4.80644	5.16774	5.15777	0.4032	0.419371	0.409229	0.365643	0.402729	0.4218	1.59019	0.367586	0.360486	0.370886	0.364286	0.386157	5.29013	5.32936	5.50719	5.43487	5.13077	5.46273	5.54563	5.48051	5.52716	5.46009	5.51687	5.54563	7.26436	2.4016	0.559014	6.48563	4.81143	7.75261	7.66337	3.14459	1.64089	1.81057	7.53553	6.82863	4.86637
63.6064	4.81074	4.8437	4.8932	4.80644	5.04656	5.08699	5.11459	5.10783	5.14643	4.80666	5.16614	5.1619	0.403614	0.419629	0.409129	0.365643	0.403014	0.422057	1.58751	0.368129	0.360443	0.370929	0.364543	0.386571	5.29143	5.32837	5.50724	5.43603	5.13091	5.46387	5.54271	5.48229	5.52623	5.45901	5.51726	5.5472	7.2784	2.4718	0.575986	6.50771	4.81847	7.75906	7.65356	3.15051	1.65957	1.81197	7.54286	6.8357	4.86643
63.8567	4.81047	4.84367	4.88846	4.80396	5.04716	5.08851	5.10914	5.10453	5.14237	4.80641	5.16177	5.16491	0.403786	0.419286	0.409029	0.365571	0.402657	0.422643	1.5986	0.3679	0.360571	0.371671	0.364457	0.386186	5.28766	5.3254	5.5055	5.43287	5.12801	5.46349	5.54037	5.48014	5.52321	5.45594	5.51631	5.5442	7.2848	2.53953	0.580571	6.51751	4.82103	7.7565	7.65949	3.16541	1.67799	1.81387	7.55103	6.83753	4.86573
64.1069	4.80537	4.8444	4.87899	4.7827	5.03337	5.08504	5.09737	5.1044	5.14361	4.80714	5.16566	5.15209	0.401886	0.418443	0.408629	0.366714	0.401586	0.422814	1.71916	0.367786	0.359986	0.371714	0.365529	0.385986	5.2945	5.32789	5.50941	5.41344	5.10573	5.44147	5.54227	5.46931	5.5194	5.4383	5.4968	5.53644	7.30276	2.5423	0.602457	6.50263	4.68856	7.77203	7.67621	3.21557	1.64779	1.72276	7.5669	6.75291	4.86409
64.3575	4.80276	4.84711	4.88037	4.78079	5.03271	5.0887	5.0958	5.10314	5.13856	4.80806	5.16439	5.1513	0.4017	0.418243	0.408971	0.366414	0.401286	0.423114	1.72521	0.367929	0.360157	0.371843	0.365471	0.385814	5.2915	5.32731	5.51021	5.41216	5.10394	5.44367	5.54024	5.46887	5.51971	5.43593	5.49531	5.5341	7.30909	2.61236	0.609357	6.51289	4.68969	7.77846	7.69243	3.2292	1.66563	1.72316	7.57193	6.75504	4.86393
64.6081	4.79893	4.8491	4.87746	4.778	5.03274	5.08914	5.09589	5.10271	5.13319	4.80754	5.16433	5.1476	0.400743	0.417457	0.4085	0.3651	0.400329	0.422757	1.7228	0.366071	0.359757	0.371143	0.3651	0.385414	5.28917	5.32454	5.5063	5.40976	5.10261	5.44279	5.53813	5.46657	5.51719	5.43671	5.49269	5.52974	7.31307	2.69471	0.5964	6.51107	4.69387	7.77809	7.681	3.23227	1.68569	1.72444	7.56946	6.7601	4.86159
64.8586	4.80091	4.84811	4.88593	4.78421	5.0412	5.09017	5.11749	5.10541	5.1308	4.81597	5.17443	5.14316	0.401714	0.415629	0.407343	0.364657	0.400314	0.4232	1.62823	0.366729	0.359157	0.3703	0.3653	0.385543	5.28026	5.3268	5.50319	5.41737	5.11199	5.44593	5.52861	5.47076	5.5181	5.45183	5.5095	5.53214	7.31094	2.78041	0.592086	6.55219	4.76259	7.77916	7.68494	3.22824	1.75327	1.77844	7.58023	6.81369	4.86347
65.1089	4.80687	4.84976	4.88417	4.78231	5.05153	5.10144	5.12407	5.10287	5.10963	4.81686	5.1944	5.13677	0.402071	0.409114	0.406371	0.362671	0.399143	0.423914	1.29206	0.364786	0.357571	0.368557	0.363586	0.384814	5.25937	5.33863	5.50776	5.45547	5.11971	5.4423	5.52044	5.47129	5.50867	5.47271	5.52271	5.55466	7.31083	2.87427	0.582929	6.64456	4.891	7.775	7.69959	3.21151	1.77107	1.78903	7.59133	6.90836	4.86803
65.3594	4.80641	4.84997	4.88393	4.7843	5.0491	5.10187	5.12017	5.10456	5.10677	4.81681	5.19819	5.13336	0.401943	0.4082	0.406586	0.362257	0.398843	0.424343	1.3112	0.363771	0.357357	0.368943	0.363557	0.384743	5.25753	5.33529	5.50661	5.45543	5.11866	5.44267	5.52153	5.4681	5.50844	5.46969	5.52379	5.54876	7.31621	2.98149	0.584657	6.65236	4.90463	7.78051	7.70379	3.22081	1.79349	1.79189	7.58983	6.91373	4.8883
65.6097	4.80476	4.84893	4.88396	4.78301	5.04501	5.10239	5.12041	5.10503	5.10591	4.81519	5.19993	5.12791	0.401271	0.407014	0.406071	0.361671	0.398614	0.424757	1.31173	0.363143	0.356557	0.368429	0.363343	0.3845	5.25713	5.33113	5.50297	5.45369	5.1169	5.43943	5.52114	5.46541	5.50753	5.46869	5.52366	5.54599	7.32009	3.09109	0.5973	6.65704	4.91616	7.77759	7.69803	3.22894	1.81629	1.79046	7.58486	6.9159	4.88703
65.86	4.80603	4.84587	4.88974	4.79306	5.05271	5.10524	5.14446	5.10783	5.11014	4.8239	5.20967	5.12474	0.402014	0.406457	0.404486	0.360229	0.398386	0.425043	1.20946	0.362843	0.356643	0.367643	0.363371	0.384643	5.25074	5.33531	5.49953	5.46406	5.12797	5.44509	5.51606	5.4682	5.50856	5.48006	5.53871	5.55073	7.32203	3.19997	0.595029	6.69074	4.98584	7.77234	7.69901	3.22163	1.86261	1.83039	7.58543	6.9737	4.88764
66.1108	4.80853	4.84411	4.8872	4.7942	5.05121	5.10589	5.13741	5.10634	5.1116	4.82421	5.21243	5.12273	0.402514	0.405929	0.404	0.360071	0.398571	0.427429	1.21239	0.363443	0.356643	0.367743	0.364386	0.384686	5.2508	5.33141	5.49571	5.46367	5.13001	5.4455	5.51536	5.46441	5.50706	5.4751	5.53877	5.54914	7.32527	3.31869	0.605057	6.69754	4.99894	7.76681	7.68596	3.22793	1.88916	1.83293	7.59033	6.97731	4.8826
66.3611	4.80733	4.84491	4.88133	4.78754	5.04146	5.10723	5.11387	5.1042	5.11226	4.81819	5.20263	5.12276	0.402043	0.405014	0.405557	0.3617	0.399143	0.4288	1.31791	0.364343	0.356929	0.3679	0.365629	0.385071	5.25457	5.32121	5.4943	5.45036	5.12334	5.43963	5.51961	5.45179	5.50317	5.45823	5.5235	5.5399	7.3357	3.41376	0.6365	6.67657	4.9443	7.76533	7.67996	3.25293	1.89043	1.79721	7.5854	6.92664	4.87721
66.6114	4.80769	4.8439	4.8782	4.788	5.04107	5.10614	5.10796	5.10236	5.11187	4.81691	5.197	5.12203	0.401971	0.405143	0.405	0.361557	0.398914	0.430443	1.30923	0.363671	0.357171	0.368129	0.365714	0.385286	5.25323	5.31664	5.49196	5.44916	5.12209	5.43876	5.51864	5.44739	5.50149	5.45349	5.5197	5.536	7.34283	3.53771	0.646514	6.67979	4.94793	7.76669	7.68023	3.2629	1.88997	1.77897	7.58147	6.92547	4.88596
66.8619	4.80933	4.8393	4.88366	4.79633	5.05024	5.105	5.1304	5.1044	5.1137	4.82199	5.20159	5.11936	0.403	0.405214	0.402971	0.360657	0.398914	0.432	1.19606	0.3634	0.357014	0.367314	0.365671	0.385143	5.24864	5.31861	5.48754	5.45849	5.13129	5.44091	5.50957	5.45314	5.49836	5.46309	5.53074	5.54143	7.37321	3.67327	0.638257	6.70967	5.01727	7.7595	7.6817	3.25377	1.93976	1.823	7.58501	6.9857	4.91799
67.1122	4.80807	4.84279	4.87443	4.79089	5.04339	5.10291	5.11151	5.1012	5.11306	4.81629	5.19187	5.11614	0.401357	0.403786	0.403429	0.360214	0.398	0.432371	1.2978	0.363343	0.357143	0.3672	0.366671	0.385	5.25596	5.31119	5.48756	5.44444	5.12154	5.43306	5.51369	5.4458	5.4975	5.45166	5.51516	5.533	7.40347	3.76059	0.667286	6.68054	4.95346	7.76014	7.6771	3.2741	1.93796	1.78179	7.58931	6.93886	4.8966
67.3628	4.80889	4.84626	4.86596	4.78536	5.03444	5.10089	5.09107	5.0973	5.11073	4.81026	5.18433	5.11569	0.400429	0.402643	0.404843	0.360686	0.397457	0.432886	1.4177	0.363829	0.357843	0.367514	0.367971	0.385243	5.26094	5.3053	5.48716	5.4343	5.11404	5.42874	5.51739	5.43934	5.49596	5.43733	5.49831	5.52589	7.41563	3.85119	0.699371	6.66016	4.8923	7.76873	7.6769	3.31906	1.95024	1.74374	7.5897	6.88894	4.89241
67.6131	4.81271	4.8481	4.86559	4.79521	5.036	5.09814	5.08119	5.09161	5.10197	4.79803	5.17317	5.12519	0.400357	0.403043	0.405229	0.359471	0.397157	0.432786	1.41659	0.363557	0.357857	0.3684	0.368043	0.3851	5.25661	5.29527	5.4826	5.43944	5.12367	5.44154	5.5167	5.43881	5.49906	5.43743	5.50039	5.52293	7.41111	4.05321	0.696529	6.66101	4.96841	7.756	7.6597	3.29971	2.01421	1.801	7.57663	6.92601	4.89456
67.8636	4.81274	4.84826	4.8655	4.79409	5.03527	5.09374	5.08453	5.09234	5.1002	4.79481	5.16973	5.1251	0.398971	0.401686	0.403771	0.357686	0.395343	0.431671	1.42234	0.362043	0.357429	0.367629	0.367986	0.385057	5.2552	5.29426	5.4852	5.436	5.1217	5.44161	5.51629	5.43867	5.49667	5.43776	5.50206	5.52091	7.41699	4.17359	0.707186	6.66616	4.96693	7.75197	7.66134	3.30646	2.0424	1.79927	7.57807	6.9275	4.89504
68.1139	4.8147	4.84837	4.86519	4.79329	5.03243	5.09004	5.08736	5.09364	5.0996	4.79427	5.17127	5.12441	0.3978	0.400057	0.402157	0.355643	0.393257	0.431171	1.43737	0.360771	0.3571	0.367686	0.368886	0.384443	5.25596	5.29586	5.48641	5.43423	5.11811	5.43956	5.51456	5.43763	5.49724	5.43753	5.50177	5.51883	7.4147	4.2898	0.725014	6.6728	4.9659	7.75157	7.66256	3.31143	2.06286	1.79529	7.58016	6.94329	4.89443
68.3644	4.81571	4.84776	4.86707	4.79189	5.03374	5.08764	5.08849	5.09484	5.10197	4.79144	5.17439	5.12526	0.397086	0.399	0.400743	0.354529	0.392443	0.432057	1.45191	0.360443	0.356871	0.367271	0.369886	0.384157	5.25673	5.2979	5.48877	5.43106	5.115	5.43816	5.51411	5.43831	5.4975	5.43671	5.50123	5.52269	7.41477	4.40019	0.736829	6.6805	4.96469	7.75667	7.66723	3.31677	2.08989	1.79439	7.59077	6.94974	4.88601
68.6144	4.81609	4.85176	4.85853	4.77946	5.02434	5.08529	5.06474	5.09143	5.10304	4.78351	5.16541	5.12829	0.395586	0.3972	0.401557	0.354086	0.391229	0.431843	1.56367	0.360086	0.3573	0.367857	0.371571	0.384371	5.26194	5.29357	5.49234	5.41706	5.10113	5.43157	5.52137	5.42846	5.4983	5.42389	5.48897	5.51529	7.38906	4.4803	0.7846	6.65999	4.89937	7.76121	7.666	3.33677	2.08524	1.74994	7.59044	6.90004	4.85013
68.865	4.81179	4.85377	4.85511	4.77211	5.01283	5.07557	5.05827	5.09183	5.11296	4.78526	5.15234	5.13096	0.394143	0.395129	0.401229	0.353771	0.3897	0.430157	1.7458	0.36	0.357686	0.368371	0.373729	0.384871	5.26601	5.28496	5.49119	5.39654	5.09106	5.42816	5.5244	5.42424	5.50006	5.40926	5.4793	5.49974	7.37946	4.5957	0.858843	6.6286	4.83213	7.7626	7.65719	3.35881	2.08791	1.7368	7.58559	6.847	4.84279
69.1158	4.81699	4.85234	4.86176	4.7881	5.02517	5.07764	5.07456	5.09164	5.10766	4.7841	5.14843	5.14417	0.393914	0.394729	0.398657	0.350443	0.388129	0.4273	1.6329	0.358443	0.357314	0.367743	0.372671	0.384186	5.25471	5.28384	5.48959	5.41016	5.10667	5.44737	5.52019	5.43039	5.50333	5.42653	5.4973	5.50197	7.36937	4.79644	0.829229	6.65681	4.96716	7.75026	7.64656	3.29459	2.17239	1.83046	7.58364	6.93847	4.84511
69.3661	4.81777	4.8515	4.86253	4.77427	5.02649	5.0732	5.08373	5.09709	5.11744	4.79331	5.15189	5.13274	0.392686	0.392357	0.395043	0.3495	0.385871	0.430686	1.63577	0.357643	0.356614	0.366486	0.373543	0.384186	5.25856	5.2922	5.49424	5.40406	5.09437	5.43017	5.51729	5.42877	5.4978	5.42416	5.49327	5.50526	7.37827	4.83759	0.854286	6.66111	4.89051	7.75633	7.6625	3.32459	2.17174	1.77347	7.59146	6.90144	4.8427
69.6167	4.81733	4.85329	4.85584	4.76493	5.02081	5.07063	5.06669	5.09626	5.12134	4.79261	5.14749	5.12979	0.390543	0.390086	0.395414	0.349471	0.384586	0.4303	1.76323	0.357786	0.356771	0.3671	0.3752	0.384057	5.26333	5.28627	5.49273	5.39541	5.08259	5.421	5.52039	5.41994	5.49757	5.41204	5.47701	5.49761	7.38543	4.93353	0.911814	6.63396	4.8228	7.76653	7.65946	3.3452	2.16997	1.7403	7.58791	6.85344	4.84011
69.8672	4.82003	4.85083	4.86216	4.77433	5.03184	5.06977	5.08744	5.09729	5.1228	4.80064	5.15453	5.1302	0.3909	0.3908	0.393529	0.347986	0.384371	0.433014	1.66789	0.357686	0.3573	0.366957	0.375771	0.384414	5.25743	5.28894	5.49069	5.40747	5.08921	5.424	5.51219	5.42756	5.49854	5.42359	5.49034	5.50574	7.38889	5.0729	0.901129	6.66194	4.88153	7.76904	7.66386	3.3364	2.23654	1.77841	7.59791	6.89701	4.84339
70.1172	4.82041	4.8491	4.85981	4.77547	5.03069	5.06577	5.09064	5.09531	5.12321	4.80344	5.15534	5.12869	0.389857	0.389743	0.391986	0.346143	0.3826	0.434171	1.669	0.356986	0.357114	0.366886	0.376686	0.384657	5.2562	5.28707	5.48967	5.40721	5.0897	5.42347	5.5102	5.42523	5.49617	5.42349	5.49064	5.50147	7.39149	5.18029	0.917971	6.6603	4.88243	7.7667	7.6596	3.34271	2.27296	1.77889	7.59286	6.8966	4.84486
70.3675	4.82357	4.84594	4.86617	4.7855	5.03959	5.06471	5.10781	5.09744	5.12177	4.80773	5.16346	5.1277	0.389729	0.3896	0.388629	0.344157	0.381143	0.437514	1.56649	0.3563	0.3568	0.366529	0.376857	0.384457	5.24906	5.29177	5.4862	5.41849	5.10071	5.42611	5.49907	5.43027	5.49239	5.4362	5.50549	5.51184	7.39041	5.30793	0.9011	6.68633	4.94571	7.76931	7.66663	3.33589	2.33906	1.81761	7.59299	6.94546	4.84769
70.6183	4.8304	4.83811	4.87524	4.79674	5.05749	5.07066	5.1323	5.09883	5.11073	4.80996	5.18253	5.12536	0.390671	0.390757	0.385743	0.341757	0.380771	0.443	1.29444	0.355657	0.3561	0.3654	0.376029	0.383286	5.23363	5.30551	5.48516	5.4448	5.11497	5.42806	5.48584	5.43441	5.48486	5.46004	5.52531	5.53344	7.37091	5.42894	0.832086	6.74364	5.07016	7.76109	7.66909	3.30906	2.42491	1.86924	7.59261	7.04264	4.8517
70.8692	4.82748	4.83593	4.87368	4.78412	5.05395	5.06552	5.13368	5.10127	5.11765	4.8159	5.19212	5.11242	0.389917	0.390117	0.384683	0.342167	0.3802	0.447867	1.32177	0.35575	0.355817	0.365283	0.377767	0.3835	5.23898	5.31118	5.48648	5.43727	5.1024	5.40853	5.48165	5.42948	5.4797	5.4526	5.51867	5.53527	7.37778	5.42187	0.865683	6.73917	4.98413	7.77023	7.67867	3.34303	2.399	1.8076	7.59672	6.99717	4.85113
71.1197	4.82478	4.83534	4.86928	4.78224	5.04934	5.06664	5.12074	5.09928	5.11422	4.81332	5.19256	5.1146	0.38924	0.38968	0.38544	0.34188	0.38008	0.44734	1.36558	0.35578	0.35628	0.3658	0.37888	0.38326	5.23874	5.30738	5.4846	5.43304	5.09866	5.40506	5.4785	5.4241	5.4761	5.45006	5.51468	5.53208	7.37686	5.45938	0.88696	6.73184	4.96924	7.77758	7.67298	3.35056	2.40402	1.79898	7.59904	6.9856	4.84934
71.3703	4.8268	4.83232	4.87718	4.79563	5.05898	5.06687	5.14567	5.1009	5.11235	4.81607	5.20062	5.11605	0.39145	0.3921	0.383325	0.340675	0.380375	0.45195	1.20188	0.3552	0.356225	0.36525	0.378675	0.383125	5.23062	5.31433	5.48105	5.44255	5.11185	5.40975	5.4692	5.43075	5.47295	5.46603	5.53308	5.5415	7.3669	5.52982	0.83595	6.77142	5.06243	7.77088	7.67413	3.33215	2.46787	1.8456	7.59593	7.05445	4.8526
71.6208	4.8267	4.8308	4.8735	4.79377	5.05743	5.0657	5.1374	5.09917	5.10853	4.80927	5.1958	5.11697	0.3908	0.3912	0.381833	0.339967	0.379	0.453567	1.19143	0.355033	0.3552	0.364833	0.378433	0.382833	5.22677	5.31557	5.47953	5.4387	5.1139	5.40607	5.4673	5.42663	5.46743	5.4662	5.5307	5.5427	7.3591	5.56507	0.842933	6.7682	5.0644	7.76677	7.6704	3.33643	2.4814	1.84957	7.58477	7.0458	4.85467
71.8714	4.82825	4.83585	4.87135	4.7915	5.05105	5.07095	5.1251	5.1021	5.1005	4.803	5.1884	5.11735	0.39065	0.391	0.3828	0.34025	0.3794	0.45585	1.19625	0.3556	0.35585	0.3654	0.37885	0.382	5.2232	5.31515	5.47845	5.4364	5.11085	5.4006	5.46325	5.42465	5.4637	5.4654	5.53115	5.54695	7.3588	5.6044	0.853	6.76205	5.059	7.76225	7.66675	3.33535	2.4874	1.8466	7.5799	7.03475	4.84475
[truncated: 47 more columns]
